# Supplementary material for: Interplay between eutrophication and climate warming on bacterial communities in coastal sediments differs depending on water depth and oxygen history
Source: Sci Rep. 2021 Dec 3;11:23384. doi: 10.1038/s41598-021-02725-x (PMC8642432; doi:10.1038/s41598-021-02725-x)
Supplement: Supplementary file 2 — Supplementary Information 2. [file 41598_2021_2725_MOESM2_ESM.xlsx]

## Sheet: sample.info
samplename	coordinates	year	month	day	depth (mbsf)	sampletag	site	replicate	oxygenstate	oxygen surface (mg/L)	oxygen bottom (mg/L)	temperature surface (°C)	temperature bottom (°C)	salinity surface (‰)	salinity bottom (‰)	pH	total iron (µM)	phosphate (µM)	sulphate (mM)	nitrate+nitrite (µM)	organic matter (%)	reference
X1066	WGS 57 53.214, 16 35.934	2017	november	2	6.5	O1	shallow	1	oxic	7.33	5.88	8.8	8.7	6.5	6.5	7.005	0	9.23	4.43	18.76	14.4	study 2017
X1067	WGS 57 53.214, 16 35.934	2017	november	2	6.5	O2	shallow	2	oxic	7.33	5.88	8.8	8.7	6.5	6.5	7.06	4.12	7.41	4.15	13.62	13.5	study 2017
X1068	WGS 57 53.214, 16 35.934	2017	november	2	6.5	O3	shallow	3	oxic	7.33	5.88	8.8	8.7	6.5	6.5	7.05	3.28	6.95	4.41	25.21	13.7	study 2017
X1069	WGS 57 53.545, 16 35.476	2017	november	2	20.5	I1	intermediate	1	oxic	7.57	2.25	8.4	2.5	6.4	6.5	6.775	0	7.86	4.91	4.78	18.3	study 2017
X1070	WGS 57 53.545, 16 35.476	2017	november	2	20.5	I2	intermediate	2	oxic	7.57	2.25	8.4	2.5	6.4	6.5	6.7	8.02	3.32	4.74	10.75	19.4	study 2017
X1071	WGS 57 53.545, 16 35.476	2017	november	2	20.5	I3	intermediate	3	oxic	7.57	2.25	8.4	2.5	6.4	6.5	6.771	8.12	6.05	4.38	6.09	19.3	study 2017
X1072	WGS 57 53.531, 16 35.165	2017	november	2	30.1	A1	deep	1	hypoxic	7.54	0.49	7.5	5.5	6.3	6.5	7.297	4.44	83.32	4.53	3.23	31.2	study 2017
X1073	WGS 57 53.531, 16 35.165	2017	november	2	30.1	A2	deep	2	hypoxic	7.54	0.49	7.5	5.5	6.3	6.5	7.324	0	124.68	4.27	2.15	28.2	study 2017
X1074	WGS 57 53.531, 16 35.165	2017	november	2	30.1	A3	deep	3	hypoxic	7.54	0.49	7.5	5.5	6.3	6.5	7.258	4.12	123.77	3.99	5.26	31.3	study 2017
E1	WGS 57 53.214, 16 35.934	2013	november	18	6.5	O1	shallow	1	oxic	NA	11.3	NA	6.5	NA	6.2	7.8	0.4	2.77	4.84	40.53	12.7	Broman et al. (2017)
E2	WGS 57 53.214, 16 35.934	2013	november	18	6.5	O2	shallow	2	oxic	NA	11.3	NA	6.5	NA	6.2		0.7	1.46	4.64	24.8	11.6	Broman et al. (2017)
E3	WGS 57 53.214, 16 35.934	2013	november	18	6.5	O3	shallow	3	oxic	NA	11.3	NA	6.5	NA	6.2			2.92	4.67	35.85	10.8	Broman et al. (2017)
E4	WGS 57 53.531, 16 35.165	2013	november	18	30.1	A1	deep	1	hypoxic	NA	0.85	NA	2.6	NA	6.5		4.7	44.04	4.02	2.98	18.9	Broman et al. (2017)
E5	WGS 57 53.531, 16 35.165	2013	november	18	30.1	A2	deep	2	hypoxic	NA	0.85	NA	2.6	NA	6.5	8.2	3.4	27.56	4.05	3.4	17.9	Broman et al. (2017)
E6	WGS 57 53.531, 16 35.165	2013	november	18	30.1	A3	deep	3	hypoxic	NA	0.85	NA	2.6	NA	6.5	8	4.6				18.4	Broman et al. (2017)
E7	WGS 57 53.545, 16 35.476	2013	november	18	20.5	I1	intermediate	1	hypoxic	NA	0.8	NA	2.8	NA	6.6	7.9	7.5	95.67	4.58	4.68	18.1	Broman et al. (2017)
E8	WGS 57 53.545, 16 35.476	2013	november	18	20.5	I2	intermediate	2	hypoxic	NA	0.8	NA	2.8	NA	6.6			12.69	4.84	3.54		Broman et al. (2017)
E9	WGS 57 53.545, 16 35.476	2013	november	18	20.5	I3	intermediate	3	hypoxic	NA	0.8	NA	2.8	NA	6.6		5.8	87.03	4.85	3.12	19	Broman et al. (2017)

## Sheet: oxygen in situ 2017
date	depth [m]	site	oxygen bottom [mg/L]
2017-03-21	6.5	Shallow	12.71
2017-03-21	20.5	Intermediate	12.76
2017-03-21	30.1	deep	11.72
2017-05-04	6.5	Shallow	9.46
2017-05-04	20.5	Intermediate	7.8
2017-05-04	30.1	deep	5.99
2017-05-30	6.5	Shallow	6.11
2017-05-30	20.5	Intermediate	6.9
2017-05-30	30.1	deep	3.26
2017-06-27	6.5	Shallow
2017-06-27	20.5	Intermediate
2017-06-27	30.1	deep
2017-07-18	6.5	Shallow	7.69
2017-07-18	20.5	Intermediate	11.1
2017-07-18	30.1	deep	2.85
2017-08-28	6.5	Shallow	4.38
2017-08-28	20.5	Intermediate	2.95
2017-08-28	30.1	deep	0.18
2017-10-02	6.5	Shallow	0.76
2017-10-02	20.5	Intermediate	0.89
2017-10-02	30.1	deep
2017-11-02	6.5	Shallow	5.88
2017-11-02	20.5	Intermediate	2.25
2017-11-02	30.1	deep	0.49
2017-12-14	6.5	Shallow	10.59
2017-12-14	20.5	Intermediate	5.41
2017-12-14	30.1	deep	0.8

## Sheet: ASV.relab.per.sample
ASV	E1	E2	E3	E4	E5	E6	E7	E8	E9	X1066	X1067	X1068	X1069	X1070	X1071	X1072	X1073	X1074	Kingdom	Phylum	Class	Order	Family	Genus	Species
AACCTACGGGAGGCTGCATAAGTCGGATGTGAAAGCCCTGGGCTTAACCTGGGAACTGCATTCGATACTGTGCGGCTAGAGTTTGGTAGAGGGAAGTGGAATTCCAGGTGTAGCGGTGAAATGCGTAGATATCTGGAGGAACATCAGTGGCGAAGGCGGCTTCCTGGATCAAAACTGACGCTGAGGCTCGAAAGCGTGGGGAGCAAACAGGATTAGATACCCGAGTAGTCAGATCGGAAGAGCACACGTCTGAACTCCAGTCACGTAGAGAGATCTCGTATGCCGTCT	0	0	0	0	0	0	0	0	0.000488452	0	0	0	0	0	0	0	0	0	Bacteria	Proteobacteria	Gammaproteobacteria	Unclassified	Unclassified	Unclassified	Unclassified
AACCTACGGGCGGCTGCATAAGTCGGATGTGAAAGCCCTGGGCTTAACCTGGGAACTGCATTCGATACTGTGCGGCTAGAGTTTGGTAGAGGGAAGTGGAATTCCAGGTGTAGCGGTGAAATGCGTAGATATCTGGAGGAACATCAGTGGCGAAGGCGGCTTCCTGGATCAAAACTGACGCTGAGGCTCGAAAGCGTGGGGAGCAAACAGGATTAGATACCCCAGTAGTCAGATCGGAAGAGCACACGTCTGAACTCCAGTCACCATGCCTAATCTCGTATGCCGTCT	0.0112101	0	0	0	0	0	0	0	0	0	0	0	0	0	0	0	0	0	Bacteria	Proteobacteria	Gammaproteobacteria	Unclassified	Unclassified	Unclassified	Unclassified
AACCTACGGGCGGCTGCATAAGTCGGATGTGAAAGCCCTGGGCTTAACCTGGGAACTGCATTCGATACTGTGCGGCTAGAGTTTGGTAGAGGGAAGTGGAATTCCAGGTGTAGCGGTGAAATGCGTAGATATCTGGAGGAACATCAGTGGCGAAGGCGGCTTCCTGGATCAAAACTGACGCTGAGGCTCGAAAGCGTGGGGAGCAAACAGGATTAGATACCCGGGTAGTCAGATCGGAAGAGCACACGTCTGAACTCCAGTCACCATGCCTAATCTCGTATGCCGTCT	0.00308494	0	0	0	0	0	0	0	0	0	0	0	0	0	0	0	0	0	Bacteria	Proteobacteria	Gammaproteobacteria	Unclassified	Unclassified	Unclassified	Unclassified
AACCTACGGGCGGCTGCATAAGTCGGATGTGAAAGCCCTGGGCTTAACCTGGGAACTGCATTCGATACTGTGCGGCTAGAGTTTGGTAGAGGGAAGTGGAATTCCAGGTGTAGCGGTGAAATGCGTAGATATCTGGAGGAACATCAGTGGCGAAGGCGGCTTCCTGGATCAAAACTGACGCTGAGGCTCGAAAGCGTGGGGAGCAAACAGGATTAGATACCCTGGTAGTCAGATCGGAAGAGCACACGTCTGAACTCCAGTCACCATGCCTAATCTCGTATGCCGTCT	0.00351944	0	0	0	0	0	0	0	0	0	0	0	0	0	0	0	0	0	Bacteria	Proteobacteria	Gammaproteobacteria	Unclassified	Unclassified	Unclassified	Unclassified
AAGCCGTCCGGTTGACGGTACCTCTGGAGGAAGCCCCGGCTAACTCCGTGCCAGCAGCCGCGGTAATACGGAGGGGGCCAGCGTTGTTCGGAATTATTGGGCGTAAAGGGCGCGTAGGCGGCTCTTCAAGTCAAAGGTGAAATCCCTCGGCTCAACCGGGGAACTGCCTTTGATACTGTCGAGCTTGAGTCCCGGAGAGGGTAGCGGAATTCCGAGTGTAGCGGTGAAATGCGTAGATACTCGGAGGAACATCCGTGGCGAAGGCGGCTACCTGGACGGGTACTGACGCTGAGGCGCGAAAGCTAGGGGAGCAAACA	0	0	0	0	0	0	0	0	0	0	0	0	0	4.78e-05	0	0	0	0	Bacteria	Acidobacteriota	Mor1	Mor1	Mor1	Mor1	(GB_GCA_001664505.1)
ACCCTACGGGAGGCTGCATAAGTCGGATGTGAAAGCCCTGGGCTTAACCTGGGAACTGCATTCGATACTGTGCGGCTAGAGTTTGGTAGAGGGAAGTGGAATTCCAGGTGTAGCGGTGAAATGCGTAGATATCTGGAGGAACATCAGTGGCGAAGGCGGCTTCCTGGATCAAAACTGACGCTGAGGCTCGAAAGCGTGGGGAGCAAACAGGATTAGATACCCCAGTAGTCAGATCGGAAGAGCACACGTCTGAACTCCAGTCACGTAGAGAGATCTCGTATGCCGTCT	0	0	0	0	0	0	0	0	0.000767567	0	0	0	0	0	0	0	0	0	Bacteria	Proteobacteria	Gammaproteobacteria	Unclassified	Unclassified	Unclassified	Unclassified
ACCCTACGGGAGGCTGCATAAGTCGGATGTGAAAGCCCTGGGCTTAACCTGGGAACTGCATTCGATACTGTGCGGCTAGAGTTTGGTAGAGGGAAGTGGAATTCCAGGTGTAGCGGTGAAATGCGTAGATATCTGGAGGAACATCAGTGGCGAAGGCGGCTTCCTGGATCAAAACTGACGCTGAGGCTCGAAAGCGTGGGGAGCAAACAGGATTAGATACCCGGGTAGTCAGATCGGAAGAGCACACGTCTGAACTCCAGTCACGTAGAGAGATCTCGTATGCCGTCT	0	0	0	0	0	0	0	0	0.00055823	0	0	0	0	0	0	0	0	0	Bacteria	Proteobacteria	Gammaproteobacteria	Unclassified	Unclassified	Unclassified	Unclassified
ACCCTACGGGAGGCTGCATAAGTCGGATGTGAAAGCCCTGGGCTTAACCTGGGAACTGCATTCGATACTGTGCGGCTAGAGTTTGGTAGAGGGAAGTGGAATTCCAGGTGTAGCGGTGAAATGCGTAGATATCTGGAGGAACATCAGTGGCGAAGGCGGCTTCCTGGATCAAAACTGACGCTGAGGCTCGAAAGCGTGGGGAGCAAACAGGATTAGATACCCTTGTAGTCAGATCGGAAGAGCACACGTCTGAACTCCAGTCACGTAGAGAGATCTCGTATGCCGTCT	0	0	0	0	0	0	0	0	0.000488452	0	0	0	0	0	0	0	0	0	Bacteria	Proteobacteria	Gammaproteobacteria	Unclassified	Unclassified	Unclassified	Unclassified
ACCCTACGGGCGGCTGCATAAGTCGGATGTGAAAGCCCTGGGCTTAACCTGGGAACTGCATTCGATACTGTGCGGCTAGAGTTTGGTAGAGGGAAGTGGAATTCCAGGTGTAGCGGTGAAATGCGTAGATATCTGGAGGAACATCAGTGGCGAAGGCGGCTTCCTGGATCAAAACTGACGCTGAGGCTCGAAAGCGTGGGGAGCAAACAGGATTAGATACCCCGGTAGTCAGATCGGAAGAGCACACGTCTGAACTCCAGTCACGTAGAGAGATCTCGTATGCCGTCT	0	0	0	0	0	0	0	0	0.000907124	0	0	0	0	0	0	0	0	0	Bacteria	Proteobacteria	Gammaproteobacteria	Unclassified	Unclassified	Unclassified	Unclassified
ACCCTACGGGCGGCTGCATAAGTCGGATGTGAAAGCCCTGGGCTTAACCTGGGAACTGCATTCGATACTGTGCGGCTAGAGTTTGGTAGAGGGAAGTGGAATTCCAGGTGTAGCGGTGAAATGCGTAGATATCTGGAGGAACATCAGTGGCGAAGGCGGCTTCCTGGATCAAAACTGACGCTGAGGCTCGAAAGCGTGGGGAGCAAACAGGATTAGATACCCCTGTAGTCAGATCGGAAGAGCACACGTCTGAACTCCAGTCACCATGCCTAATCTCGTATGCCGTCT	0	0	0	0.0201699	0	0	0	0	0	0	0	0	0	0	0	0	0	0	Bacteria	Proteobacteria	Gammaproteobacteria	Unclassified	Unclassified	Unclassified	Unclassified
ACCCTACGGGCGGCTGCATAAGTCGGATGTGAAAGCCCTGGGCTTAACCTGGGAACTGCATTCGATACTGTGCGGCTAGAGTTTGGTAGAGGGAAGTGGAATTCCAGGTGTAGCGGTGAAATGCGTAGATATCTGGAGGAACATCAGTGGCGAAGGCGGCTTCCTGGATCAAAACTGACGCTGAGGCTCGAAAGCGTGGGGAGCAAACAGGATTAGATACCCGAGTAGTCAGATCGGAAGAGCACACGTCTGAACTCCAGTCACCATGCCTAATCTCGTATGCCGTCT	0	0	0	0.00983723	0	0	0	0	0	0	0	0	0	0	0	0	0	0	Bacteria	Proteobacteria	Gammaproteobacteria	Unclassified	Unclassified	Unclassified	Unclassified
ACCCTACGGGGGGCTGCATAAGTCGGATGTGAAAGCCCTGGGCTTAACCTGGGAATTGCACTCGATACTGTGCGGCTAGAGTCTGATAGAGGGAAGTGGAATTCCAGGTGTAGCGGTGAAATGCGTAGATATCTGGAGGAACATCAGTGGCGAAGGCGGCTTCCTGGATCAAGACTGACGCTGAGGCTCGAAAGCGTGGGGAGCAAACAGGATTAGATACCCGTGTAGTCAGATCGGAAGAGCACACGTCTGAACTCCAGTCACCATGCCTAATCTCGTATGCCGTCT	0	0.0299384	0	0	0	0	0	0	0	0	0	0	0	0	0	0	0	0	Bacteria	Proteobacteria	Gammaproteobacteria	Unclassified	Unclassified	Unclassified	Unclassified
ACCCTACGGGTGGCTGCGTAAGTCGGATGTGAAAGCCCCGGGCTCAACCTGGGAATTGCATTCGAAACTGCGCAGCTAGAGTTTGGTAGAGGTAAGTGGAATTCCGGGTGTAGCGGTGAAATGCGTAGATATCCGGAGGAACATCAGTGGCGAAGGCGGCTTACTGGACCAAAACTGACGCTGAGGCTCGAAAGCGTGGGGAGCAAACAGGATTAGATACCCTAGTAGTCAGATCGGAAGAGCACACGTCTGAACTCCAGTCACAGCGTAGCATCTCGTATGCCGTCT	0	0	0	0	0	0	0	0	0	0	0	0	0	0	0.00261272	0	0	0	Bacteria	Proteobacteria	Gammaproteobacteria	Unclassified	Unclassified	Unclassified	Unclassified
ACGAGAATATTCCGCAATGGACGAAAGTCTGACGGAGCGACGCCGCGTGATGGATGAAGTGCCTTGGTACGTAAACATCTTTTATCGGGGACGAAGTTTATTGACGGTACCCGATGAATAAGGAGCTCCTAACTCTGTGCCAGCAGGAGCGGTAATACAGAGGCTCCAAGCATTACCCGGAATCACTGGGCGTAAAGGGTGTCTAGGCGGCCATATTAGTCTCTCGTTAAATCCGTGGGCTTAACCTACGGTCTGCGAGGGAAACGGTATGGCTCGAGGGCGTGAGAGGTGCATGGAACTCATGGTGGAGGGGTGAAATCCGTTGATATCATGGGGAACACCAAAGGCGAAGGCAATGCACTGGTACGTTCCTGACGCTCAAACACGAAAGCCAGGGTA…	0.0002607	0	0.000307905	0	0	0	0	0	0.000279115	7.51e-05	0	0	0	0	0	0	0	0	Bacteria	Patescibacteria	Paceibacteria	UBA9983	Kaiserbacteraceae	C7867-001	C7867-001_sp4(GB_GCA_002429265.1)
ACGAGAATATTCCGCAATGGACGAAAGTCTGACGGAGCGACGCCGCGTGATTGATGAAGTGCTTCGGTACGTAAAGATCTTTTATCGGGGACGAAGTTTATTGACGGTACCCGATGAATAAGGGGCTCCTAACTCTGTGCCAGCAGGAGCGGTAATACAGAGGCCCCAAGCATTACCCGGAATCACTGGGCGTAAAGGGTGTCTAGGCGGCCATATTAGTCTTGCGTTAAATCTGTGGGCTCAACCTGCAGTCTGCGTGAGAAACGGTATGGCTCGAGGGCGTGAGAGGTGCATGGAACTCATGGTGGAGGGGTGAAATCCGTTGATATCATGGGGAACACCAAAGGCGAAGGCAGTGCACTGGTACGTTCCTGACGCTCAAACACGAAAGCCAGGGTA…	0	0	0	0	0	0	0	0	0	0	0	0	0.00018316	0	0	0	0	0	Bacteria	Patescibacteria	Paceibacteria	UBA9983	Kaiserbacteraceae	C7867-001	C7867-001_sp4(GB_GCA_002429265.1)
ACGAGAATATTCGACAATGGGCGAAAGCCTGATCGAGCGACGCCGCGTGGTGGACGAAGTCCTTCGGGACGTAAACACCTTTTATGGGGGAAGAATTTCGATGACATCACCCCATGAATAAGAGGTTGCTAACTCTGTGCCAGCAGCAGCGGTAATACAGAGACCTCAAGCGTTATCCGGAATCATTGGGCGTAAAGGGTGCGTAGGTGGATATGTTAGTCTTTTGTGAAAGATCCGGGCTCAACCTGGAAAACGCGAGAGATACGGCATATCTAGAGTGTGTGAGAGGCGTACGGAACTCATGGTGTAGGGGTGAAATCCGTTGATATCATGGGGAACACCAAAGGCGAAGGCAGTACGCTGGCACATTACTGACACTCAAGCACGAAAGCGTGGGTA…	0	0	0	0	0	0	0	0	0	2.05e-05	0	0	0	0	0	0	0	0	Bacteria	Patescibacteria	Paceibacteria	UBA9983	Unclassified	Unclassified	Unclassified
ACGAGAATATTCGACAATGGGCGAAAGCCTGATCGAGGGATGCCGCGTGCGGGAAGAAGGGCTTCGGCCTGTAAACCGCTTTTGTATGGGAAGAACTTTGACGGTACCATAAGAATAAGGGGTTGCTAACCTCGTGCCAGCAGCAGCGGTAATACGAGGACCCCAAGCGTTATCCGGAATTACTGGGCGTAAAGCGTGAGTAGCCGGTTTTACTAGTCTCATGTCAAATCTCATTGCTCAACGGTGAGACAGCGTGGGAAACGGTACAACTAGAGTGGGTAAGAGGTAGACGGAACGTGCGGTGTAGGGGTGAAATCCATTGATATTGCACGGAACACCAAAAGCGAAGGCAGTCTACTAGTGCTCTACTGACGGTCAATCACTAAAGCGTGGGGATCA…	0	0	0	0	0	0	0	0	0	1.37e-05	0	0	5.49e-05	0	0	0	0	0	Bacteria	Patescibacteria	Paceibacteria	Yanofskybacterales	GWA2-44-9	GWA2-44-10	Unclassified
ACGAGAATATTCGACAATGGGCGAAAGCCTGATCGAGGGATGCCGCGTGCGGGAAGAAGGGCTTCGGCCTGTAAACCGCTTTTGTATGGGAAGAACTTTGACTGTACCATAAGAATAAGGGGTTGCTAACCTCGTGCCAGCAGCAGCGGTAATACGAGGACCCCGAGCGTTATCCGGAATTACTGGGCGTAAAGCGTGAGCAGCCGGTTTTGCTAGTCTTATGTTAAATCTCACTGCTCAACGGTGAGACAGCGTGGGAAACGGCAAAACTAGAGTGGGTAAGAGGCAGACGGAACGTGCGGTGTAGGGGTGAAATCCATTGATATTGCACGGAACACCAAAAGCGAAAGCAGTCTGCTAGTGCTCTACTGACGGTCAATCACTAAAGCGTGGGGATCA…	0	0	0	0	0	0	0	0	0	0	0	0	0	3.19e-05	0	0	0	0	Bacteria	Patescibacteria	Paceibacteria	Yanofskybacterales	GWA2-44-9	Unclassified	Unclassified
ACGCGAAACCTCCACAATGCACGAAAGTGTGATGGGGGGATCCCACGTGCTTGCCTCATGGCAAGCTTTTGTCGAGTGTAGATAGCTCGGCGAATAAGGGGTGGGCAAGACCGGTGCCAGCCGCCGCGGTAATCCCGGCGCCCCAAGTGGTGATCACGATTATTGGGCCTACAGCATCCGTAGCCGGTTAGGTAAGTCTTTGGTGAAATCTAGCAGCTTAACTGTTAGGCGTGCCGAAGATACTGCTTAGCTTGAGACAGGGAGGAGTTAGGAGTATGCCTTGGGGAGCGGTAAAATGTCATAATCCAAGGTGGACTATCGGTGGCGAAGGCGCCTAACTAGAACTGGTCTGACGGTGAGGGATGAAAGCTAGGGGAGCGATTG	0	0	0	0	0	0	0	0	0	2.73e-05	0	0	0	0	0	0	0	0	Archaea	Nanoarchaeota	Unclassified	Unclassified	Unclassified	Unclassified	Unclassified
ACGGTACCGGCAGAATAAGCACCGGCTAACTACGTGCCAGCAGCCGCGGTAATACGTAGGGTGCGAGCGTTAATCGGAATTACTGGGCGTAAAGCGTGCGCAGGCGGTGAGTTAAGTCTGCTGTGAAAGCCCCGGGCTCAACCTGGGAATGGCAGTGGAAACTGGCTCGCTGGAGTATGGCAGAGGGGGGTGGAATTCCGCGTGTAGCAGTGAAATGCGTAGAGATGCGGAGGAACACCGATGGCGAAGGCAGCCCCCTGGGCCAATACTGACGCTCAGGCACGAAAGCGTGGGGAGCAAACA	0	0	0	0	0	0	0	0	0	3.41e-05	0	8.4e-05	0	4.78e-05	0.000215729	0	0	0	Bacteria	Proteobacteria	Gammaproteobacteria	Betaproteobacteriales	Burkholderiaceae	Unclassified	Unclassified
AGCCTACGGGCGGCTGCATAAGTCGGATGTGAAAGCCCTGGGCTTAACCTGGGAACTGCATTCGATACTGTGCGGCTAGAGTTTGGTAGAGGGAAGTGGAATTCCAGGTGTAGCGGTGAAATGCGTAGATATCTGGAGGAACATCAGTGGCGAAGGCGGCTTCCTGGATCAAAACTGACGCTGAGGCTCGAAAGCGTGGGGAGCAAACAGGATTAGATACCCCAGTAGTCAGATCGGAAGAGCACACGTCTGAACTCCAGTCACGTAGAGAGATCTCGTATGCCGTCT	0	0	0	0	0	0	0	0	0.000628009	0	0	0	0	0	0	0	0	0	Bacteria	Proteobacteria	Gammaproteobacteria	Unclassified	Unclassified	Unclassified	Unclassified
AGCCTACGGGCGGCTGCATAAGTCGGATGTGAAAGCCCTGGGCTTAACCTGGGAACTGCATTCGATACTGTGCGGCTAGAGTTTGGTAGAGGGAAGTGGAATTCCAGGTGTAGCGGTGAAATGCGTAGATATCTGGAGGAACATCAGTGGCGAAGGCGGCTTCCTGGATCAAAACTGACGCTGAGGCTCGAAAGCGTGGGGAGCAAACAGGATTAGATACCCGGGTAGTCAGATCGGAAGAGCACACGTCTGAACTCCAGTCACGTAGAGAGATCTCGTATGCCGTCT	0	0	0	0	0	0	0	0	0.00055823	0	0	0	0	0	0	0	0	0	Bacteria	Proteobacteria	Gammaproteobacteria	Unclassified	Unclassified	Unclassified	Unclassified
AGCCTACGGGCGGCTGCATAAGTCGGATGTGAAAGCCCTGGGCTTAACCTGGGAACTGCATTCGATACTGTGCGGCTAGAGTTTGGTAGAGGGAAGTGGAATTCCAGGTGTAGCGGTGAAATGCGTAGATATCTGGAGGAACATCAGTGGCGAAGGCGGCTTCCTGGATCAAAACTGACGCTGAGGCTCGAAAGCGTGGGGAGCAAACAGGATTAGATACCCGTGTAGTCAGATCGGAAGAGCACACGTCTGAACTCCAGTCACGTAGAGAGATCTCGTATGCCGTCT	0	0	0	0	0	0	0	0	0.00055823	0	0	0	0	0	0	0	0	0	Bacteria	Proteobacteria	Gammaproteobacteria	Unclassified	Unclassified	Unclassified	Unclassified
AGCCTACGGGCGGCTGCATAAGTCGGATGTGAAAGCCCTGGGCTTAACCTGGGAACTGCATTCGATACTGTGCGGCTAGAGTTTGGTAGAGGGAAGTGGAATTCCAGGTGTAGCGGTGAAATGCGTAGATATCTGGAGGAACATCAGTGGCGAAGGCGGCTTCCTGGATCAAAACTGACGCTGAGGCTCGAAAGCGTGGGGAGCAAACAGGATTAGATACCCTAGTAGTCAGATCGGAAGAGCACACGTCTGAACTCCAGTCACGTAGAGAGATCTCGTATGCCGTCT	0	0	0	0	0	0	0	0	0.000418673	0	0	0	0	0	0	0	0	0	Bacteria	Proteobacteria	Gammaproteobacteria	Unclassified	Unclassified	Unclassified	Unclassified
AGCCTACGGGCGGCTGCATAAGTCGGATGTGAAAGCCCTGGGCTTAACCTGGGAACTGCATTCGATACTGTGCGGCTAGAGTTTGGTAGAGGGAAGTGGAATTCCAGGTGTAGCGGTGAAATGCGTAGATATCTGGAGGAACATCAGTGGCGAAGGCGGCTTCCTGGATCAAAACTGACGCTGAGGCTCGAAAGCGTGGGGAGCAAACAGGATTAGATACCCTTGTAGTCAGATCGGAAGAGCACACGTCTGAACTCCAGTCACGTAGAGAGATCTCGTATGCCGTCT	0	0	0	0	0	0	0	0	0.000488452	0	0	0	0	0	0	0	0	0	Bacteria	Proteobacteria	Gammaproteobacteria	Unclassified	Unclassified	Unclassified	Unclassified
AGGAGAATCATCCACAATGGGCGAAAGCCTGATGGTGCGACGCCGCGTGGGGGATGAAGGCCCTTGGGTTGTAAACCCCTGTTGAGACATAGGAACGTATGGAGGGTTAATACCCCTTTTTATTGACCAAGTCTTGAGGAAGCTCCGGCTAACTCCGTGCCAGCAGCCGCGGTAAGACGGAGGGAGCAAGCGTTGCTCGGAATCACTGGGCGTAAAGGGCGTGTAGGCGGTTTGGTAAGTTGGACGTGAAATCCCTCGGCTCAACCGAGGAACTGCGTTCAATACTGCCAATCTTGAGTATGGAAGGGGAGAGTGGAACTCCTGGTGGAGCGGTGAAATGCGTAGATATCAGGAGGAACGTCGGTGGCGAAAGCGGCTCTCTGGTCCATTACTGACGCT…	0	0	0	0	0	0	0	0	0	0	0	0	0	0	0	0	0.000128316	4.21e-05	Bacteria	Unclassified	Unclassified	Unclassified	Unclassified	Unclassified	Unclassified
AGGAGAATCATCCGCAATGGGCGCAAGCCTGACGGTGCGACGCCGCGTGGACGATGAAGGCCTTCGGGTTGTAAAGTCCTGTCAGAAGCTATGAAATGGTATGGCAGCAAACCCATGCCTTGACCAGCTTCAAAGGAAGGTCCGGCTAACTTCGTGCCAGCAGCAGCGGTAATACGGAGGGACCCAGCGTTGTTCGGAATTACTGGGCATAAAGGGCGTCTAGGCTGGCCGGTAAGTCGGGTATGAAAGCCCTGAGCTCAACTCAGGAACTGTGCCCGATACTGTCGGTCTTGAGTGCAGAAGGGGAGAGTGGAACTCCTGGTGTAGCGGTGAAATGCGTTGATACCAGGATGAACGCCGGTGGCGAAAGCGGCTCTCTAGTCTGTTACTGACGCTGAA…	0	0	0	0	0	0	0	0	0.000279115	0	0	0	0	0	0	0	0	0	Bacteria	Unclassified	Unclassified	Unclassified	Unclassified	Unclassified	Unclassified
AGGAGAATCATTCGCAATGGGCGAAAGCCTGACGGTGCGACGCCGCGTGAGGGATGAAGGCTTTAGGGTTGTAAACCTCTGTCAGGAGTTAAGAATGCCGGTGGTGCTAATAACACCACCGAGTGACTATCTCCAAAGGAAGCTCCGGCTAACTACGTGCCAGCAGCCGCGGTAATACGTAGGGAGCAAGCGTTACTCGGAATCACTGGGCATAAAGGGCGTGTAGGCGGGTGCGTAAGTCCGATGTAAAAGCCCCCGGCTCAACCGGGGAAAGCCATTGGATACTGCGTACCTTGAGTGCGGGAGGGGAGAGTGGAACTCTTGGTGGAGCGGTGAAATGCGTAGATATCAAGAGGAACGCCGGTGGCGAAAGCGACTCTCTGGACCGTAACTGACGCT…	0	0	0	0	0	0	0	0	0	4.1e-05	0	0	0	0	0	0	0	0	Bacteria	Unclassified	Unclassified	Unclassified	Unclassified	Unclassified	Unclassified
AGGAGGATAATTCGCAATGGGCGAAAGCCTGACGGTGCGACGCCGCGTGAGGGATGAAGGCCTTAGGGTTGTAAACCTCTGTCGGGAGCTAGGAACGGCGAGGGCGCTAATACCGCCTTCGATTGACCAGCTCCGAAGGAAGCTCCGGCTAACTACGTGCCAGCAGCCGCGGTAATACGTAGGGAGCGAGCGTTACTCGGAATCACTGGGCATAAAGGGCGTGTAGGCGGATGCGTAAGTCCGGTGTGAAAGCCCTCGGCTCAACCGAGGAATGCCATTGGAAACTGCGTGTCTTGAGTGCGGGAGGGGAGAGTGGAACTCTTGGTGGAGCGGTGAAATGCGTAGATATCAAGAGGAACGCCGGTGGCGAAAGCGACTCTCTGGCCCGTTACTGACGCT…	0	0	0	0	0	0	0	0	0	0.000109259	0	0	0	0	0	0	0	0	Bacteria	Unclassified	Unclassified	Unclassified	Unclassified	Unclassified	Unclassified
ATCCTACGGGCGGCTGCATAAGTCGGATGTGAAAGCCCTGGGCTTAACCTGGGAACTGCATTCGATACTGTGCGGCTAGAGTTTGGTAGAGGGAAGTGGAATTCCAGGTGTAGCGGTGAAATGCGTAGATATCTGGAGGAACATCAGTGGCGAAGGCGGCTTCCTGGATCAAAACTGACGCTGAGGCTCGAAAGCGTGGGGAGCAAACAGGATTAGATACCCCAGTAGTCAGATCGGAAGAGCACACGTCTGAACTCCAGTCACGTAGAGAGATCTCGTATGCCGTCT	0	0	0	0	0	0	0	0	0.000767567	0	0	0	0	0	0	0	0	0	Bacteria	Proteobacteria	Gammaproteobacteria	Unclassified	Unclassified	Unclassified	Unclassified
ATCCTACGGGCGGCTGCATAAGTCGGATGTGAAAGCCCTGGGCTTAACCTGGGAACTGCATTCGATACTGTGCGGCTAGAGTTTGGTAGAGGGAAGTGGAATTCCAGGTGTAGCGGTGAAATGCGTAGATATCTGGAGGAACATCAGTGGCGAAGGCGGCTTCCTGGATCAAAACTGACGCTGAGGCTCGAAAGCGTGGGGAGCAAACAGGATTAGATACCCTTGTAGTCAGATCGGAAGAGCACACGTCTGAACTCCAGTCACGTAGAGAGATCTCGTATGCCGTCT	0	0	0	0	0	0	0	0	0.000418673	0	0	0	0	0	0	0	0	0	Bacteria	Proteobacteria	Gammaproteobacteria	Unclassified	Unclassified	Unclassified	Unclassified
ATCGGAATAATCCACAATGGGGGAAACCCTGATGGTGCGACGCCGCGTGAGCGATGAAGGCCTTCGGGTCGTAAAGCTCTGTGTTATGGGAAGAAACACCGATAGGTTAATAATCTACCGGCTTGACGGTACCATAATAGAAAGCCCCGGCTAACTACGTGCCAGCAGCCGCGGTAAGACGTAGGGGGCAAGCGTTGTTCGGAATCACTGGGCGTAAAGGGCGTACAGGCGGCCATGTAAGTCGAGTGTGAAATTCTCGGGCTTAACCCGAGACGTGCACCTGATACTGTATGGCTTGAGATCAGGAGAGGAGAGTGGAATATGTAGTGTAGCGGTGAAATGCGTAGATATTACATAGAACACCGGTGGCGAAGGCGGCTCTCTGGCCTGATTCTGACG…	0	0	0	0	0	0	0	0	0	2.73e-05	0	0	0	0	0	0	0	0	Bacteria	Unclassified	Unclassified	Unclassified	Unclassified	Unclassified	Unclassified
ATGCGAAACCTGCACAATGCGCGAAAGCGTGATGCGGGGAGCCCGCGTGCTTGCGTTATACGTAAGCTTTTCTAGACTGTAAGGAGTTCTAGGAATAAGTGGTGGGCAAGACCGGTGCCAGCCGCCGCGGTAATACCGGCGCCACTGGTGGTAACCGCGTTTATTGGGCCTAAAGCATCCGTAGCCGGATAAGTTAGTTTCCAGTGAAATCCAACAGCTTAACTGTTGGGCGTGCTGGGAGCACTGCTTATCTTGAGACCGGGAGGAGTTAAGAGAATTCCTGGGGGAGCGGTAAAATGTTGTAATCCCAGGAGGACTATCTGTGGCGAAGGCGCTTAACGAGAACGGGTCTGACGGTCAGGGATGAAAGCTAGGGGAGCAAACC	0	0	0	0	0	0	0	0	0	3.41e-05	0	0	0	0	0	0	0	0	Archaea	Nanoarchaeota	Woesearchaeia	Unclassified	Unclassified	Unclassified	Unclassified
CAACGAATAATCCGCAATGGGCGAAAGCCTGACGGTGCGACGCCGCGTGAAGGATGAAGTCCCTCGGGATGTAAACTTCAATAGTTTGTCAGGAAGCGAAAGGACCTAACACGTCCTTAGTTGACCACCAAACGACAGGGGTGGCTAACTCCGTGCCAGCAGCCGCGGTAATACGGAGACCCCTAGCGTTGTTCGGAATCACTGGGCTTAGAGCGGGTGTAGGCGGGACGGTAAGTACTGAGTGAAATCCCCGGACTCAATCCGGGAACTGCTTGGTATACTGTCGTCCTTGAGGCAGGTAGGGGTCACTGGAACCTTAGGTGGAGCGGTGAAATGCGTAGATATCTAAGGGAACGCCTGTGGCGAAAGCGGGTGACTGGGCCTGTTCTGACGCTGAGA…	0	0	0.000153953	0	0	0	0	0	0	0	0	0	0	0	0	0	0	0	Bacteria	Planctomycetota	Unclassified	Unclassified	Unclassified	Unclassified	Unclassified
CAACGAATAATCCGCAATGGGCGAAAGCCTGACGGTGCGACGCCGCGTGAAGGATGAAGTTCCTCGGGATGTAAACTTCAATAGTATGTCAGGAAGATCTGACCAGCATACGAAAGGGGTGGCTAACTCCGTGCCAGCAGCCGCGGTAACACGGAGACCCCTAGCGTTGTTCGGAATCACTGGGCTTAAAGAGCGTGTAGGCGGAACGGAAAGTACTTTGTGAAATCCCCCGGCTCAACCGGGGAATGGCTCGGTATACTATCGTTCTTGAGGCAGGTAGGGGTTGCCGGAACCTTAGGTGGAGCGGTGAAATGCGTAGATATCTAAGGGAACGCCTGTGGCGAAAGCGGGCAACTGGACCTGTACTGACGCTGAGACGCGAAAGCGTAGGTAGCGAACG	0	0	0	0	0	0	0	0	0	0	0	0	9.16e-05	7.96e-05	0	0	0	0	Bacteria	Planctomycetota	Unclassified	Unclassified	Unclassified	Unclassified	Unclassified
CAACGAATATTCCCCAATGGACGCAAGTCTGAGGGAGCGACGCCGCGTGCAGGAAGAAGTCCCTCGGGATGTAAACTGCTGTCAGGGGCTAGGAAGAACTGACCAGCCCCAAAGGAAGCACCGGCTAACTCCGTGCCAGCAGCCGCGGTAATACGGAGGGTGCAAGCGTTGTTCGGAATTACTGGGCTTAAAGCGCGTGTAGGCGGAGTATCAGGTGTCTCGTGAAATCCCCGGGCTCAACCCGGGAACTGCTAGGCAAACCGGTACTCTTGAGGCAAGTAGAGGTGAGTGGAACAACTGGTGGAGCGGTGAAATGCGTAGATATCAGTTGGAACGCCGGAGGCGAAAGCGGCTCACTGGGCTTGTTCTGACGCTGAGACGCGAAAGCGTGGGTAGCAA…	0	0	0	0	0	0	0	0	0	2.73e-05	0	0	0	0.0001115	0	0	0	0	Bacteria	Unclassified	Unclassified	Unclassified	Unclassified	Unclassified	Unclassified
CAACGAATATTCCCCAATGGACGCAAGTCTGAGGGAGCGACGCCGCGTGCAGGAAGAAGTCCCTCGGGATGTAAACTGCTGTCAGGGGCTAGGAAGAACTGACCAGCCCCAAAGGAAGCACCGGCTAACTCCGTGCCAGCAGCCGCGGTAATACGGAGGGTGCGAGCGTTGTTCGGAATTACTGGGCGTAAAGCGCGTGTAGGCGGCCTTGCAAGTCAGGCGTGAAAGCCCTCGGCTTAACCGGGGAAGTGCGTCTGAAACTGCTTGGCTCGAGTACGGGAGAGGGAGGCGGAATTCCCAGTGTAGAGGTGAAATGCGTAGATATCGGAAGGAACACCAGTGGCGAAGGCGACTTCCTGGGCCAATACTGACGCTGAGGTGCGAAAGCGTGGGGAGCAA…	0	0	0	0	0	0	0	0	0	0	0	0	3.66e-05	0	0	0	0	0	Bacteria	MBNT15	MBNT15	MBNT15	MBNT15	CG2-30-66-27	(GB_GCA_001873935.1)
CAACGAATATTCCCCAATGGACGCAAGTCTGAGGGAGCGACGCCGCGTGCAGGAAGAAGTCCCTCGGGATGTAAACTGCTGTCAGGGGCTAGGAAGAACTGACCAGCCCCAAAGGAAGCACCGGCTAACTCCGTGCCAGCAGCCGCGGTAATACGGAGGGTGCGAGCGTTGTTCGGAATTACTGGGCGTAAAGCGCGTGTAGGCGGCCTTGCAAGTCAGGCGTGAAAGCCCTCGGCTTAACCGGGGAAGTGCGTCTGAAACTGCTTGGCTCGAGTACGGGAGAGGGAGGCGGAATTCCCAGTGTAGAGGTGAAATTCGTAGATATTGGGAGGAACACCGGTGGCGAAAGCGGCCTCCTGGACCGATACTGACGCTGAGACGCGAAAGCGTGGGGAGCAA…	0	0	0	0	0	0	0	0	0	0	0	0	3.66e-05	0	0	0	0	0	Bacteria	MBNT15	MBNT15	MBNT15	MBNT15	CG2-30-66-27	(GB_GCA_001873935.1)
CAACGAATATTCCCCAATGGACGCAAGTCTGAGGGAGCGACGCCGCGTGCAGGAAGAAGTCCCTCGGGATGTAAACTGCTGTCAGGGGCTAGGAAGAACTGACCAGCCCCAAAGGAAGCACCGGCTAACTCCGTGCCAGCAGCCGCGGTAATACGGAGGGTGCGAGCGTTGTTCGGAATTACTGGGCGTAAAGCGCGTGTAGGCGGCCTTGCAAGTCAGGCGTGAAAGCCCTCGGCTTAACCGGGGAAGTGCGTCTGAAACTGCTTGGCTCGAGTACGGGAGAGGGAGGCGGAATTCCCAGTGTAGCGGTGAAATGCGTAGATATTGGGAGGAACACCAGTGGCGAAGGCGGTCACCTGGACGGGTACTGACGCTGAGGCGCGAAAGCGTGGGGAGCAA…	0	0	0	0	0	0	0	0	0	0	0	0	3.66e-05	0	0	0	0	0	Bacteria	MBNT15	MBNT15	MBNT15	MBNT15	CG2-30-66-27	(GB_GCA_001873935.1)
CAACGAATATTCCCCAATGGACGCAAGTCTGAGGGAGCGACGCCGCGTGCAGGAAGAAGTCCCTCGGGATGTAAACTGCTGTCAGGGGCTAGGAAGAACTGACCAGCCCCAAAGGAAGCACCGGCTAACTCCGTGCCAGCAGCCGCGGTAATACGGAGGGTGCGAGCGTTGTTCGGAATTACTGGGCGTAAAGCGCGTGTAGGCGGCCTTGCAAGTCAGGCGTGAAAGCCCTCGGCTTAACCGGGGAAGTGCGTCTGAAACTGCTTGGCTTGAGTACGGGAGAGGGAGGCGGAATTCCCAGTGTAGAGGTGAAATTCGTAGATATTGGGAGGAACACCGGTGGCGAAAGCGGCCTCCTGGACCGATACTGACGCTGAGACGCGAAAGCGTGGGGAGCAA…	0	0	0	0	0	0	0	0	0	0	0	0	3.66e-05	0	0	0	0	0	Bacteria	MBNT15	MBNT15	MBNT15	MBNT15	CG2-30-66-27	(GB_GCA_001873935.1)
CAACGAATATTCCCCAATGGACGCAAGTCTGAGGGAGCGACGCCGCGTGCAGGAAGAAGTCCTTCGGGATGTAAACTGCTGTCAGGGGTGAGGAAGATCTGACCAACCCCAAAGGAAGCACCGGCTAACTCCGTGCCAGCAGCCGCGGTAATACGGAGGGTGCAAGCGTTGTTCGGAATTACTGGGCGTAAAGGGCGCGTAGGCGGCTGGATAAGTCAGATGTGAAAGTCCATGGCTCAACTGTGGAAGTGCATTTGAAACTGTCCGGCTTGAGTATCGGAGGGGAGTGTGGAATTCCCGGTGTAGAGGTGAAATTCGTAGAGATCGGGAGGAACACCGGTGGCGAAGGCGACACTCTGGACGAATACTGACGCTGAGGCGCGAAAGCGTGGGGAGCAA…	0	0	0	0	0	0	0	0	0	0	0	0.000230874	0	0	0	0	0	0	Bacteria	Desulfobacterota	Desulfobulbia	Desulfobulbales	Unclassified	Unclassified	Unclassified
CAACGAATATTCCCCAATGGACGCAAGTCTGAGGGAGCGACGCCGCGTGCAGGAAGAAGTCCTTCGGGATGTAAACTGCTGTCAGGGGTTAGGAATTTCGACCAACCCCAGAGGAAGCACCGGCTAACTCCGTGCCAGCAGCCGCGGTAACACGGAGGGTGCAAGCGTTGTTCGGAATTACTGGGCTTAAAGCGGGTGTAGGCGGAAAGGCAAGTGTCAGGTGAAATCCCTCGGCTCAACCGAGGAACTGCCCGGCAAACTGCTTTTCTTGAGGTAGGTAGAGGTGAGTGGAACGACTGGTGGAGCGGTGAAATGCGTAGATATCAGTTGGAACGCCGGTGGCGAAAGCGGCTCACTGGGCCTGACCTGACGCTGAGACCCGAAAGCGTGGGTAGCAAA…	0	0	0	0	0	0	0	0	0	5.46e-05	0	0	0	0	7.19e-05	0	0	0	Bacteria	Planctomycetota	Unclassified	Unclassified	Unclassified	Unclassified	Unclassified
CAACGAATATTCCGCAATGCGCGAAAGCGTGACGGAGCAATGCCGCGTGAAGGACGAAGCACCTCGGTGTGTAAACTTCTGTCAGGGACTAGCAACACAATGAGCAATCCCAAAGGAAGGACCGGCTAACTTCGTGCCAGCAGCCGCGGTAATACGAAGGGTCCAAGCGTTGCGCGGAATCACTGGGCTTAAAGGGTGCGTAGGCGGATTTTCAAGTGCGTTGTGAAAGCCCACGGCTCAACCGTGGAATTGCTTCGCATACTGTTAATCTTGAGTTCGGTAGGGGCTGTCGGAACGATAGGTGGAGCGGTGAAATGCGTAGATATCTATCGGAACGCCCAAGGCGAAGGCAGACAGCTGGGCCGACACTGACGCTGAGGCACGAAAGCGTGGGGAGCG…	0	0	0	0	0	0	0	0	0.000279115	4.78e-05	0	0	0	0	0	0	0	0	Bacteria	Planctomycetota	Phycisphaerae	Phycisphaerales	SM1A02	UBA966	UBA966_sp1(GB_GCA_002292895.1)
CAACGAATATTCCGCAATGGACGAAAGTCTGACGGAGCGACGCCGCGTGCAGGAAGAAGTCCCTCGGGATGTAAACTGCTGTCAGGGGCTAAGAATATCGACTAGCCCCAGAGGAAGCACTGGCTAACTCCGTGCCAGCAGCCGCGGTAATACGGAGAGTGCAAGCGTTGTTCGGAATTATTGGGCTTAAAGAGCGTGTAGGCGGAATGTCAGGTGTCGTGTGAAAGCCCCGGGCTCAACCCGGGAATGGCATGGCAAACCGGCATCCTTGAGGCAGGTAGAGGTGACTGGAACGACTGGTGGAGCGGTGAAATGCGTAGATATCAGTTGGAACGCCAGAGGCGAAAGCGAGTCACTGGACCTGTCCTGACGCTGAGACGCGAAAGCGTGGGGAGCAAA…	0	0	0	0	0	0	0	0	0	0	0	0	0.000201476	0.000175215	0	0	0	0	Bacteria	Unclassified	Unclassified	Unclassified	Unclassified	Unclassified	Unclassified
CAACGAATATTCCGCAATGGACGAAAGTCTGACGGAGCGACGCCGCGTGCAGGAAGAAGTCCCTCGGGATGTAAACTGCTGTCAGGGGCTAAGAATATCGACTAGCCCCAGAGGAAGCACTGGCTAACTCCGTGCCAGCAGCCGCGGTAATACGGAGAGTGCAAGCGTTGTTCGGAATTATTGGGCTTAAAGAGCGTGTAGGCGGAATGTCAGGTGTTGTGTGAAAGCCCCGGGCTCAACCCGGGAATGGCATGGCAAACCGGCATTCTTGAGGCAGGTAGAGGTGACTGGAACGACTGGTGGAGCGGTGAAATGCGTAGATATCAGTTGGAACGCCAGAGGCGAAAGCGAGTCACTGGACCTGTCCTGACGCTGAGACGCGAAAGCGTGGGGAGCAAA…	0	0	0	0	0	0	0	0	0.0013258	0	0	0	0	0	0	0	0	0	Bacteria	Unclassified	Unclassified	Unclassified	Unclassified	Unclassified	Unclassified
CAACGAATATTCCGCAATGGACGAAAGTCTGACGGAGCGACGCCGCGTGCAGGAAGAAGTCCCTCGGGATGTAAACTGCTGTCAGGGGTGAGGAATAAAATGACCAGCCCCACAGGAAGCACTGGCTAACTCCGTGCCAGCAGCCGCGGTAATACGGAGAGTGCAAGCGTTGTTCGGAATTATTGGGCGTAAAGGGCGCGTAGGCGGTTTTGTCGGTCAGATGTGAAAGCCCGGGGCTCAACCCTGGAAGAGCATTTGAAACAGCAAGACTTGAGTACGGGAGAGGAAAGCGGAATTCCTGGTGTAGAGGTGAAATTCGTAGATATCAGGAGGAACACCGATGGCGAAGGCAGCTTTCTGGACCGATACTGACGCTGAGGCGCGAAGGCGTGGGTAGCG…	0	0	0	0	0	0	0	0	0	0	0	0	0	0	0	0	0	2.81e-05	Bacteria	Desulfobacterota	Syntrophia	Syntrophales	UBA5619	UBA5619	UBA5619_sp1(GB_GCA_001830835.1)
CAACGAATATTCCGCAATGGACGAAAGTCTGACGGAGCGACGCCGCGTGCAGGAAGAAGTCCCTCGGGATGTAAACTGCTGTCAGGGGTGAGGAATAAAATGACCAGCCCCACAGGAAGCACTGGCTAACTCCGTGCCAGCAGCCGCGGTAATACGGAGAGTGCAAGCGTTGTTCGGAATTATTGGGCGTAAAGGGCGCGTAGGCGGTTTTGTCGGTCAGATGTGAAAGCCCGGGGCTCAACCCTGGAAGAGCATTTGAAACAGCAAGACTTGAGTACGGGAGAGGAAAGCGGAATTCCTGGTGTAGAGGTGAAATTCGTAGATATCAGGAGGAACACCGGTGGCGAAGGCGCCTTTCTGGACCGAAACTGACGCTGAGGTGCGAAGGCGTGGGTAGCG…	0	0	0	0	0	0	0	0	0	0	0	0	0	0	0	0	0	2.81e-05	Bacteria	Desulfobacterota	Syntrophia	Syntrophales	UBA5619	UBA5619	UBA5619_sp1(GB_GCA_001830835.1)
CAACGAATATTCCGCAATGGACGAAAGTCTGACGGAGCGACGCCGCGTGCAGGAAGAAGTCCCTCGGGATGTAAACTGCTGTCAGGGGTGAGGAATCAATGACCAACCCCAGAGGAAGCACTGGCTAACTCCGTGCCAGCAGCCGCGGTAATACGGAGAGTGCAAGCGTTGTTCGGAATTACTGGGCTTAAAGCGCGTGTAGGCGGGATGTCAGGTGTCCTGTGAAAGCCCCGGGCTCAACCCGGGAATGGCAGGGCAAACCGGCATTCTTGAGGCAGGTAGAGGTCACTGGAACAAGTGGTGGAGCGGTGAAATGCGTAGATATCACTTGGAACGCCGGAGGCGAAAGCGGGTGGCTGGACCTGTCCTGACGCTGAGACGCGAAAGCGTGGGTAGCGA…	0	0	0.000192441	0	0	0	0	0	0	0.00031412	0.00031058	0.00029384	7.33e-05	0.000127429	0.000167789	0	0	0	Bacteria	Planctomycetota	Phycisphaerae	Unclassified	Unclassified	Unclassified	Unclassified
CAACGAATATTCCGCAATGGACGAAAGTCTGACGGAGCGACGCCGCGTGCAGGAAGAAGTCCCTCGGGATGTAAACTGCTGTCAGGGGTGAGGAATTTTGACCAACCCCAAAGGAAGCACTGGCTAACTCCGTGCCAGCAGCCGCGGTAATACGGAGAGTGCAAGCGTTGTTCGGAATTACTGGGCTTAAAGCGCGTGTAGGCGGAATGTCAGGTGCCGTGTGAAAGCCCCGGGCTCAACCCGGGAATGGCACAGCAAACCGGCATTCTTGAGGCAGGTAGAGGTGACTGGAACGACTGGTGGAGCGGTGAAATGCGTAGATATCAGTTGGAACGCCGGAGGCGAAAGCGAGTCACTGGACCTGTCCTGACGCTGAGACGCGAAAGCGTGGGTAGCGAA…	0	0	0	0	0	0	0	0	0	3.41e-05	0	0	0	0	0	0	0	0	Bacteria	Unclassified	Unclassified	Unclassified	Unclassified	Unclassified	Unclassified
CAACGAATATTCCGCAATGGACGAAAGTCTGACGGAGCGACGCCGCGTGCAGGAAGAAGTCCTTCGGGATGTAAACTGCTGTCAGGGGTGAGGAAACAAATGACCAGCCCCAAAGGAAGCACCGGCTAACTCCGTGCCAGCAGCCGCGGTAATACGGAGGGTGCAAGCGTTGTTCGGAATCATTGGGCTTAAAGAGCGTGTAGGCGGAATGTCAGGTGTCGTGTGAAAGCCCCGGGCTCAACCCGGGAACTGCGCGGCAAACCGGCGTTCTTGAGGCAGGTAGAGGTGACCGGAACGACTGGTGGAGCGGTGAAATGCGTAGATATCAGTTGGAACGCCGGCGGCGAAAGCGGGTCACTGGACCTGTCCTGACGCTGAGACGCGAAAGCGTGGGTAGCG…	0	0	0	0	0	0	0	0	0	0	0.000138036	0	0	0	0	0	0	0	Bacteria	Planctomycetota	Unclassified	Unclassified	Unclassified	Unclassified	Unclassified
CAACGAATATTCCGCAATGGACGAAAGTCTGACGGAGCGACGCCGCGTGCAGGAAGAAGTCCTTCGGGATGTAAACTGCTGTCAGGGGTTAGAAAGATCTGATCAGCCCCAAAGGAAGCACCGGCTAACTCCGTGCCAGCAGCCGCGGTAATACGGAGGGTGCAAGCGTTGTTCGGAATCACTGGGCTTAAAGAGCGTGTAGGCGGGGTGCAAGGTGTCCTGTGAAAGTCCCCGGCTCAACCGAGGAACTGCAGGGCAAACCGACACTCTTGAGGCAGGTAGAGGTGACTGGAACGACTGGTGGAGCGGTGAAATGCGTAGATATCAGTTGGAACGCCGGCTGCGAAAGCGGGTCACTGGGCCTGTCCTGACGCTGAGACGCGAAAGCGTGGGTAGCAA…	0	0	0	0	0	0	0	0	0	0	0	0	0	0	0	0	0	0.000168497	Bacteria	Planctomycetota	Unclassified	Unclassified	Unclassified	Unclassified	Unclassified
CAACGAATATTCCGCAATGGACGAAAGTCTGACGGAGCGACGCCGCGTGCAGGACGAAGCGCTTCGGCGTGTAAACTGCTGTCAGGGGTTAGGAAGACAGTGACCAACCCCAAAGGAAGCCCCGGCTAAGTCCGTGCCAGCAGCCGCGGTAATACGGACGGGGCAAGCGTTGTTCGGAATTATTGGGCTTAAAGCGTGTGTAGGCGGGATGGAAGGTGCCTAGTGAAAGCCCTCGGCTCAACCGAGGAACTGCTGGGCAAACCACCATTCTTGAGGTCAGCAGGGGAGCCTGGAACTTTGGGTGGAGCGGTGAAATGCGTAGATATCCAAGGGAACGCCGGTGGCGAAAGCGGGGCTCTGGGCTGATTCTGACGCTGAGGCACGAAAGCGTGGGGAGCA…	0	0	0	0	0	0	0	0	0	2.05e-05	0	0	0	0	0	0	0	0	Bacteria	Unclassified	Unclassified	Unclassified	Unclassified	Unclassified	Unclassified
CAACGAATATTCCGCAATGGACGAAAGTCTGACGGAGCGACGCCGCGTGCAGGAGGAAGTCCCTCGGGATGTAAACTGCTGTCAGGGGTGAGGAATCAATGACCAGCCCCAGAGGAAGCACTGGCTAACTCCGTGCCAGCAGCCGCGGTAATACGGAGAGTGCAAGCGTTGTTCGGAATTACTGGGCTTAAAGGGCGTGTAGGCGGAGTGGAGGGTGTCTTGTGAAAGCCCCGGGCTTAACCCGGGACGTGCAGGGCAAACCGCCACTCTTGAGGCAGGTAGAGGTGACTGGAACAACTGGTGGAGCGGTGAAATGCGTAGATATCAGTTGGAACGCCGGCGGCGAAAGCGAGTCACTGGGCCTGTCCTGACGCTGAGACGCGAAAGCGTGGGGAGCGA…	0	0	0	0	0	0	0	0	0.000418673	0.000143402	0	0	0	0	0	0	0	0	Bacteria	Planctomycetota	Unclassified	Unclassified	Unclassified	Unclassified	Unclassified
CAACGAATATTCCGCAATGGACGAAAGTCTGACGGAGCGACGCCGCGTGCAGGAGGAAGTCTTTCGGGATGTAAACTGCTGTCAGGGGTGAGGAAACAAATGACCAGCCCCAAAGGAAGCACCGGCTAACTCCGTGCCAGCAGCCGCGGTAATACGGAGGGTGCAAGCGTTGTTCGGAATTATTGGGCTTAAAGCGCGTGTAGGCGGAATATCAGGTGTCGTGTGAAATCCCCGAGCTCAACTCGGGAATTGCGGGGCAAACCGGTATTCTTGAGGCAGGTAGAGGTGACTGGAACGACTGGTGGAGCGGTGAAATGCGTAGATATCAGTTGGAACGCCGGAGGCGAAAGCGAGTCACTGGGCCTGTCCTGACGCTGAGACGCGAAAGCGTGGGGAGCG…	0.000347599	0	0	0	0	0	0	0	0	8.88e-05	0	0	0.00018316	0	0	0	0	0	Bacteria	Unclassified	Unclassified	Unclassified	Unclassified	Unclassified	Unclassified
CAACGAATATTCCGCAATGGACGAAAGTCTGACGGAGCGACGCCGCGTGCAGGATGAAGGCCCTCGGGTCGTAAACTGCTGTCAGGGGTAAGGAAAATTTGACCTATCCCAAAGGAAGTATCGGCTAATTACGTGCCAGCAGCCGCGGTAATACGTAAGATACAAGCGTTGTTCGGAATTATTGGGCTTAAAGCGCGTGTAGGCGGGACAGTAAGTATTTTGTGAAATCCCTCGGCTCAACCGAGAAATTGCAGGATATACTGCTGTTCTTGAGGCAATCAGGGGCACCCGGAACTCTAGGTGGAGCGGTGAAATGCGTAGATATCTAGAGGAACGCCGGTGGCGAAAGCGGGGTGCTGGGATTGTTCTGACGCTGAGACGCGAAAGCGTAGGTAGCGA…	0	0	0	0	0	0	0	0	0	0	0	0	9.16e-05	0	0	0	0	2.81e-05	Bacteria	Planctomycetota	Unclassified	Unclassified	Unclassified	Unclassified	Unclassified
CAACGAATATTCCGCAATGGACGAAAGTCTGACGGAGCGACGCCGCGTGCAGGATGAAGGCCCTCGGGTCGTAAACTGCTGTCAGGGGTAAGGAAAATTTGACCTATCCCAAAGGAAGTATCGGCTAATTCCGTGCCAGCAGCCGCGGTAATACGGAAGATACAAGCGTTGTTCGGAATTATTGGGCTTAAAGCGCGTGTAGGCGGGACAGTAAGTATTTTGTGAAATCCCTCGGCTCAACCGAGAAATTGCAGGATATACTGCTGTTCTTGAGGCAATCAGGGGCACCCGGAACTCTAGGTGGAGCGGTGAAATGCGTAGATATCTAGAGGAACGCCGGTGGCGAAAGCGGGGTGCTGGGATTGTTCTGACGCTGAGACGCGAAAGCGTAGGTAGCGA…	0	0	0	0	0	0	0	0	0	0	0	0	0	0	7.19e-05	0	0	0	Bacteria	Planctomycetota	Phycisphaerae	Unclassified	Unclassified	Unclassified	Unclassified
CAACGAATATTCCGCAATGGACGAAAGTCTGACGGAGCGACGCCGCGTGCAGGATGAAGTCCCTCGGGATGTAAACTGCTGTCAGGGGTTAGGAAGAACTGACCAACCCCATAGGAAGCACTGGCTAACTCCGTGCCAGCAGCCGCGGTAATACGGAGAGTGCAAGCGTTGTTCGGAATCATTGGGCTTAAAGCGCGTGTAGGCGGGACGTCAGGTATCTTGTGAAATCCCCGGGCTCAACCCGGGAATTGCAGGGTAAACCGGCGTTCTTGAGGCAGGTAGAGGTGACTGGAACAACTGGTGGAGCGGTGAAATGCGTAGATATCAGTTGGAACGCCGGAGGCGAAAGCGAGTCACTGGACCTGTCCTGACGCTGAGACGCGAAAGCGTGGGTAGCGA…	0.000347599	0	0.000307905	0	0	0	0	0	0	7.51e-05	0	0	0.000348004	0.000254858	0.000287639	0	0	0	Bacteria	Planctomycetota	Phycisphaerae	Unclassified	Unclassified	Unclassified	Unclassified
CAACGAATATTCCGCAATGGACGAAAGTCTGACGGAGCGACGCCGCGTGCAGGATGAAGTCTCTCGGGATGTAAACTGCTGTCAGGGGCTAGAAAGAAAGTGATCAGCCCCAAAGGAAGCCTCGGCTAACTCCGTGCCAGCAGCCGCGGTAATACGGAGGAGGCAAGCGTTGTTCGGAATCACTGGGCTTAAAGGGCGTGTAGGCGGAATGCAAGGTGCTTTGTGAAAGCCCCCGGCTCAACCGGGGAATTGCTTGGCAAACCAGCATTCTTGAGGCAGGTAGAGGCGATCGGAACGTTCGGTGGAGAGGTGAAATTCGTAGATATCGAACGGAACGCCGGTGGCGAAAGCGGATCGCTGGGCCTGTCCTGACGCTGAGACGCGAAAGCGTAGGGAGCG…	0	0	0	0	0	0	0	0	0	0.000211689	0	0.000377794	0	0	0	0	0	0	Bacteria	Unclassified	Unclassified	Unclassified	Unclassified	Unclassified	Unclassified
CAACGAATATTCCGCAATGGACGAAAGTCTGACGGAGCGACGCCGCGTGCAGGATGAAGTCTTTCGGGATGTAAACTGCTGTCAGGGGTGAGGAAGAAAGTGACCAACCCCAAAGGAAGCACCGGCTAACTCCGTGCCAGCAGCCGCGGTAATACGGAGGGTGCAAGCGTTGTTCGGAATCACTGGGCTTAAAGAGCGTGTAGGCGGAATGTCAGGTGTTGGGTGAAATCCCCGGTCTCAACCCGGGAACTGCCTGGCAAACCGGCATTCTTGAGGCAGGTAGAGGTGACTGGAACGACTGGTGGAGCGGTGAAATGCGTAGATATCAGTTGGAACGCCTGTGGCGAAAGCGAGTCACTGGACCTGTCCTGACGCTGAGACGCGAAAGCGTGGGGAGCA…	0	0	0	0	0	0	0	0	0	0	0	0	0	0	0.000335579	0	0	0	Bacteria	Unclassified	Unclassified	Unclassified	Unclassified	Unclassified	Unclassified
CAACGAATATTCCGCAATGGACGAAAGTCTGACGGAGCGACGCCGCGTGCGGGAATAAGCCCTTCGGGGTGTAAACCGCTGTCAGGGATCACCAAGCAAAGGGGACGAATAGTCCTCTGCGTTGAGGAATCCCGGAGGAAGCCACGGCTAACTTCGTGCCAGCAGCCGCGGTAATACGAAGGTGGCTAGCGTTGTTCGGAATCACTGGGCTTAAAGAGCACGTAGGCGGCCTACCAAGCGTCTTGTGAAATCCCTCGGCTCAACCGAGGAATGGCTGGGCGAACTGGTAGGCTTGAGGTAGGTAGGGGCGCATGGAACTCTTGGTGGAGCGGTGGAATGCGTAGATATCAAGAGGAACGCCGGTGGCGAAGGCGATGCGCTGGGCCTATCCTGACGCTG…	0	0	0	0	0	0	0	0	0.000628009	0	0	0	0	0	0	0	0	0	Bacteria	Planctomycetota	Phycisphaerae	SG8-4	SG8-4	ST-NAGAB-D1	(GB_GCA_002007645.1)
CAACGAATATTCCGCAATGGACGAAAGTCTGACGGAGCGACGCCGCGTGCGGGAATAAGCCCTTCGGGGTGTAAACCGCTGTCAGGGATTACCAAGCAAAGAGGGCAAATAGTCTTCTGCGTTGAGGAATCCCGGAGGAAGCCACGGCTAACTTCGTGCCAGCAGCCGCGGTAATACGAAGGTGGCTAGCGTTGTTCGGAATCACTGGGCTTAAAGAGCACGTAGGCGGCCTATCAAGCGTCTTGTGAAATCCCTCGGCTCAACCGAGGAATGGCTGGGCGAACTGGTAGGCTTGAGGCAGGTAGGGGTACACGGAACTCTTGGTGGAGCGGTGGAATGCGTAGATATCAAGAGGAACGCCGGTGGCGAAGGCGGTGTACTGGGCCTGTCCTGACGCTG…	0	0	0	0	0	0.00147239	0	0	0	0	0	0	0	0	0	0	0	0.000252745	Bacteria	Planctomycetota	Phycisphaerae	SG8-4	SG8-4	ST-NAGAB-D1	(GB_GCA_002007645.1)
CAACGAATATTCCGCAATGGACGAAAGTCTGACGGAGCGACGCCGCGTGCGGGAATAAGCCCTTCGGGGTGTAAACCGCTGTCAGGGATTACCAAGCAAAGAGGGCGAATAGTCCTTTACGTTGAGGAATCCCGGAGGAAGCCACGGCTAACTTCGTGCCAGCAGCCGCGGTAATACGAAGGTGGCTAGCGTTGTTCGGAATCACTGGGCTTAAAGAGCACGTAGGCGGCTTATCAAGCGTCTTGTGAAATCCCTCGGCTCAACCGAGGAACTGCAGGGCGAACTGGTAGGCTTGAGGTAGGTAGGGGCGCACGGAACTCTTGGTGGAGCGGTGGAATGCGTAGATATCAAGAGGAACGCCGGTGGCGAAGGCGGTGCGCTGGGCCTATCCTGACGCTG…	0	0	0	0	0	0	0	0	0	0	0	0	0	0	0	0	0	0.000210621	Bacteria	Planctomycetota	Phycisphaerae	SG8-4	SG8-4	ST-NAGAB-D1	(GB_GCA_002007645.1)
CAACGAATATTCCGCAATGGACGAAAGTCTGACGGAGCGACGCCGCGTGCGGGAATAAGCCCTTCGGGGTGTAAACCGCTGTCAGGGATTACCAAGCAAAGAGGGCGAATAGTCCTTTGCGTTGAGGAATCCCGGAGGAAGCCACGGCTAACTTCGTGCCAGCAGCCGCGGTAATACGAAGGTGGCTAGCGTTGTTCGGAATCACTGGGCTTAAAGAGCACGTAGGCGGCTTATCAAGCGTCTTGTGAAATCCCTCGGCTCAACCGAGGAACTGCAGGGCGAACTGGTAGGCTTGAGGTAGGTAGGGGCGCACGGAACTCTTGGTGGAGCGGTGGAATGCGTAGATATCAAGAGGAACGCCGGTGGCGAAGGCGGTGCGCTGGGCCTATCCTGACGCTG…	0	0	0.000461858	0	0	0	0	0	0	0	0	0	0	0	0	0	0	0	Bacteria	Planctomycetota	Phycisphaerae	SG8-4	SG8-4	ST-NAGAB-D1	(GB_GCA_002007645.1)
CAACGAATATTCCGCAATGGACGAAAGTCTGACGGAGCGACGCCGCGTGCGGGAATAAGCCCTTCGGGGTGTAAACCGCTGTCAGGGATTACCAAGCAAAGAGGGCGAATAGTCTTCTGCGTTGAGGAATCCCGGAGGAAGCCACGGCTAACTTCGTGCCAGCAGCCGCGGTAATACGAAGGTGGCTAGCGTTGTTCGGAATCACTGGGCTTAAAGAGCACGTAGGCGGCCTGTCAAGCGTCTTGTGAAATCCCTCGGCTCAACCGAGGAATGGCTGGGCGAACTGGCAGACTTGAGGTAGGTAGGGGCGCACGGAACTCTTGGTGGAGCGGTGGAATGCGTAGATATCAAGAGGAACGCCGGTGGCGAAGGCGGTGCGCTGGGCCTATCCTGACGCTG…	0	0	0	0	0	0	0	0	0	0	0	0	0	0	0	0	0	0.000252745	Bacteria	Planctomycetota	Phycisphaerae	SG8-4	SG8-4	ST-NAGAB-D1	(GB_GCA_002007645.1)
CAACGAATATTCCGCAATGGACGAAAGTCTGACGGAGCGACGCCGCGTGCGGGAATAAGCCCTTCGGGGTGTAAACCGCTGTCAGGGATTACCAAGCAAAGGGGACGAATAGTCCTCTGCGTTGAGGAATCCCGGAGGAAGCCACGGCTAACTTCGTGCCAGCAGCCGCGGTAATACGAAGGTGGCTAGCGTTGTTCGGAATCACTGGGCTTAAAGAGCACGTAGGCGGCCTGTCAAGCGTCTTGTGAAATCCCTCGGCTCAACCGAGGAATGGCTGGGCGAACTGGCAGGCTTGAGGCAGGTAGGGGTACACGGAACTCTTGGTGGAGCGGTGGAATGCGTAGATATCAAGAGGAACGCCGGTGGCGAAGGCGGTGTACTGGGCCTGTCCTGACGCTG…	0	0	0	0	0	0	0	0	0	0	0.000552143	0	0	0	0	0	0	0	Bacteria	Planctomycetota	Phycisphaerae	SG8-4	SG8-4	ST-NAGAB-D1	(GB_GCA_002007645.1)
CAACGAATATTCCGCAATGGACGAAAGTCTGACGGAGCGACGCCGCGTGGAGGATGAAGTCCCTCGGGATGTAAACTCCTGTCAGGGGTTAGGAAATTTGACCAGCCCCAGAGGAAGCCACGGCTAACTCCGTGCCAGCAGCCGCGGTAATACGGAGGTGGCGAGCGTTGTTCGGAATTATTGGGCTTAAAGCGCGTGTAGGCGGGACCGAAAGTGTCGGGTGAAAGCCCTTGGCTCAACCAAGGAATGGCTTGGCATACTGCGGTTCTTGAGGCAGGTAGAGGTCGCTAGAACGACGGGTGGAGCGGTGAAATGCGTAGATATCCGTTGGAATGCCGGTGGCGAAAGCGGGCGACTGGACCTGTCCTGACGCTGAGACGCGAAAGCGTGGGGAGCAAA…	0.00013035	0	7.7e-05	0	0	0	0	0	0.000279115	6.83e-05	0	0.00014692	0	0	0	0	0	0	Bacteria	Unclassified	Unclassified	Unclassified	Unclassified	Unclassified	Unclassified
CAACGAATATTCCGCAATGGACGAAAGTCTGACGGAGCGACGCCGCGTGGAGGATGAAGTCCCTCGGGATGTAAACTCCTGTCAGGGGTTAGGAAATTTGACCAGCCCCAGAGGAAGCCACGGCTAACTCCGTGCCAGCAGCCGCGGTAATACGGAGGTGGCGAGCGTTGTTCGGAATTATTGGGCTTAAAGCGCGTGTAGGCGGGACCGATAGTGTCGGGTGAAAGCCCTTGGCTCAACCAAGGAACGGCTTGGCATACTGCGGTTCTTGAGGTAGGTAGAGGTCGCTAGAACGACGGGTGGAGCGGTGAAATGCGTAGATATCCGTTGGAATGCCGGTGGCGAAAGCGGGCGACTGGACCTATCCTGACGCTGAGACGCGAAAGCGTGGGGAGCAAA…	0	0	0	0	0	0	0	0	0	0	0	0	0	9.56e-05	0	0	0	0	Bacteria	Unclassified	Unclassified	Unclassified	Unclassified	Unclassified	Unclassified
CAACGAATATTCCGCAATGGACGAAAGTCTGACGGAGCGACGCCGCGTGGAGGATGAAGTCCCTCGGGATGTAAACTTCGATAATATGTCAGGAAGATCTGACCAGCATACGAAAGGGGTGGCTAACTCCGTGCCAGCAGCCGCGGTAATACGGGGACCCCTAGCGTTGTTCGGATTTACTGGGCTTAAAGCGGGTGTAGGCGGAGCGGTAAGTACCTTGTGAAATCCCCGGGCTTAACCCGGGAATTGCTGGGTATACTGTCGTTCTTGAGGTAGGCAGGGGCTACTGGAACCTTAGGTGGAGCGGTGAAATGCGTAGATATCTAAGGGAACACCTGTGGCGAAAGCGGGTAGCTGGGCCTATTCTGACGCTGAGACCCGAAAGCGTAGGTAGCGAACG	0	0	0	0	0	0	0	0	0.000139558	0.00010243	0	0	0	0	0	0	0	0	Bacteria	Planctomycetota	Phycisphaerae	Unclassified	Unclassified	Unclassified	Unclassified
CAACGAATATTCCGCAATGGACGAAAGTCTGACGGAGCGACGCCGCGTGTAGGAAGAAGTCCCTCGGGATGTAAACTACTGTCAGGGGCTAAGAATATCGACTAGCCCCAGAGGAAGCACTGGCTAACTCCGTGCCAGCAGCCGCGGTAATACGGAGAGTGCAAGCGTTGTTCGGAATCATTGGGCTTAAAGAGCGTGTAGGCGGAATGTCAGGTGTCGTGTGAAAGCCCCGGGCTCAACCCGGGAATGGCATGGCAAACCGGCATTCTTGAGGCAGGTAGAGGTGACTGGAACGACTGGTGGAGCGGTGAAATGCGTAGATATCAGTTGGAACGCCAGAGGCGAAAGCGAGTCACTGGACCTGTCCTGACGCTGAGACGCGAAAGCGTGGGGAGCAAA…	0	0	0	0	0	0	0	0	0	0.00015706	0.000448616	0.000482737	0	0	0	0	0	0	Bacteria	Unclassified	Unclassified	Unclassified	Unclassified	Unclassified	Unclassified
CAACGAATATTCCGCAATGGACGAAAGTCTGACGGAGCGACGCCGCGTGTAGGAAGAAGTCCTTCGGGATGTAAACTACTGTCAGGGGTTAGGAACACCGACCAGCCCCAGAGGAAGCACCGGCTAACTCCGTGCCAGCAGCCGCGGTAATACGGAGGGTGCAAGCGTTGTTCGGAATCACTGGGCTTAAAGGGCGTGCAGGCGGAATGGAAAGTGTCGGGTGAAAGCCCACGGCTCAACCGTGGAACGGCCCGGCAAACTATCATTCTTGAGGCAGGTAGAGGTGACTGGAACGACTGGTGGAGCGGTGAAATGCGTAGATATCAGTTGGAACGCCGGAGGCGAAAGCGGGTCACTGGGCCTGTCCTGACGCTGAGACGCGAAAGCGTGGGGAGCAAA…	0	0	0	0	0	0	0	0	0	0.000150231	0	0	0	0	0	0	0	0	Bacteria	Planctomycetota	Phycisphaerae	Unclassified	Unclassified	Unclassified	Unclassified
CAACGAATATTCCGCAATGGACGCAAGTCTGACGGAGCGACGCCGCGTGCAGGAAGAAGTCCCTCGGGATGTAAACTGCTGTCAGGGGCTAGAAAGATCTGATCAGCCCCGGAGGAAGTCTCGGCTAACTACGTGCCAGCAGCCGCGGTAATACGTAGGAGGCGAGCGTTGTTCGGAATCATTGGGCTTAAAGAGCGTGTAGGCGGAGTGTCAGGTGCCTTGTGAAAGCCCCGGGCTCAACCCGGGAATGGCTGGGCAAACCGGCACTCTTGAGGCAGGTAGAGGTCACTGGAACGACTGGTGGAGCGGTGAAATGCGTAGATATCAGTTGGAACGCCGGAGGCGAAAGCGGGTGGCTGGACCTGTCCTGACGCTGAGACGCGAAAGCGTGGGTAGCAA…	0.000304149	0	0.000269417	0	0	0	0	0	0	0.000218518	0.00031058	0.00014692	0.000146528	7.96e-05	0.000215729	0	0	0	Bacteria	Unclassified	Unclassified	Unclassified	Unclassified	Unclassified	Unclassified
CAACGAATATTCCGCAATGGACGCAAGTCTGACGGAGCGACGCCGCGTGCAGGAAGAAGTCCCTCGGGATGTAAACTGCTGTCAGGGGTGAGGAATAAATTGACCAACCCCACAGGAAGCACTGGCTAACTCCGTGCCAGCAGCCGCGGTAATACGGAGAGTGCAAGCGTTGTTCGGAATTACTGGGCTTAAAGAGCGTGTAGGCGGGATGTCAGGTGCCTTGTGAAAGCCCCGGGCTCAACCCGGGAATGGCTGGGCAAACCGACATTCTTGAGGCAGGTAGAGGTGACTGGAACGACTGGTGGAGCGGTGAAATGCGTAGATATCAGTTGGAACGCCGGAGGCGAAAGCGGGTCACTGGGCCTGTCCTGACGCTGAGACGCGAAAGCGTGGGTAGCG…	0	0	0	0	0	0	0	0	0	4.1e-05	0	0	0	0	0	0	0	0	Bacteria	Unclassified	Unclassified	Unclassified	Unclassified	Unclassified	Unclassified
CAACGAATATTCCGCAATGGACGCAAGTCTGACGGAGCGACGCCGCGTGCAGGAAGAAGTCCCTCGGGATGTAAACTGCTGTCAGGGGTTAGGAACACCGACCAGCCCCAAAGGAAGCACTGGCTAACTCCGTGCCAGCAGCCGCGGTAATACGGAGAGTGCAAGCGTTGTTCGGAATTACTGGGCTTAAAGAGCATGTAGGCGGGACGAAAAGTGTCGGGTGAAAACCCCGGGCTCAACCCGGGAACTGCCCGGCAAACTGTCGTTCTTGAGGTAGGTAGAGGTGACCGGAACAACTGGTGGAGCGGTGAAATGCGTAGATATCAGTTGGAACGCCGGCGGCGAAAGCGGGTCACTGGACCTATCCTGACGCTGAGATGCGAAAGCGTGGGTAGCGAA…	0	0	0	0	0	0	0	0	0	6.83e-05	0	0	0	0	0	0	0	0	Bacteria	Planctomycetota	Unclassified	Unclassified	Unclassified	Unclassified	Unclassified
CAACGAATATTCCGCAATGGACGCAAGTCTGACGGAGCGACGCCGCGTGCAGGAAGAAGTCCTTCGGGATGTAAACTGCTGTCAGGGGTGAGGAATTTTGACCAACCCCACAGGAAGCACTGGCTAACTCCGTGCCAGCAGCCGCGGTAATACGGAGAGTGCAAGCGTTGTTCGGAATTACTGGGCTTAAAGGGCGTGTAGGCGGAATGCTAGGTGCCAGGTGAAAGCCCCGGGCTCAACCCGGGAATTGCACGGCAAACCTGCATTCTTGAGGCAGGTAGAGGTGACTGGAACGACTGGTGGAGCGGTGAAATGCGTAGATATCAGTTGGAACGCCTGAGGCGAAAGCGGGTCACTGGGCCTGTCCTGACGCTGAGACGCGAAAGCGTGGGTAGCGAA…	0.00021725	0	0	0	0	0	0	0	0	4.1e-05	0.000103527	0	0	0	0	0	0	0	Bacteria	Unclassified	Unclassified	Unclassified	Unclassified	Unclassified	Unclassified
CAACGAATATTCCGCAATGGACGCAAGTCTGACGGAGCGACGCCGCGTGCAGGAAGAAGTCCTTCGGGATGTAAACTGCTGTCAGGGGTTAGGAAATCCGACCAGCCCCAGAGGAAGCACTGGCTAACTCCGTGCCAGCAGCCGCGGTAATACGGAGAGTGCAAGCGTTGTTCGGAATTACTGGGCTTAAAGAGCATGTAGGCGGGACGAAAAGTGTCAGGTGAAAGCCCCGGGCTCAACCCGGGAACGGCCCGGCAAACTGTCGTTCTTGAGGTAGGTAGAGGTGACCGGAACAACTGGTGGAGCGGTGAAATGCGTAGATATCAGTTGGAACGCCGGCGGCGAAAGCGGGTCACTGGACCTATCCTGACGCTGAGATGCGAAAGCGTGGGTAGCGAA…	0	0	0.000153953	0	0	0	0	0	0	0	0	0.000209886	5.49e-05	0	0	0	0	0	Bacteria	Planctomycetota	Unclassified	Unclassified	Unclassified	Unclassified	Unclassified
CAACGAATATTCCGCAATGGACGCAAGTCTGACGGAGCGACGCCGCGTGCAGGAAGAAGTCTCTCGGGATGTAAACTGCTTTTGTGGGCGAGGAACACTGACCAGCCCAAGAATAAGCACCGGCTAACTCCGTGCCAGCAGCCGCGGTAATACGGAGGGTGCAAGCGTTGTTCGGAATCACTGGGCTTAAAGCGCGTGTAGGCGGAATGTCAGGTGCCGTGTGAAAGCCCCGGGCTCAACCCGGGAATTGCGCGGCAAACCGGTATTCTTGAGGCAAGTAGAGGTGACTGGAACGACTGGTGGAGCGGTGAAATGCGTAGATATCAGTTGGAACGCCGGAGGCGAAAGCGGGTCACTGGGCTTGTCCTGACGCTGAGACGCGAAAGCGTGGGGAGCAAA…	0	0	0	0	0	0	0	0	0	6.83e-05	0	0.000104943	0	0	0	0	0	0	Bacteria	Unclassified	Unclassified	Unclassified	Unclassified	Unclassified	Unclassified
CAACGAATATTCCGCAATGGACGCAAGTCTGACGGAGCGACGCCGCGTGCAGGAAGAAGTCTTTCGGGATGTAAACTGCTGTCAGGGGCGAGGAACACCGACCAGCCCCAAAGGAAGCACCGGCTAACTCCGTGCCAGCAGCCGCGGTAATACGGAGGGTGCGAGCGTTGTTCGGAATCACTGGGCTTAAAGGGCGTGTAGGCGGGACGGCAAGTGTCGGGTGAAAGCCCACGGCTCAACCGTGGAACGGCCCGGCAAACTGCCGTCCTTGAGGCAGGTAGAGGTGACTGGAACGACTGGTGGAGCGGTGAAATGCGTAGATATCAGTTGGAACGCCAGAGGCGAAAGCGGGTCACTGGGCCTGTCCTGACGCTGAGACGCGAAAGCGTGGGGAGCAAA…	0	0.000699496	0	0	0	0	0	0	0.000767567	8.19e-05	0.000276072	0	0	0	0	0	0	0	Bacteria	Planctomycetota	Unclassified	Unclassified	Unclassified	Unclassified	Unclassified
CAACGAATATTCCGCAATGGACGCAAGTCTGACGGAGCGACGCCGCGTGCAGGATGAAGTCCCTCGGGATGTAAACTGCTGTCAGGGGTGAGAAAAACATGATCAGCCCCAGAGGAAGCATCGGCTAACTCCGTGCCAGCAGCCGCGGTAATACGGAGGATGCGAGCGTTGTTCGGAATCACTGGGCTTAAAGCGCGTGTAGGCGGGCCATCAAGTGTCTTGTGAAAGCCCCCGGCTCAACCGGGGAATTGCTTGGCAAACTGATGGCCTTGAGGCAGGTAGAGGTGACTGGAACCTTCGGTGGAGAGGTGAAATTCGTAGATATCGAAGGGAACGCCGGTGGCGAAAGCGGGTCACTGGGCCTGTCCTGACGCTGAGATGCGAAAGCGTAGGGAGCGA…	0	0	0	0	0	0	0	0	0.000418673	7.51e-05	0	0	0	0	0	0	0	0	Bacteria	Planctomycetota	Phycisphaerae	SG8-4	SG8-4	ST-NAGAB-D1	(GB_GCA_002007645.1)
CAACGAATATTCCGCAATGGACGCAAGTCTGACGGAGCGACGCCGCGTGCAGGATGAAGTCCTTCGGGATGTAAACTGCTGTCAGGGGTGAGGAATAAGTTGACCAACCCCAGAGGAAGCATCGGCTAACTCCGTGCCAGCAGCCGCGGTAATACGGAGGATGCAAGCGTTGTTCGGAATCACTGGGCTTAAAGAGCATGTAGGTGGGGTGTCAGGCGTCGGGTGAAATCCCTCGGCTCAACCGAGGAACTGCCTGGCGAACCGGCATTCTTGAGGCAGGTAGAGGTGGCTGGAACGACGGGTGGAGCGGTGAAATGCGTAGATATCCGTTGGAACGCCGGCGGCGAAAGCGAGCCACTGGGCCTGTCCTGACACTGAGATGCGAAAGCGTGGGGAGCA…	0	0	0	0	0	0	0	0	0	0	0	0	0.000219792	0	0.000263669	0	0	0	Bacteria	Planctomycetota	Unclassified	Unclassified	Unclassified	Unclassified	Unclassified
CAACGAATATTCCGCAATGGACGCAAGTCTGACGGAGCGACGCCGCGTGCAGGATGAAGTCTTTCGGGATGTAAACTGCTGTCAGGGGCAAGAAATCAACTGATCAGCCCCAGAGGAAGCCTCGGCTAACTCCGTGCCAGCAGCCGCGGTAATACGGAGGAGGCGAGCGTTGTTCGGAATCACTGGGCTTAAAGGGCGTGTAGGCGGGATGCAAGGTGCTTTGTGAAAGCCCCCGGCTCAACCGGGGAATTGCTTGGCAAACCAGCATCCTTGAGGCAGGTAGAGGCGGCCGGAACGTTCGGTGGAGAGGTGAAATTCGTAGATATCGAACGGAACGCCGGTGGCGAAAGCGGGTCGCTGGGCCTGTCCTGACGCTGAGACGCGAAAGCGTAGGGAGCG…	0	0	0.00042337	0	0	0	0	0	0.000488452	6.83e-05	0	0	0	0	0	0	0	0	Bacteria	Unclassified	Unclassified	Unclassified	Unclassified	Unclassified	Unclassified
CAACGAATATTCCGCAATGGACGCAAGTCTGACGGAGCGACGCCGCGTGCAGGATGAAGTCTTTCGGGATGTAAACTGCTGTCAGGGGTGAGAAAGAATGTGATCAACCCCAAAGGAAGCATCGGCTAACTCCGTGCCAGCAGCCGCGGTAATACGGAGGATGCGAGCGTTGTTCGGAATCACTGGGCTTAAAGCGCATGTAGGCGGAATGGAGGGTGCTTTGTGAAAGCCCCCGGCTCAACCGGGGAATTGCTTGGCAAACCGCCATTCTTGAGGCAGGTAGAGGCGACTGGAACCTTTGGTGGAGAGGTGAAATTCGTAGATATCAAAGGGAACGCCGGTGGCGAAAGCGGGTCGCTGGGCCTGTCCTGACGCTGAGATGCGAAAGCGTAGGGAGCG…	0	0	0	0	0	0	0	0	0	5.46e-05	0	0	0	0	0	0	0	0.000112331	Bacteria	Unclassified	Unclassified	Unclassified	Unclassified	Unclassified	Unclassified
CAACGAATATTCCGCAATGGACGCAAGTCTGACGGAGCGACGCCGCGTGCAGGATGAAGTCTTTCGGGATGTAAACTGCTGTCAGGGGTGAGGAAGAAAGTGACCAACCCCAAAGGAAGCACCGGCTAACTCCGTGCCAGCAGCCGCGGTAATACGGAGGGTGCAAGCGTTGTTCGGAATCACTGGGCTTAAAGAGCGTGTAGGCGGAATGTCAGGTGTTGGGTGAAATCCCCGGTCTCAACCCGGGAACTGCCTGGCAAACCGGCATTCTTGAGGCAGGTAGAGGTGACTGGAACGACTGGTGGAGCGGTGAAATGCGTAGATATCAGTTGGAACGCCTGAGGCGAAAGCGAGTCACTGGGCCTGTCCTGACGCTGAGACGCGAAAGCGTGGGGAGCA…	8.69e-05	0	0.000500346	0	0	0	0	0	0.00167469	0.000341434	0.000517634	0.000461748	0	0	0	0	0	0	Bacteria	Unclassified	Unclassified	Unclassified	Unclassified	Unclassified	Unclassified
CAACGAATATTCCGCAATGGGCGAAAGCCTGACGGAGCGACGCCGCGTGAAGGATGAAGTCTTTCGGGATGTAAACTTCTGTCAAGGATTAGGAACACAATGACCAGTCCTAAAGGAAGCACCGGCTAATTCCGTGCCAGCAGCCGCGGTAACACGGAAGGTGCAAGCGTTGTTCGGAATCACTGGGCTTAAAGCGCGTGTAGGCGGGATGGAAGGTGCTTTGTGAAATCCCTTGGCTCAACCAAGGAACTGCTCGGCAAACCATCATCCTTGAGGCAGGTAGAGGCGACTGGAACGTTCGGTGGAGCGGTGAAATGCGTAGAGATCGAACGGAACACCGGTGGCGAAAGCGAGTCGCTGGGCCTGTCCTGACGCTGAGACGCGAAAGCGTGGGTAGCA…	8.69e-05	0	0	0	0	0	0	0	0	0	0	0	0	0	0	0	0	0	Bacteria	Unclassified	Unclassified	Unclassified	Unclassified	Unclassified	Unclassified
CAACGAATATTCCGCAATGGGCGAAAGCCTGACGGAGCGACGCCGCGTGAGGGATGAAGTCCTTCGGGATGTAAACTTCAATAGTTTGTCAGGAAGCAATCCGGCCGAATAAGCCGGTGCGTTGACCACCAAACGAAAGGGGCGGCTAACTCCGTGCCAGCAGCCGCGGTAAGACGGAGGCCCCTAGCGTTGTTCGGAATTACTGGGCTTAAAGCGGGTGTAGGCGGAGCGGTAAGTACTGTGTGAAAGCCCCGGGCTCAACCCGGGAATTGCTTGGTATACTGCCGTTCTTGAGGCAGGTAGGGGTCACTGGAACCTTAGGTGGAGCGGTGAAATGCGTAGATATCTAAGGGAACGCCTGTGGCGAAAGCGGGTGACTGGGCCTGTCCTGACGCTGAG…	0	0	0.000230929	0	0	0	0	0	0	0	0	0	0	0	0	0	0	0	Bacteria	Unclassified	Unclassified	Unclassified	Unclassified	Unclassified	Unclassified
CAACGAATATTCCGCAATGGGCGAAAGCCTGACGGAGCGACGCCGCGTGCAGGAGGAAGTCCCTCGGGATGTAAACTGCTGTCAGGGGCTAGAAACACAATGATCAGCCCCGGAGGAAGCCCCGGCTAACTACGTGCCAGCAGCCGCGGTAATACGTAGGGGGCAAGCGTTGATCGGAATCACTGGGCTTACAGCGCGTGCAGGCGGAGTTGCAGGTCTTCTGTGAAAGCCCCCGTCTCAAACGGGGAATTGCAGGGGAAACCGCATCTCTTGAGGCAGGTAGAGGCGAGCGGAACGTGTGGTGGAGCGGTGAAATGCGTTGATATCACACGGAACGCCGGTGGTGAAAACGGCTCGCTGGGCCTGTCCTGACGCTGAGACGCGAAAGCGTGGGGAGCA…	0	0	0	0	0	0	0	0	0.000139558	0	0	0	0	0	0	0	0	0	Bacteria	Unclassified	Unclassified	Unclassified	Unclassified	Unclassified	Unclassified
CAACGAATATTCCGCAATGGGCGAAAGCCTGACGGAGCGACGCCGCGTGCAGGAGGAAGTCCCTCGGGATGTAAACTGCTGTCAGGGGTGAGGAAGATCTGACCAACCCCAGAGGAAGCCTCGGCTAACTTCGTGCCAGCAGCCGCGGTAATACGGAGGAGGCGAGCGTTGTTCGGAATCACTGGGCTTAAAGCGGGTGTAGGCGGGATGGAAGGTGTCTTGTGAAAGCCCTCGGCTCAACCGAGGAATTGCAGGGCAAACCACCATTCTTGAGGCGGGTAGGGGCATGTGGAACCATGGGTGGAGCGGTGAAATGCGTAGATATCCATGGGAACGCCGGTGGCGAAAGCGGCATGCTGGGCCCGTTCTGACGCTGAGACCCGAAAGCGTGGGTAGCAA…	0	0	0	0	0	0.000490798	0	0	0	0	0	0	0	0	0	0	0	0	Bacteria	Planctomycetota	Phycisphaerae	SG8-4	Unclassified	Unclassified	Unclassified
CAACGAATATTCCGCAATGGGCGAAAGCCTGACGGAGCGACGCCGCGTGCAGGAGGAAGTCCTTCGGGATGTAAACTGCTGTCAGGGGTTAGGAAGATATGACCAGCCCCAAAGGAAGCCTCGGCTAACTCCGTGCCAGCAGCCGCGGTAATACGGAGGAGGCTAGCGTTGTTCGGAATCACTGGGCTTAAAGCGGGTGTAGGCGGGGTAGCAGGTGTTCTGTGAAAGCCCTCGGCTTAACCGAGGAATTGCAGAGCAAACCGTTACTCTTGAGGCAGGTAGGGGCAAGTGGAACTATGGGTGGAGCGGTGAAATGCGTAGATATCCATGGGAACGCCGGTGGCGAAAGCGGCTTGCTGGGCCTGTTCTGACGCTGAGACCCGAAAGCGTGGGTAGCAA…	0	0	0	0	0	0	0	0	0	0	0	0	0	0	0	0	0.000160395	0	Bacteria	Planctomycetota	Phycisphaerae	Unclassified	Unclassified	Unclassified	Unclassified
CAACGAATATTCCGCAATGGGCGAAAGCCTGACGGAGCGACGCCGCGTGGAGGATGAAGGCCTTCGGGTCGTAAACTCCAATAGTATGTCAGGAAGTTCTGACCAGCATACGAAAGGGGTGGCTAACTCCGTGCCAGCAGCCGCGGTAATACGGAGACCCCTAGCGTTGTTCGGAATCACTGGGCTTAAAGAGCGTGTAGGCGGAACGGTGAGTACCTTGTGAAAGCCCCCGGCTCAACCGGGGAATTGCTTGGTATACTATCGTTCTTGAGGCAGGTAGGGGTTACTGGAACGTTAGGTGGAGCGGTGAAATGCGTAGATATCTAACGGAACGCCTGTGGCGAAAGCGGGTAACTGGGCCTGACCTGACGCTGAGACGCGAAAGCGTAGGGAGCAAACG	0	0	0	0	0	0	0	0	0	9.56e-05	0	8.4e-05	0	0	0	0	0	0	Bacteria	Unclassified	Unclassified	Unclassified	Unclassified	Unclassified	Unclassified
CAACGAATATTCCGCAATGGGCGAAAGCCTGACGGAGCGACGCCGCGTGGAGGATGAAGTTCTTCGGAATGTAAACTCTTGTAGTATGTCAGGAAGATCTGACCAGCATACGAAAGGGGTGGCTAACTCCGTGCCAGCAGCCGCGGTAACACGGAGACCCCTAGCGTTGTTCGGAATCACTGGGCTTAAAGCGCGTGTAGGCGGAACGGTAAGTACCTTGTGAAATCCCTCGGCTCAACCGGGGAATGGCTTGGTATACTATCGTTCTTGAGGCAGGTAGGGGCTGCTGGAACCTTAGGTGGAGCGGTGAAATGCGTAGATATCTAAGGGAACGCCTGTGGCGAAAGCGGGCAGCTGGACCTGATCTGACGCTGAGACGCGAAAGCGTAGGGAGCGAACG	0	0	0	0	0	0	0	0	0	5.46e-05	0.000207054	0	0	0	0	0	0	0	Bacteria	Planctomycetota	Phycisphaerae	Unclassified	Unclassified	Unclassified	Unclassified
CAACGAATATTCCGCAATGGGCGAAAGCCTGACGGAGCGACGCCGCGTGGAGGATGAAGTTTTTCGGAATGTAAACTCCAATAGTATGTCAGGAAGATCTGACCAGCATACGAAAGGGGTGGCTAACTCCGTGCCAGCAGCCGCGGTAACACGGAGACCCCTAGCGTTGTTCGGAATTACTGGGCTTAAAGAGCGTGTAGGCGGAACGGTGAGTACCTTGTGAAAGCCCTCGGCTCAACCGGGGAATTGCTTGGTATACTATCGTTCTTGAGGCAGGTAGGGGTTGCTGGAACGTTAGGTGGAGCGGTGAAATGCGTAGATATCTAACGGAACGCCTGTGGCGAAAGCGGGCAACTGGGCCTGACCTGACGCTGAGACGCGAAAGCGTAGGGAGCGAACG	0.00021725	0.000699496	0	0	0	0	0	0	0.000697788	0	0	0	0	0	0	0	0	0	Bacteria	Unclassified	Unclassified	Unclassified	Unclassified	Unclassified	Unclassified
CAACGAATATTCCGCAATGGGCGAAAGCCTGACGGAGCGACGCCGCGTGGGGGATGAAGTCCTTCGGGATGTAAACTCTAATAGTATGCCAGGAAGCAATCCGACCTAATACGTCGGTGCGTTGACCAACATATGAAAGGGGCGGCTAACTCCGTGCCAGCAGCCGCGGTAAGACGGAGGCCCCAAGCGTTGTTCGGAATCACTGGGCTTAAAGCGCGTGTAGGCGGAACGGTAAGTACTTTGTGAAATCCCCGGCTTCAACCCGGGAACTGCTTGGTATACTACCGTTCTTGAGGCAGGTAGGGGTCACTGGAACCTTAGGTGGAGCGGTGAAATGCGTAGATATCTAAGGGAACGCCTGTGGCGAAAGCGGGTGACTGGGCCTGTCCTGACGCTGAG…	0	0	0	0	0	0	0	0	0	0	0	0	0	0	0	0	0	5.62e-05	Bacteria	Planctomycetota	Phycisphaerae	Unclassified	Unclassified	Unclassified	Unclassified
CAACGAATATTCCGCAATGGGCGAAAGCCTGACGGAGCGACGCCGCGTGTAGGAGTAAGCTCTTCGGAGTGTAAACTACTGTCAGGGGATACCAAGTGAAGGGAGCTAATATCTCCCCGAGTTGAGGAACCCCAAAGGAAGTCACGGCTAACTTCGTGCCAGCAGCCGCGGTAAGACGAAGGTGGCAAGCGTTGTTCGGAATTACTGGGCTTAAAGAGTATGTAGGCGGTCTGTCAAGCGTCTTGTGAAATCCCTCGGCTTAACCGAGGAACGGCGAGGCGAACTGTCAGACTTGAGGCAGGTAGAGGTGTGTGGAACTCTTGGTGGAGCGGTGGAATGCGTAGATATCAAGAGGAACACCTGAGGCGAAAGCGATGCACTGGGCCTGACCTGACGCTG…	0	0	0	0	0	0.00564417	0.00639386	0	0	0	0	0	0	0	0	0	0	7.02e-05	Bacteria	Planctomycetota	Phycisphaerae	SG8-4	SG8-4	GWC2-45-44	(GB_GCA_001824555.1)
CAACGAATATTCCGCAATGGGCGAAAGCCTGACGGAGCGACGCCGCGTGTGGGATGAAGTCCTTCGGGATGTAAACCACTGTCAGGGGTTAGAAAGATCTGATCAGCCCCACAGGAAGCCTCGACTAACTCCGTGCCAGCAGTCGCGGTAATACGGAGGAGGCAAGCGTTGTTCGGAATTACTGGGCTTAAAGCGCGTGTAGGCGGGCGGGCAAGTGTCTTGTGAAAGCCCCCGGCTCAACCGGGGAATTGCTGGGCAAACTGCTCGTCTTGAGGCAGGTAGGGGTGCATGGAACTCTAGGTGGAGCGGTGAAATGCGTAGATATCTAGAGGAACGCCGGTGGCGAAAGCGATGCACTGGGCCTGTTCTGACGCTGAGACGCGAAAGCGTAGGGAGCGA…	0	0	0	0	0	0	0	0	0	0.000129745	0	0.000188897	0.000348004	0.000254858	0.000431458	0	0	0	Bacteria	Planctomycetota	Phycisphaerae	SG8-4	SG8-4	ST-NAGAB-D1	(GB_GCA_002007645.1)
CAACGAATATTCCGCAATGGGCGCAAGCCTGACGGAGCGACGCCGCGTGCAGGAAGAAGCACTTCGGTGTGTAAACTGCTGTCAGGGGTTAGGAAGCAAGTGACCAACCCCACAGGAAGCCTCGGCTAACTCCGTGCCAGCAGCCGCGGTAATACGGAGGAGGCTAGCGTTGTTCGGAATCACTGGGCTTAAAGCGTGCGTAGGCGGAGTGAAAGGTGCTGTGTGAAATCCCTCGGCTCAACCGAGGAATTGCTCGGCAAACCATCATTCTTGAGGCCAGCAGGGGGATCCGGAACTTTGGGTGGAGCGGTGAAATGCGTAGATATCCAAGGGAACGCCGATGGCGAAAGCGGGGTCCTGGGCTGGTACTGACGCTGAGGCACGAAAGCGTGGGGAGCA…	0	0	7.7e-05	0	0	0	0	0	0	0	0	0	0	0	0	0	0	0	Bacteria	Planctomycetota	Unclassified	Unclassified	Unclassified	Unclassified	Unclassified
CAACGAATATTCCGCAATGGGCGCAAGCCTGACGGAGCGACGCCGCGTGCAGGACGAAGTCCTTCGGGATGTAAACTGCTGTCAGGGATAAGGAAGATCTGACCTATCCCAGAGGAAGCATCGACTAACTCTGTGCCAGCAGTCGCGGTAATACAGAGGATGCGAGCGTTGTTCGGAATCACTGGGCTTAAAGCGCGTGTAGGCGGATCGGTCAGTGTTCTGTGAAAGCCCCCGACTCAACCGGGGAACTGCAGGGCATACTGCCGGTCTTGAGGCAGGTAGGGGTGCGCGGAACTCTAGGTGGAGCGGTGAAATGCGTAGATATCTAGAGGAACGCCGGTGGCGAAAGCGACGCACTGGGCCTGTACTGACGCTGAGACGCGAAAGCGTAGGTAGCGA…	0	0	0	0	0	0	0	0	0.000209336	0	0	0	0	0	0	0	0	0	Bacteria	Planctomycetota	Phycisphaerae	Unclassified	Unclassified	Unclassified	Unclassified
CAACGAATATTCCGCAATGGGCGCAAGCCTGACGGAGCGACGCCGCGTGCAGGATGAAGTCCCTCGGGATGTAAACTGCTGTCAGGGGCTAGAAAGCAAGTGATCAGCCCCAGAGGAAGCCTCGGCTAACTCCGTGCCAGCAGCCGCGGTAATACGGAGGAGGCGAGCGTTGTTCGGAATCACTGGGCTTAAAGGGCGTGTAGGCGGAATGTCAGGTGTCTTGTGAAAGCCCCCGGCTCAACCGGGGAATAGCTTGGCAAACCGACATTCTTGAGGCAGGTAGAGGCGGCTGGAACCTTTGGTGGAGAGGTGAAATTCGTAGATATCAAAGGGAACGCCGGTGGCGAAAGCGAGTCGCTGGGCCTGTCCTGACGCTGAGACGCGAAAGCGTAGGGAGCG…	0	0	0	0	0	0	0	0	0	0.000116088	0	0	0	0	0	0	0	0	Bacteria	Planctomycetota	Phycisphaerae	SG8-4	Unclassified	Unclassified	Unclassified
CAACGAATATTCCGCAATGGGCGCAAGCCTGACGGAGCGACGCCGCGTGCAGGATGAAGTCCCTCGGGATGTAAACTGCTGTCAGGGGTTAGAAAGATCTGATCAACCCCACAGGAAGCCTCGGCTAACTTCGTGCCAGCAGCCGCGGTAATACGGAGGAGGCGAGCGTTGTTCGGAATCACTGGGCTTAAAGCGCGTGTAGGCGGGGTGCAAGGTACTTTGTGAAATCCCTCGGCTCAACCGAGGAATGGCTTGGTAAACCGGCACTCTTGAGGCAGGTAGAGGCAGGCGGAACTATGGGTGGAGCGGTGAAATGCGTAGATATCCATGGGAACACCGGTGGCGAAGGCGGCCTGCTGGGCCTGTTCTGACGCTGAGACGCGAAAGCGTGGGTAGCAA…	0	0	0	0	0	0	0	0	0	6.15e-05	0	0	0	0	0	0	0	0	Bacteria	Planctomycetota	Phycisphaerae	Phycisphaerales	SM1A02	Unclassified	Unclassified
CAACGAATATTCCGCAATGGGCGCAAGCCTGACGGAGCGACGCCGCGTGCAGGATGAAGTCCTTCGGGATGTAAACTGCTGTCAGGGGTTGGAAATTCATGATCGACCCCAAAGGAAGCCTCGGCTAATTCCGTGCCAGCAGCCGCGGTAATACGGAAGAGGCGAGCGTTGTTCGGAATCACTGGGCTTAAAGCGCGTGTAGGCGGGGTGTAAGGTGCCTTGTGAAAGCCCTCGGCTCAACCGAGGAACGGCTGGGCAAACCGACACTCTTGAGGCAGGCAGAGGTAACCGGAACCTTTGGTGGAGCGGTGAAATGCGTAGAGATCAAAGGGAACGCCGGTGGCGAAAGCGGGTTACTGGGCCTGAACTGACGCTGAGACGCGAAAGCGTGGGTAGCAA…	0.000434499	0	0.000230929	0	0	0	0	0	0	0	0	0	0	0	0	0	0	0	Bacteria	Planctomycetota	Phycisphaerae	Unclassified	Unclassified	Unclassified	Unclassified
CAACGAATATTCCGCAATGGGCGCAAGCCTGACGGAGCGACGCCGCGTGCAGGATGAAGTCTTTCGGGATGTAAACTGCTGTCAGGGGTAAGGAAGATCTGACCGAACCCAAAGGAAGTCTCGGCTAACTCCGTGCCAGCAGCCGCGGTAATACGGAGGAGGCTAGCGTTGTTCGGATTTACTGGGCTTAAAGGGCGTGTAGGCGGAGCGGTAAGTATTTTGTGAAAGCCCCCGGCTCAACCGGGGACGTGCAGAGTATACTATCGTTCTTGAGGCAAGCAGGGGCACCTGGAACCCTAGGTGGAGCGGTGAAATGCGTTGATATCTAGGGGAATGCCGGTGGCGAAAGCGGGGTGCTGGGCTTGTTCTGACGCTGAGACGCGAAAGCGTAGGGAGCAA…	0	0.000279799	0.000269417	0	0	0	0	0	0.00055823	4.78e-05	0.000172545	0.000125931	0	0	0	0	0	0	Bacteria	Planctomycetota	Unclassified	Unclassified	Unclassified	Unclassified	Unclassified
CAACGAATATTCCGCAATGGGGGCAACCCTGACGGAGCGACGCCGCGTGCAGGATGAAGTCTTTCGGGATGTAAACTGCTTTCAGGGGGAAGAAATTATGATCTACCCCAGAAGAAGCCTCGGCTAACTTCGTGCCAGCAGCCGCGGTAATACGAAGGAGGCAAGCGTTGTTCGGAATCACTGGGCTTAAAGCGCGTGTAGGCGGAGTGATGGGTACTTTGTGAAATCCCTCGGCTCAACTGAGGAATTGCTTGGTAAACCGGCACTCTTGAGGCAGGTAGAGGCAGGCGGAACCATGGGTGGAGCGGTGAAATGCGTAGAGATCCATGGGAACACCGGTGGCGAAAGCGGCCTGCTGGGCCTGTTCTGACGCTGAGACGCGAAAGCGTGGGTAGCAAA…	0	0	0.000115465	0	0	0	0	0	0	0.000232175	0.000207054	0.000125931	0	4.78e-05	0	0	0	0	Bacteria	Planctomycetota	Phycisphaerae	Unclassified	Unclassified	Unclassified	Unclassified
CAACGAATCTTCCGCAATGCACGAAAGTGTGACGGAGCAATGCCGCGTGCGGGATGAAGCGGCTCTGCCGTGTAAACCGCTGTCAGGACCAAGGAATACTGACCTGGTCCAAAGGAAGGGCCGGCTAATCTCGTGCCAGCAGCCGCGGTAATACGAGAGGCCCGAGCGTTATTCGGAATCACTGGGCTTAAAGGGTGCGTAGGCGGCCATGTAGGCGTCCTGTGAAATCCCACGGCTCAACCGTGGAATTGCGGGGCGAACCACATGGCTTGAACCTGGTAGGGGCTGTCGGAACGATCGGTGGAGCGGTGAAATGCGTAGATATCGATCGGAACGCCGAAGGTGAAGACGGGCAGCTGGGCCAGAGTTGACGCTGAGGCACGAAAGCGTGGGGATCAA…	0	0	0	0	0	0	0	0	0	0	6.9e-05	0	7.33e-05	0	0	0	0.000128316	0.000182538	Bacteria	Planctomycetota	Phycisphaerae	Phycisphaerales	SM1A02	Unclassified	Unclassified
CAACGAATCTTCCGCAATGCGCGAAAGCGTGACGGAGCAATGCCGCGTGCAGGATGAAGCCCCTCGGGGTGTAAACTGCTGTCAGGGTTTAGGACCTCCGACCAAACCCAAAGGAAGGGCCGGCTAACTTCGTGCCAGCAGCCGCGGTAATACGAAGGGCCCGAGCGTTAATCGGAGTTACTGGGCTTAAAGCGTGCGTAGGCGGAAGCGTAAGTGTCTTGTGAAATCCCACGGCTCAACCGTGGAACTGCGAGGCATACTGCGTTTCTTGAGGTCGGTAGAGGTCGCCGGAACTCTAGGTGTAGCGGTGAAATGCGTAGATATCTAGAGGAACGCCGAAGGTGAAGACAGGCGACTGGGCCGATTCTGACGCTCAGGCACGAAAGCGTGGGGAGCAAA…	0	0	0	0	0	0	0	0	0	2.73e-05	0	0	0	0	0	0	0	0	Bacteria	Planctomycetota	Phycisphaerae	Phycisphaerales	SM1A02	Unclassified	Unclassified
CAACGAATCTTCCGCAATGCGCGAAAGCGTGACGGAGCAATGCCGCGTGCAGGATGAAGCCCTTCGGGGTGTAAACTGCTGTCAGGGTTCAGCAACACAATGAGCAGACCCAAAGGAAGGGCCGGCTAACTTCGTGCCAGCAGCCGCGGTAATACGAAGGGCCCGAGCGTTGCGCGGAATCATTGGGCTTAAAGCGTACGTAGGCGGACGAGCAGGCACCTTGTGAAATCCCTCGGCTCAACCGAGGAATTGCTTGGTGAACCGCTCGTCTTGAGGCAAGTAGGGGCTGTCGGAACGATAGGTGGAGCGGTGAAATGCGTTGATATCTATCGGAACGCCAAAGGTGAAGACAGGCAGCTGGGCTTGTTCTGACGCTGAGGTACGAAAGCGTGGGGAGCG…	0	0	0	0	0	0	0	0	0.00809434	0.000170717	0	0	0	0	0	0	0	0	Bacteria	Planctomycetota	Phycisphaerae	Phycisphaerales	SM1A02	GCA-002862325	(GB_GCA_002709295.1)
CAACGAATCTTCCGCAATGCGCGAAAGCGTGACGGAGCAATGCCGCGTGCAGGATGAAGCCCTTCGGGGTGTAAACTGCTGTCAGGGTTCAGCAACACAATGAGCAGACCCAAAGGAAGGGCCGGCTAACTTCGTGCCAGCAGCCGCGGTAATACGAAGGGCCCGAGCGTTGCGCGGAATTATTGGGCTTAAAGCGTACGTAGGCGGACGAGCAGGCACCTTGTGAAAGCCCTCGGCTCAACCGAGGAATTGCTTGGTGAACCGCTCGTCTTGAGGCAAGTAGGGGCTGTCGGAACGATAGGTGGAGCGGTGAAATGCGTTGATATCTATCGGAACGCCAAAGGTGAAGACAGGCAGCTGGGCTTGTACTGACGCTGAGGTACGAAAGCGTGGGGAGCG…	0	0	0	0	0	0	0	0	0.000837346	0	0	0	0	0	0	0	0	0	Bacteria	Planctomycetota	Phycisphaerae	Phycisphaerales	SM1A02	GCA-002862325	(GB_GCA_002709295.1)
CAACGAATCTTCCGCAATGCGCGAAAGCGTGACGGAGCAATGCCGCGTGCAGGATGAAGCCCTTCGGGGTGTAAACTGCTGTCAGGGTTCAGCAACATAATGAGCAGACCCAAAGGAAGGGCCGGCTAACTTCGTGCCAGCAGCCGCGGTAATACGAAGGGCCCGAGCGTTGCGCGGAATCATTGGGCTTAAAGCGTACGTAGGCGGACGAGCAGGCACCTTGTGAAATCCCTCGGCTCAACCGAGGAATTGCTTGGTGAACCGCTCGTCTTGAGGCAAGTAGGGGCTGTCGGAACGATAGGTGGAGCGGTGAAATGCGTTGATATCTATCGGAACGCCAAAGGTGAAGACAGGCAGCTGGGCTTGTTCTGACGCTGAGGTACGAAAGCGTGGGGAGCG…	0.000651749	0.00433688	0.000538835	0	0	0	0.00127877	0	0.0225386	0.000368749	0.000552143	0.000776577	0.000109896	0	0	0	0	0.000154455	Bacteria	Planctomycetota	Phycisphaerae	Phycisphaerales	SM1A02	GCA-002862325	(GB_GCA_002709295.1)
CAACGAATCTTCCGCAATGTACGAAAGTATGACGGAGCAATGCCGCGTGCAGGATGAAGGCCCTTGGGTTGTAAACTGCTGTCAAGATTTAGGAATTCTGACCAAATCTAAAGGAAGGACCGGCTAACTTCGTGCCAGCAGCCGCGGTAATACGAAGGGTCCAAGCGTTAAGCGGAATTATTGGGCTTAAAGGGTGCGTAGGCGGGAACATCAGTGTCTTGTGAAAGCCCACCGCTCAACGGTGGAAATGCAGGGCATACTGTGTTCCTTGAGGCCAGTAGGGGCTACCGGAACTGTAGGTGTAGCGGTGAAATGCGTAGATATCTACAGGAACGCCGATGGTGAAGACGGGTAGCTGGGCTGGTTCTGACGCTGAGGCACGAAAGCGTGGGTAGCAAA…	0	0	0	0	0	0	0	0	0	4.78e-05	0	0	0	0	0	0	0	0	Bacteria	Planctomycetota	Phycisphaerae	Unclassified	Unclassified	Unclassified	Unclassified
CAACGAATCTTGCGCAATGGACGAAAGTCTGACGCAGCGACGCCGCGTGTAGGACGAAGCCCCTCGGGGTGTAAACTACTGTCAGGGTGAAGAAAGATCTGATCGAACCCAGAGGAAGGACCGGCTAACTTCGTGCCAGCAGCCGCGGTAATACGAAGGGTCCTGGCGTTGTTCGGAATTACTGGGCTTAAAGAGCACGTAGGCGGGAAGGTAAGTGTCTTGTGAAAGTCCTCGGCTTAACCGAGGAACTGCAGGGCATACTGCTTTCCTTGAGACAGGTAGGGGCGCGTGGAACTCTAGGTGGAGCGGTGAAATGCGTAGATATCTAGAGGAACGCCTGTGGTGAAAACGGCGCGCTGGGCCTGGTCTGACGCTGAGGTGCGAAAGCGTGGGTAGCGA…	0	0	0	0	0	0	0	0	0	0	0	0	0	3.19e-05	0	0	0	0	Bacteria	Planctomycetota	Phycisphaerae	SG8-4	SG8-4	Unclassified	Unclassified
CAACGAATCTTGCGCAATGGACGAAAGTCTGACGCAGCGACGCCGCGTGTAGGACGAAGCCCTTCGGGGTGTAAACTACTGTCAGGGTGAAGAAAGATCTGATCGAACCCAGAGGAAGGACCGGCTAACTTCGTGCCAGCAGCCGCGGTAATACGAAGGGTCCTGGCGTTGTTCGGAATTACTGGGCTTAAAGAGCACGTAGGCGGGAAGGTAAGTGTCTTGTGAAAGTCCTCGGCTTAACCGAGGAATTGCAGGGCATACTGCTTTCCTTGAGGCAGGTAGGGGCGCGTGGAACTCTAGGTGGAGCGGTGAAATGCGTAGATATCTAGAGGAACGCCTGTGGTGAAAACGGCGCGCTAGGCCTGATCTGACGCTGAGGTGCGAAAGCGTGGGTAGCGA…	0	0	0	0	0	0	0	0	0.000139558	0	0	0	0	0	0	0	0	0	Bacteria	Planctomycetota	Phycisphaerae	SG8-4	SG8-4	Unclassified	Unclassified
CAACGAGTATTCCGCAATGGACGCAAGTCTGACGGAGCGACGCCGCGTGTGGGAGGAAGTCCCTCGGGATGTAAACCACTGTCAGGGGTGAGGAATTCATTGACCAGCCCCAGAGGAAGCACCGGCTAACTCCGTGCCAGCAGCCGCGGTAATACGGAGGGTGCAAGCGTTGTTCGGATTTACTGGGCTTAAAGGGTGTGTAGGCGGGTCGTCAAGTGTCTGGTGAAAGCCCCGGGCTCAACCCGGGAACGGCTGGGCATACTGACGGTCTTGAGGCAGGTAGAGGTCACTGGAACAACTGGTGGAGCGGTGAAATGCGTAGATATCAGTTGGAACGCCGGAGGCGAAAGCGGGTGACTGGGCCTGTCCTGACGCTGAAACACGAAAGCGTGGGGAGCA…	0	0	0	0	0	0	0	0	0	6.83e-05	0	0	0	0	0	0	0	0	Bacteria	Unclassified	Unclassified	Unclassified	Unclassified	Unclassified	Unclassified
CAAGGAATAGTAGGCAATGGGCGCAAGCCTGACCTCGCGACGCCGCGTGAGGGATGAAGGCCTTCGGGTCGTAAACCTCTTTTCTCAGGGATGAATAATGACAGTACCTGAGGAATAAGTCACGGCTAACTACGTGCCAGCAGCCGCGGTAAAACGTAGGTGGCTAACGTTATCCGGATTTACTGGGCGTAAAGAGTGCGTAGGCGGCCATGTAAGTCAGATGTAAAATCTCCTGGCTCAACCGGGAGGGACCATCTGATACTGTGTGGCTAGAGTACAGCAGAGGAAAGTGGAATTCCCGGTGTAGTGGTGGAATGCGTAGATATCGGGAGGAACACCAGTGGCGAAAGCGGCTTTCTGGGCTGTTACTGACGCTGTTGCACGAAAGCGTGGGGAGCA…	0	0	0	0	0	0	0	0	0	0	0	8.4e-05	0	0	0	0	0	0	Bacteria	Chloroflexota	Unclassified	Unclassified	Unclassified	Unclassified	Unclassified
CAAGGAATATTGCCCAATGGACGAAAGTCTGAGGCAGCAACACCGCGTGGAGGACGAAGGCCTTCGGGTTGTAAACTCCTTTTCTGGGGGAAGAGAATGGACGGTACCCCAGGAATAAGGCCCGGCTAACTACGTGCCAGCAGCCGCGGTAAAACGTAGGGGTCGAGCGTTATCCGGATTTACTGGGCGTAAAGAGCATGTAGGCGGTTGCTTTAGTCGGACGTGAAAGCTCCTGGCTTAACTAGGAGAGGCCGTTCGAAACTGAGCAACTCGAGGATGGTAGAGGAGAGTGGAATTCCCGGTGTAGTGGTGAAATGCGTAGATATCGGGAGGAACACCAGTGGCGAAAGCGGCTCTCTGGGCCATTCCTGACGCTGAGATGCGAAAGCTAGGGGAGAG…	0	0	0	0	0	0	0	0	0	0	0.000103527	0	0	0	0	0	0	0	Bacteria	Chloroflexota	Anaerolineae	Anaerolineales	Unclassified	Unclassified	Unclassified
CAAGGAATATTGCCCAATGGACGAAAGTCTGAGGCAGCAACGCCGCGTGGAGGATGAAGGCCTTCGGGTTGTAAACTCCTTTTATGGGGGAAGAGAAAGGACGGTACCCCATGAATAAGTCTCGGCTAACTACGTGCCAGCAGCCGCGGTAAAACGTAGGAGGCGAGCGTTATCCGGATTTACTGGGCGTAAAGCGCGTGCAGGCGGTTTTCTAAGTCGGACGTGAAAGCTCCCGGCTCAACTGGGAGAGGTCGTTCGAAACTAGGAAACTTGAGGATGGTAGAGGAGAGTGGAATTCCCGGTGTAGTGGTGAAATGCGTAGATATCGGGAGGAACACCAGTGGCGAAGGCGGCTCTCTGGGCCATTCCTGACGCTAAGACGCGAAAGCTAGGGGAGAG…	0	0	0	0	0	0	0	0	0	0.000109259	0	0	0	0	0	0	0	0	Bacteria	Chloroflexota	Anaerolineae	Anaerolineales	envOPS12	Unclassified	Unclassified
CAAGGAATATTGCGCAATGGGCGAAAGCCTGACGCAGCAACGCCGCGTGAAGGATGAAGGCCTTCGGGTTGTAAACTTCTTTTCTGGGGGAAGAGAAAGGACGGTACCCCAGGAATAAGGCCCGGCTAACTACGTGCCAGCAGCCGCGGTAAAACGTAGGGGTCGAGCGTTATCCGGATTTACTGGGCGTAAAGCGCGTGTAGGCGGCGGCTTAAGTCGGACGTGAAAGCTCCTGGCTCAACTAGGAGAGGTCGTTCGAAACTAGGTCGCTCGAGGATGGTAGAGGAGAGTGGAATTCCCGGTGTAGTGGTGAAATGCGTAGATATCGGGAGGAACACCAGTGGCGAAGGCGGCTCTCTGGGCCATTCCTGACGCTGAGACGCGAAAGCTAGGGGAGAG…	0	0	0	0	0	0	0	0	0	8.19e-05	0	0	0	0	0	0	0	0	Bacteria	Chloroflexota	Anaerolineae	Anaerolineales	envOPS12	UBA8950	Unclassified
CAAGGAATATTGCGCAATGGGCGAAAGCCTGACGCAGCGACGTCGCGTGGGGGATGAATGTCTTCGGATTGTAAACCCCTTTTCTCGGGGAAGAATAATGACGGTACCTGAGGAATAAGTCACGGCTAACTACGTGCCAGCAGCCGCGGTAATACGTAGGTGGCAAGCGTTATCCGGATTTACTGGGCGTAAAGAGGGCGTAGGCGGTCTTTCAAGTCGGATGTAAAATCTCCCGGCTCAACTGGGAGGGCGCATTCGATACTGTTAGACTTGAGGGCAGCAGAGGAAAGCGGAATTCCCGGTGTAGTGGTGAAATGCGTAGATATCGGGAGGAACACCAGTGGCGAAGGCGGCTTTCTGGGCTGCATCTGACGCTGAGGCCCGAAAGCGTGGGGAGCG…	0	0	0	0	0	0	0	0	0	5.46e-05	0.000207054	0	0	0	0	0	0	0	Bacteria	Chloroflexota	Dehalococcoidia	Dehalococcoidales	Dehalococcoidaceae	Dehalogenimonas	Unclassified
CAAGGAATATTGCGCAATGGGCGAAAGCCTGACGCAGCGACGTCGCGTGGGGGATGAATGTCTTCGGATTGTAAACCCCTTTTCTCGGGGAAGAATAATGACGGTACCTGAGGAATAAGTCACGGCTAACTACGTGCCAGCAGCCGCGGTAATACGTAGGTGGCGAGCGTTATCCGGATTTACTGGGCGTAAAGAGGGCGTAGGCGGTCTTTCAAGTCGGATGTAAAATCTCCCGGCTCAACTGGGAGGGCGCATTCGATACTGTTAGACTTGAGGGCAGCAGAGGAAAGCGGAATTCCCGGTGTAGTGGTGAAATGCGTAGATATCGGGAGGAACACCAGTGGCGAAGGCGGCTTTCTGGGCTGCATCTGACGCTGAGGCCCGAAAGCGTGGGGAGCG…	0	0	0	0	0	0	0	0.000550509	0	0	0	0	0	0	0	0	0	0.000168497	Bacteria	Chloroflexota	Dehalococcoidia	Dehalococcoidales	Dehalococcoidaceae	Dehalogenimonas	Unclassified
CAAGGAATATTGGGCAATGGCCGAAAGGCTGACCCAGCGACGCCGCGTGGGGGATGAAGGCCTTCGGGTCGTAAACCCCTTTTATCAGGGACGAAGATGACGGTACCTGATGAAGAAGCCCCGGCTAACTACGTGCCAGCAGCCGCGGTAATACGTAGGGGGCGAGCGTTGTCCGGAATTACTGGGCGTAAAGCGCACGTAGGTGGTACGTCAAGTTCGGCGTGAAATCTCCAGGCTCAACTTGGAGGGGTCGTCGAAGACTGGCGAACTAGGGTCTGGCAGAGGCAGGTAGAATTCCCGGTGGAGCGGTGAAATGCGTAGAGATCGGGAGGAATACCAGTGGCGAAGGCGGCCTGCTGGGCCACGACCGACACTGAGGTGCGAAAGCGTGGGGAGCGA…	0	0	0	0	0	0	0	0	0	0	6.9e-05	0	0	0	0	0	0	0	Bacteria	Unclassified	Unclassified	Unclassified	Unclassified	Unclassified	Unclassified
CAAGGAATATTGTGCAATGGGCGAAAGCCTGACACAGCGACGCCGCGTGAGGGAAGAAGGCCTTCGGGTCGTAAACCTCTTTTCTCAGGGAGGAGTAAGGACAGTACCTGAGGAATAAGCCACGGCTAACTACGTGCCAGCAGCTGCGGTAAAACGTAGGTGGCTAGCGTTATCCGGATTTATTGGGCGTAAAGAGGGCGCAGGCGGCCTGGTAAGTCGAATGTGAAATCTCCCGGCTCAACTGGGAGGGGTCATTCGATACTATCAAGCTGGAGTGCGACAGGGGGAGGTGGAATTCCCGGTGTAGTGGTGAAATGCGTAGATATCGGGAGGAACACCAGTGGCGAAGGCGGCCTCCTGGGTCGTTACTGACGCTTAAGCCCGAAAGCGTGGGGAGCA…	0	0	0	0	0	0	0	0	0	2.05e-05	0	0	0	0	0	0	0	0	Bacteria	Chloroflexota	Unclassified	Unclassified	Unclassified	Unclassified	Unclassified
CAAGGAATATTGTGCAATGGGCGAAAGCCTGACACAGCGACGCCGCGTGAGGGATGAAGGCCCTCGGGTTGTAAACCTCTTTTCTCAGGGAAGAATAATGACGGTACCTGAGGAATAAGTCTCGGCTAACTACGTGCCAGCAGCCGCGGTAATACGTAGGAGACGAGCGTTATCCGGATTTATTGGGCATAAAGAGTGCGTAGGCGGTCTTTCAAGTCGGATGTAAAATCTCCCGGCTCAACTGGGAGGGACCATTCGATACTGTTAGGCTAGAGGGCAGCAGAGGAAGGTGGAATTCCCGGTGTAGTGGTGGAATGCGTAGATATCGGGAGGAACACCAGTGGCGAAGGCGGCCTTCTGGGCTGTTTCTGACGCTGAGGCACGAAAGCGTGGGGAGCA…	0	0	0	0	0	0	0	0	0	0.000109259	0	0	0	0	0	0	0	0	Bacteria	Chloroflexota	Dehalococcoidia	Dehalococcoidales	Dehalococcoidaceae	Dehalogenimonas	Dehalogenimonas_lykanthroporepellens(RS_GCF_000143165.1)
CAAGGAATCTTCCGCAATGGGCGAAAGCCTGACGGAGCAACGCCGCGTGCGGGACGACGCCTTTCGGGGTGTAAACCGCTTTTCTTCCGGAAGAACGTGGAGCAATCCACTTGACGGTACGGGAGGAAGAAGGACCGGCTAACTACGTGCCAGCAGCCGCGGTAATACGTAGGGTCCGAGCGTTGTCCGGAGTTACTGGGCGTAAAGCGCGCGCAGGCGGCGGTGTAAGCATGGCGTGAAAGCCCCAGGCTCAACCTGGGAGGGTCGTCGTGGACTGCACCGCTTGAGGGCGGTAGGGGCTGGTGGAATGCCTGGTGTAGTGGTGAAATGCGTAGAGATCAGGCGGAACACCCGTGGCGAAGGCGGCCAGCTGGGCCGTCCCTGACGCTGAGGCGCGAA…	0	0	0	0	0	0	0	0	0.000488452	0.000116088	0.000241563	0.000209886	0	0	0	0	0	0	Bacteria	Chloroflexota	Chloroflexia	Unclassified	Unclassified	Unclassified	Unclassified
CAAGGAATCTTGCACAATGGGGGAAACCCTGATGCAGCAACGCCGCGTGAGTGAAGAAGGCTTTCGGGTTGTAAAGCTCTTTTATTGGGGACGAGTAAGGACGGTACCCAATGAATAAGCCACGGCTAACTACGTGCCAGCAGCCGCGGTAAAACGTGGGTGGCGAGCGTTATCCGGAATTATTGGGCGTAAAGGGCCCGCAGGCGGCACATTAAGTCAGGTGTGAAATCTCCCGGCTCAACTGGGAGGGGACACTTGAAACTGATGAGCTTGAGGACAGCAGGGGGAAGCGGAACTCCCGGTGTAGCGGTGATATGCGTAGATATCGGGAGGAACACCAGTGGCGAAGGCGGCTTCCTGGGCTGTTTCTGACGCTGAGGGGCGAAAGCGTGGGGAGCA…	0	0	0	0	0	0	0	0	0	0	0	0.00014692	0	0	0	0	0	0	Bacteria	Unclassified	Unclassified	Unclassified	Unclassified	Unclassified	Unclassified
CAAGGAATCTTGCACAATGGGGGAAACCCTGATGCAGCAACGCCGCGTGAGTGATGAAGGCTTTCGGGTTGTAAAGCTCTTTTATTAGGGACGAGCAAGGACGGTACCTAATGAATAAGCCACGGCTAACTACGTGCCAGCAGCCGCGGTAATACGTGGGTGGCGAGCGTTATCCGGATTTATTGGGCGTAAAGGGCCCGCAGGCGGCACATTAAGTCAGATGTGAAATCTCCCGGCTCAACTGGGAGGGGACATTTGATACTGATGAGCTTGAGGACAGCAGGGGGAAGTGGAACTCCCGGTGTAGCGGTGATATGCGTAGATATCGGGAGGAACACCAGTGGCGAAGGCGGCTTCCTGGGCTGTTTCTGACGCTGAGGGGCGAAAGCGTGGGGAGCG…	0	0	0	0	0	0	0	0	0	0	0	0	0	0	0.000263669	0	0	0	Bacteria	Unclassified	Unclassified	Unclassified	Unclassified	Unclassified	Unclassified
CAAGGAATCTTGCACAATGGGGGAAACCCTGATGCAGCAACGCCGCGTGAGTGATGAAGGCTTTCGGGTTGTAAAGCTCTTTTATTAGGGACGAGTAAGGACGGTACCTAATGAATAAGCCACGGCTAACTACGTGCCAGCAGCCGCGGTAATACGTGGGTGGCGAGCGTTATCCGGATTTATTGGGCGTAAAGGGCCCGCAGGCGGCACATTAAGTCAGATGTGAAATCTCCCGGCTCAACTGGGAGGGGACATTTGATACTGGTGAGCTTGAGGACAGCAGGGGGAAGTGGAACTCCCGGTGTAGCGGTGATATGCGTAGATATCGGGAGGAACACCAGTGGCGAAGGCGGCTTCCTGGGCTGTTTCTGACGCTGAGGGGCGAAAGCGTGGGGAGCG…	0	0	0	0	0	0	0	0	0	0	0	0	0.000238108	0	0	0	0	0	Bacteria	Unclassified	Unclassified	Unclassified	Unclassified	Unclassified	Unclassified
CAAGGAATCTTGCACAATGGGGGAAACCCTGATGCAGCAACGCCGCGTGAGTGATGAAGGCTTTCGGGTTGTAAAGCTCTTTTATTGGGGACGAGTAAGGACGGTACCCAATGAATAAGCCACGGCTAACTACGTGCCAGCAGCCGCGGTAAAACGTGGGTGGCGAGCGTTATCCGGAATTATTGGGCGTAAAGGGCCCGCAGGCGGCACATTAAGTCAGGTGTGAAATCTCCCGGCTCAACTGGGAGGGGACACTTGAAACTGATGAGCTTGAGGACAGCAGGGGGAAGCGGAACTCCCGGTGTAGCGGTGATATGCGTAGATATCGGGAGGAACACCAGTGGCGAAGGCGGCTTCCTGGGCTGTTTCTGACGCTGAGGGGCGAAAGCGTGGGGAGCA…	0	0	0.000153953	0	0	0	0	0	0	0.000122916	0	0	0	0	0	0	0	0	Bacteria	Unclassified	Unclassified	Unclassified	Unclassified	Unclassified	Unclassified
CAAGGAATCTTGCGCAATGGGCGAAAGCCTGACGCAGCAACGCCGCGTGGGTGAAGAAGGCCTTCGGGTCGTAAAGCCCTTTTGTTGGGGAAGAAGATCTGACGGTACCCGACGAATAAGCCTCGGCTAACTACGTGCCAGCAGCCGCGGTAATACGTAGGAGGCGAGCGTTATCCGGATTCATTGGGCGTAAAGAGCGCGTAGGCGGCCTATTAAGTCGGTTGTGAAATCTCTCGGCTCAACTGGGAGGGGTCAACTGATACTGGTAGGCTTGAGGGCAGCAGAGGGAGGTGGAATTCCCGGTGTAGCGGTGAAATGCGTAGAGATCGGGAGGAACACCAGTGGCGAAGGCGGCCTCCTGGGCTGTTTCTGACGCTGAGGCGCGAGAGCGTGGGGAGC…	0	0	0	0	0	0	0	0	0	0	0	0.000125931	0	0	0	0	0	0	Bacteria	Unclassified	Unclassified	Unclassified	Unclassified	Unclassified	Unclassified
CAAGGAATCTTGCGCAATGGGCGAAAGCCTGACGCAGCGACGCCGCGTGAGGGATGAAGGCCCTTGGGTTGTAAACCTCTTTTCCTGGGGAAGAATAATGACGGTACCCAGGGAATAAGTCTCAGCTAACTACGTGCCAGCAGCTGCGGTAATACGTAGGAGGCAAACGTTATTCGGATTTACTGGGCGTAAAGCGGGCGTAGACGGCTTCTTAAGTCGGGTGTGAAATCTCCTGACTCAATCAGGAGAGGTCATTCGATACTAAGAGGCTTGAGGACGGTAGGAGAAAGCGGAATTCCCGGTGTAGCGGTGAAATGCGTAGATATCGGGAGGAACACCAGTGGCGAAGGCGGCTTTCTAGGCCGTTCCTGACGTTGAGGCCCAAAAGCGTGGGGAGCG…	0	0	0	0	0	0	0	0	0.000139558	0	0.000103527	0	0	0	0	0	0	0	Bacteria	Chloroflexota	Dehalococcoidia	Unclassified	Unclassified	Unclassified	Unclassified
CAAGGAATCTTGCGCAATGGGCGAAAGCCTGACGCAGCGACGTCGCGTGGGGGAAGAAGGCCTTCGGGTTGTAAACCCCTTTTATCGGGGAAGAATAATGACGGTACCCGATGAATAAGTCTCGGCTAACTACGTGCCAGCAGCCGCGGTAATACGTAGGAGGCAAACGTTATCCGGATTTACTGGGCGTAAAGAGGGCGCGGGCGGTACTCTAAGTCGGGTGTGAAAGGTCCTGACTCAATCAGGATATGTCATCCGATACTGGAGGACTAGAGGGCAGCAGAGGGAGGTGGAATTCCCGGTGTAGCGGTGATATGCGTAGATATCGGGAGGAACACCAGTGGCGAAGGCGGCCTCCTGGGCTGTACCTGACGCTTAGGCCCGAAAGCGTGGGGAGCG…	0	0	0	0	0	0	0	0	0	3.41e-05	0	0	0	0	0	0	0	0	Bacteria	Chloroflexota	Dehalococcoidia	Unclassified	Unclassified	Unclassified	Unclassified
CAAGGAATCTTGGGCAATGGGCGAAAGCCTGACCCAGCAACGCCGCGTGGGGGATGAATGCTTTCGGGTTGTAAACCCCTTTTCTCAGGGAAGAATAATGACGGTACCTGAGGAATAAGCCTCGGCTAACTACGTGCCAGCAGCCGCGGTAATACGTAGGAGGCAAGCGTTATCCGGATTTATTGGGCGTAAAGAGGGCGTAGGCGGCTTTTCAAGTCGGATGTGAAATTTCCCGGCTCAACCGGGACGGGTCATTCGATACTGTTGGGCTAGAGGACGGCAGGAGGAGATGGAATTCCCGGTGTAGTGGTGATATGCGTAGATATCGGGAGGAACACCAGAGGCGAAGGCGATCTCCTAGGCTGTATCTGACGCTGAGGCCCGAAAGCGTGGGGAGCG…	0.000608299	0	0.000192441	0	0	0	0	0	0.000418673	0.000512152	0.00138036	0.000755588	0	0	0	0	0	9.83e-05	Bacteria	Chloroflexota	Dehalococcoidia	Dehalococcoidales	Dehalococcoidaceae	Dehalogenimonas	Dehalogenimonas_formicexedens(RS_GCF_001953175.1)
CAAGGAATCTTGGGCAATGGGCGAAAGCCTGACCCAGCGACGCCGCGTGAGGGATGACAGCCTTCGGGTTGTAAACCTCTTTTCTCAGGGAAGAATAATGACGGTACCTGAGGAATAAGTCTCGGCTAAATACGTGCCAGCAGCCGCGGTAATACGTATGAGGCGAGCGTTATCCGGATTTATTGGGCGTAAAGTGGGCGTAGGTGGTCCTTCAAGTCAGATGTGAAATCTCCCGGCTCAACTGGGAGGGGTCATCTGATACTGTTGGACTTGAGTATGGCAGGAGAAAACGGAATTCCCGGTGTAGTGGTGAAATGCGTAGATATCGGGAGGAACACCAGAGGCGAAGGCGGTTTTCTAGGCCACAACTGACACTGAGGCCCGAAAGCGTGGGGAGCG…	0	0	0	0.000636943	0.000884434	0.000736196	0	0	0	0	0	0	0.000219792	0.000286716	0.000479398	0	0.000256632	0	Bacteria	Chloroflexota	Dehalococcoidia	Dehalococcoidales	Dehalococcoidaceae	Dehalogenimonas	Dehalogenimonas_lykanthroporepellens(RS_GCF_000143165.1)
CAAGGAATCTTGGGCAATGGGCGAAAGCCTGACCCAGCGACGCCGCGTGAGGGATGACGGCCTTCGGGTTGTAAACCTCTTTTCTCAGGGAAGAATAATGACGGTACCTGAGGAATAAGTCTCGGCTAACTACGTGCCAGCAGCCGCGGTAATACGTAGGAGGCGAGCGTTATCCGGATTTATTGGGCGTAAAGTGGGCGTAGGTGGTCTTTCAAGTCAGATGTGAAATCTCCCGGCTCAACTGGGAGGGGTCATCTGATACTGTTGGACTTGAGTACGGCAGGAGAAAACGGAATTCCCGGTGTAGTGGTGAAATGCGTAGATATCGGGAGGAACACCAGAGGCGAAGGCGGTTTTCTAGGCCGAAACTGACACTGAGGCCCGAAAGCGTGGGGAGCG…	0	0	0.000230929	0	0	0	0	0	0.000279115	9.56e-05	0.000483125	0	0	0	0	0	0	0	Bacteria	Chloroflexota	Dehalococcoidia	Dehalococcoidales	Dehalococcoidaceae	Dehalogenimonas	Dehalogenimonas_lykanthroporepellens(RS_GCF_000143165.1)
CAAGGAATTTTCCACAATGGGCGCAAGCCTGATGGAGCAACGCCGCGTGGGGGATGACGCACTTCGGTGTGTAAACCCCTTTTCGGGGGGACGAAGATAATGACGGTACCCCCGGAAGAAGGACCGGCTAACTACGTGCCAGCAGCCGCGGTAAGACGTAGGGTCCGAGCGTTGTCCGGAATTATTGGGCGTAAAGCGCGCGCAGGCGGTTAGTCGCATCGGCGGTGAAAGCCCCCCGCTCAACGGGGGAGGGTCCGACGAGATGGGCTGACTGGAGGCAGGGAGAGGCGAGTGGAATTCCGGGTGTAGTGGTGAAATGCGTAGAGATCCGGAGGAACACCAGTGGCGAAGGCGGCTCGCTGGACCTGACCTGACGCTGAGGCGCGAAGGCGTGGGGAG…	0	0	0	0	0	0	0	0	0	0	0.000103527	0	0	0	0	0	0	0	Bacteria	Chloroflexota	Chloroflexia	Thermomicrobiales	Thermomicrobiaceae	Unclassified	Unclassified
CAAGGAATTTTCCCCAATGGGCGCAAGCCTGAGGGAGCAACGCCGCGTGGGGGATGAAGCATTTCGGTGTGTAAACCCCTTTTCCGAGGGACGAAACGAATGACGGTACCTCGGGAAGAAGGCCCGGCTAACTACGTGCCAGCAGCCGCGGTAATACGTAGGGGCCAAGCGTTGTCCGGAGTTACTGGGCGTAAAGGGTGCGCAGGCGGTTGGTTACGTCGTGTGTGAAAGCCCCCGGCTTAACCGGGGAGGGTCGCGCGAAACGGGCTAACTGGAGGCAAGGCGAGGTCGGTGGAATTCCCGGTGTAGTGGTGAAATGCGTAGAGATCGGGAGGAACACCAGAGGCGAAGGCGGCCGACTGGACTTGACCTGACGCTGAGGCACGAAGGCGTGGGGAG…	0	0	0	0	0	0	0	0	0	2.73e-05	0	0	0	3.19e-05	0	0	0	5.62e-05	Bacteria	Chloroflexota	Chloroflexia	Thermomicrobiales	Thermomicrobiaceae	Nitrolancea	Nitrolancea_hollandica(RS_GCF_000297255.1)
CAAGGAATTTTCCGCAATCGACGCAAGTCGGACGGAGCAACGCCGCGTGCGGGAAGAAGGCCCTCGGGTTGTAAACCGCTTTTGTGAGGGAAGAAGATCTGACGGTACCTCACGAATAAGTCACGGCTAACTACGTGCCAGCAGCCGCGGTAATACGTAGGTGGCGAACGTTGTCCGGATTTACTGGGCGTAAAGCGCGCGCAGGCGGGTTGGTAAGTCTGAGGTTAAAGCTCCCGGCTCAACTGGGAGAGGCCCTCGGATACTGCCAGCCTTGAGACACTTAGAGGAGAGTGGAATTCCCGGTGTAGTGGTGGAATGCGTAGATATCGGGAGGAACACCAGTGGCGAAAGCGACTCTCTGGGAGTGTTCTGACGCTGAGGCGCGAAAGCGTGGGGAGC…	0	0	0	0	0	0	0	0	0	7.51e-05	0	0	0	0	0	0	0	0	Bacteria	Chloroflexota	Dehalococcoidia	UBA2979	UBA2979	W-Chloroflexi-9	(GB_GCA_002840675.1)
CAAGGAATTTTCCGCAATGGGCGAAAGCCTGACGGAGCAACGCCGCGTGCGGGATGACGCCTTTCGGGGTGTAAACCGCTTTTCTGCGGGAGGAAGATTGACAGTACCGCAGGAAGAAGGCCCGGCTAACTACGTGCCAGCAGCCGCGGTAATACGTAGGGGCCGAGCGTTGTCCGGAATTACTGGGCGTAAAGCGCGCGCAGGCGGCTCTTCAAGCCTGACGTGAAAGCCCCCGGCTCAACCGGGGAGGGTCGTCGGGGACTGAGGAGCTTGAGGGCGGTAGGGGCCGGTGGAATTCTGGGTGTAGTGGTGAAATGCGTAGAGATCCAGAGGAACACCAGTGGCGAAGGCGGCCGGCTGGGCCGACCCTGACGCTGAGGCGCGAAGGCGTGGGGAGCG…	0.00013035	0	0	0	0	0	0	0	0	0.000225347	0	0	0.000293056	0.000286716	0.000143819	0	0	0.000182538	Bacteria	Chloroflexota	Unclassified	Unclassified	Unclassified	Unclassified	Unclassified
CAAGGAATTTTCCGCAATGGGCGAAAGCCTGACGGAGCAACGCCGCGTGGGGGAAGAAGGCCTTCGGGTTGTAAACCCCTTTTGCGAGGGAAGAAGATCTGACGGTACCTCGCGAATAAGCCACGGCTAACTACGTGCCAGCAGCCGCGGTAATACGTAGGTGGCAAGCGTTGTCCGGATTTACTGGGCGTAAAGCGCGCGCAGGCGGATCGGTCAGTCTGGGGTGAAATCTCACGGCTTAACTGTGAGAGGTCCCTGGATACTGCCGGTCTTGAGGGGCTCAGAGGAGAGTGGAATTCCGGGTGTAGTGGTGGAATGCGTAGATATCCGGAGGAACACCAGTGGCGAAAGCGACTCTCTGGGGGCAACCTGACGCTGAGGCGCGAAAGCGTGGGGAGC…	0.00021725	0	0	0	0	0	0	0	0	0	0	0	0	0	0	0	0	0	Bacteria	Chloroflexota	Dehalococcoidia	UBA2979	UBA2979	W-Chloroflexi-9	(GB_GCA_002840675.1)
CAAGGAATTTTCCGCAATGGGCGAAAGCCTGACGGAGCAACGCCGCGTGGGGGAAGAAGGCCTTCGGGTTGTAAACTCCTTTTGCGAGGGAAGAAGATCTGACGGTACCTCGCGAATAAGCCACGGCTAACTACGTGCCAGCAGCCGCGGTAATACGTAGGTGGCAAGCGTTGTCCGGATTTACTGGGCGTAAAGCGCGCGCAGGCGGATCGGTCAGTCTGGGGTGAAATCTCACGGCTTAACTGTGAGAGGTCCCTGGATACTGCCGGTCTTGAGGGGCTCAGAGGAGAGTGGAATTCCGGGTGTAGTGGTGGAATGCGTAGATATCCGGAGGAACACCAGTGGCGAAAGCGACTCTCTGGGGGCAACCTGACGCTGAGGCGCGAAAGCGTGGGGAGC…	0	0	0	0	0	0	0	0	0.00055823	8.88e-05	0	0	0	0	0	0	0	0	Bacteria	Chloroflexota	Dehalococcoidia	UBA2979	UBA2979	W-Chloroflexi-9	(GB_GCA_002840675.1)
CAAGGAATTTTCCGCAATGGGCGAAAGCCTGACGGAGCAACGCCGCGTGGGGGATGACGCCTTTCGGGGTGTAAACCCCTTTTCTGCGGGAGGAAACAAGACAGTACCGCAGGAAGAAGGCCCGGCTAACTACGTGCCAGCAGCCGCGGTAATACGTAGGGGCCGAGCGTTGTCCGGAATTACTGGGCGTAAAGCGCGCGCAGGCGGCTCTTCAAGCCTGACGTGAAAGCCCCCGGCTCAACCGGGGAGGGTCGTCGGGGACTGAGGAGCTTGAGGGCGGTAGGGGCCGGTGGAATTCTGGGTGTAGTGGTGAAATGCGTAGAGATCCAGAGGAACACCAGTGGCGAAGGCGGCCGGCTGGGCCGACCCTGACGCTGAGGCGCGAAGGCGTGGGGAGCG…	0	0	0	0	0	0	0	0	0	0	0	0	0	0	0	0	0	5.62e-05	Bacteria	Chloroflexota	Chloroflexia	Thermomicrobiales	Thermomicrobiaceae	Unclassified	Unclassified
CAAGGAATTTTCCGCAATGGGCGAAAGCCTGACGGAGCAACGCCGCGTGGGGGATGACGCCTTTCGGGGTGTAAACCCCTTTTCTGCGGGAGGAGACAAGACAGTACCGCAGGAAGAAGGCCCGGCTAACTACGTGCCAGCAGCCGCGGTAATACGTAGGGGCCGAGCGTTGTCCGGAATTACTGGGCGTAAAGCGCGCGCAGGCGGCTCTTCAAGCCTGACGTGAAAGCCCCCGGCTCAACCGGGGAGGGTCGTCGGGGACTGAGGAGCTTGAGGGCGGTAGGGGCCGGTGGAATTCTGGGTGTAGTGGTGAAATGCGTAGAGATCCAGAGGAACACCAGTGGCGAAGGCGGCCGGCTGGGCCGACCCTGACGCTGAGGCGCGAAGGCGTGGGGAGCG…	0	0	0	0	0	0	0	0	0	0	0	0	0	0	0.000143819	0	0	0	Bacteria	Chloroflexota	Unclassified	Unclassified	Unclassified	Unclassified	Unclassified
CAAGGAATTTTGCACAATCGACGAAAGTCGGATGCAGCAACGCCGCGTGGGGGACGAAGGGCTTCGGCTTGTAAACCCCTTTTGCGAGGGAAGAAGATCTGACGGTACCTCGCGAATAAGTCACGGCTAACTACGTGCCAGCAGCCGCGGTAATACGTAGGTGGCAAACGTTGTCCGGATTTACTGGGCGTAAAGCGCGCGCAGGCGGATTGGTCAGTCCGGGGTGAAATCTCTCGGCTCAACTGGGAGAGGTCCCTGGATACTGCCAGTCTAGAGGGGCTCAGAGGAGAGTGGAATTCCGCGTGTAGTGGTGGAATGCGTAGATACGCGGAGGAACACCAGTGGCGAAAGCGGCTCTCTGGGGGCTACCTGACGCTGAGGCGCGAAAGCGTGGGGAGC…	0	0	0	0.000283086	0	0	0	0	0	0	0	0	0.000476217	0.000461931	0	0	9.62e-05	0	Bacteria	Chloroflexota	Dehalococcoidia	UBA2979	UBA2979	W-Chloroflexi-9	(GB_GCA_002840675.1)
CAAGGAATTTTGCACAATCGACGAAAGTCGGATGCAGCAACGCCGCGTGGGGGACGAAGGGCTTCGGCTTGTAAACCCCTTTTGCGAGGGAAGAAGATCTGACGGTACCTCGCGAATAAGTCACGGCTAACTACGTGCCAGCAGCCGCGGTAATACGTAGGTGGCAAACGTTGTCCGGATTTACTGGGCGTAAAGCGCGCGCAGGCGGATTGGTCAGTCTGGGGTGAAATCTCTCGGCTCAACTGGGAGAGGTCCCTGGATACTGCCAGTCTTGAGGGGCTCAGAGGAGAGTGGAATTCCGCGTGTAGTGGTGGAATGCGTAGATACGCGGAGGAACACCAGTGGCGAAAGCGGCTCTCTGGGGGCAACCTGACGCTGAGGCGCGAAAGCGTGGGGAGC…	0	0.000979295	0.000808252	0	0	0	0	0	0	0.000341434	0	0	0	0	0	0	0	0	Bacteria	Chloroflexota	Dehalococcoidia	UBA2979	UBA2979	W-Chloroflexi-9	(GB_GCA_002840675.1)
CAAGGAATTTTGCACAATCGACGCAAGTCGGATGCAGCAACGCCGCGTGGGGGAAGAAGGCCTTCGGGTCGTAAACCCCTTTTGCGAGGGAAGAAGATCTGACGGTACCTCGCGAATAAGTCACGGCTAACTACGTGCCAGCAGCCGCGGTAATACGTAGGTGGCAAACGTTGTCCGGATTCACTGGGCGTAAAGCGCGCGCAGGCGGGCTGATCAGTCTGGGGTGAAATCTCTCGGCTCAACCGGGAGAGGCCCTCAGATACTGTCAGCCTTGAGGTGCCTAGAGGAGAGTGGAATTCAGGGTGTAGTGGTGGAATGCGTAGATATCCTGAGGAACACCAGTGGCGAAGGCGACTCTCTGGGGGCATTCTGACGCTGAGGCGCGAAAGCGTGGGGAGC…	0	0	0	0	0	0	0	0	0	0	0	0	0	0	0.000167789	0	0	0	Bacteria	Chloroflexota	Dehalococcoidia	UBA2979	UBA2979	W-Chloroflexi-9	(GB_GCA_002840675.1)
CAAGGAATTTTGCACAATCGACGCAAGTCGGATGCAGCAACGCCGCGTGGGGGAAGAAGGCCTTCGGGTCGTAAACCCCTTTTGCGAGGGAAGAAGATCTGACGGTACCTCGCGAATAAGTCACGGCTAACTACGTGCCAGCAGCCGCGGTAATACGTAGGTGGCGAACGTTGTCCGGATTCACTGGGCGTAAAGCGCGCGCAGGCGGGCTGATCAGTCTGGGGTGAAATCTCTCGGCTCAACCGAGAGAGGCCCTCAGATACTGTCAGCCTTGAGGTGCCTAGAGGAGAGTGGAATTCAGGGTGTAGTGGTGGAATGCGTAGATATCCTGAGGAACACCAGTGGCGAAGGCGACTCTCTGGGGGCATTCTGACGCTGAGGCGCGAAAGCGTGGGGAGC…	0.0002607	0	0.000461858	0	0	0	0	0	0.000418673	0.000163889	0.000207054	0	0.000238108	0.000318573	0	0	0	0	Bacteria	Chloroflexota	Dehalococcoidia	UBA2979	UBA2979	W-Chloroflexi-9	(GB_GCA_002840675.1)
CAAGGAATTTTGCGCAATGGACGAAAGTCTGACGCAGCAACGCCGCGTGGGGGATGAAGGCTCTCGGGTTGTAAACCCCTTTTGTGAGGGACGAAGATCTGACGGTACCTCGCGAATAAGCCACGGCTAACTACGTGCCAGCAGCCGCGGTAATACGTAGGTGGCGAGCGTTGTCCGGATTTACTGGGCGTAAAGCGCGCGCAGGCGGACTGATCAGTCCGGGGTGAAATCTCACGGCTCAACTGTGAGCGGTCCCCGGATACTGTCAGCCTTGAGATGTCTAGAGGAGAGCGGAATTCCCGGTGTAGTGGTGGAATGCGTAGATATCGGGAAGAACACCAGTGGCGAAAGCGGCTCTCTGGGGACCATCTGACGCTGAGGCGCGAAAGCGTGGGGAGC…	0	0	0	0	0	0	0	0	0	0.000129745	0	0	0	0	0	0	0	0	Bacteria	Chloroflexota	Dehalococcoidia	UBA2979	UBA2979	W-Chloroflexi-9	(GB_GCA_002840675.1)
CAAGGAATTTTGCGCAATGGGCGAAAGCCTGACGCAGCAACGCCGCGTGGGTGAAGAAGGCTTTCGGGTCGTAAAACCCTTTTGTTGGGGAAGAAGATCTGACGGTACCCGACGAATAAGCCTCGGCTAACTACGTGCCAGCAGCCGCGGTAATACGTAGGAGGCGAGCGTTATCCGGATTCATTGGGCGTAAAGAGCGCGTAGGCGGCCTGTTAAGTCAGTTGTGAAATCTCCCGGCTCAACTGGGAGAGGTCGACTGATACTGGTAGGCTTGAGGGCAGCAGAGGGAGGCGGAATTCCCGGTGTAGCGGTGAAATGCGTAGAGATCGGGAGGAACACCAGTGGCGAAAGCGGCCTCCTGGGCTGTTTCTGACGCTGAGGCGCGAAAGCGTGGGGAGC…	0	0	0	0	0	0	0	0	0	6.15e-05	0	0	0	0	0	0	0	0	Bacteria	Unclassified	Unclassified	Unclassified	Unclassified	Unclassified	Unclassified
CAAGGAATTTTGCGCAATGGGCGAAAGCCTGACGCAGCGACGCCGCGTGGGGGATGACGGCCTTCGGGTTGTAAACCCCTTTTCTCGAGGAAGAAATATGACGGTACTCGAGGAATAAGTCTTGGCTAACTACGTGCCAGCAGCCGCGGTAATACGTAGAAGGCGAACGTTATCCGGATTTACTGGGCGTAAAGAGGGTGTAGACGGTTCTTTAAGTCAGTTGTGAAATCTCCCGACTCAATTGGGAGACTGCAATTGATACTGGAGAGCTTGAGGGCATCAGAAGAAAGCAGAATTCACGGTGTAGCGGTGAAATGCGTAGATATCGTGAGGAATACCAGTGGCGAAGGCGGCTTTCTAGGATGCTCCTGACGTTGAGGCCCGAAAGTGTGGGGAGCG…	0	0	0	0	0	0.0120245	0.0185422	0.00467933	0	0.000116088	0.000241563	8.4e-05	0.000128212	0.000143358	0.000383518	0.0067894	0.00426651	0.00686624	Bacteria	Chloroflexota	Dehalococcoidia	GIF9	AB-539-J10	UBA6803	(GB_GCA_002452795.1)
CAAGGAATTTTGCGCAATGGGCGAAAGCCTGACGCAGCGACGCCGCGTGGGGGATGACGGCTTTCGGGTTGTAAACCCCTTTTCTCAAGGAAGAAGAATGACGGTACTTGAGGAATAAGTCTTGGCTAACTACGTGCCAGCAGCCGCGGTAATACGTAGAAGGCGAACGTTATTCGGATTTACTGGGCGTAAAGCGGGCGTAGACGGCCCTTTAAGTCGGATGTGAAATCTCCTGACTTAATCAGGAGGGGTCATTCGATACTAAAAGGCTAGAGGACAGCAGAGGAAGGTGGAATTCCCGGTGTAGCGGTGAAATGCGTAGATATCGGGAGGAACACCAGTGGCGAAGGCGACCTTCTAGGCTGTTCCTGACGTTGAGGCCCAAAAGCGTGGGGAGCG…	0	0	0	0	0	0	0	0	0	4.78e-05	0	0	0	0	0	0	0	0	Bacteria	Chloroflexota	Dehalococcoidia	Unclassified	Unclassified	Unclassified	Unclassified
CAAGGAATTTTGTGCAATGGGCGAAAGCCTGACACAGCGACGCTGCGTGGGGGATGAAGGCCTTCGGGTCGTAAACCCCTTTTCTCAGGGAAGAATAATGACGGTACCTGAGGAAGAAGTCACGGCTAACTACGTGCCAGCAGCCGCGGTAATACGTAGGTGGCAAGCGTTATCCGGATTTACTGGGCGTAAAGAGGGCGTAGGTGGCTTTGCAAGTCGGATGTAAAATCTCCCAGCTTAACTGGGAGGGACCGTTCGATACTGTGAGGCTGGAGTGCAGCAGGGGGAGGTGGAATTCCCGGTGTAGTGGTGAAATGCGTAGATATCGGGAGGAACACCAGTGGCGAAGGCGGCCTCCTGGGCTGTAACTGACGCTGAAGCCCGAAGGCGTGGGGAGCA…	0	0	0	0	0	0	0	0	0	0	0.000241563	0	0	0	0	0	0	0	Bacteria	Chloroflexota	Dehalococcoidia	Dehalococcoidales	Dehalococcoidaceae	Dehalogenimonas	Dehalogenimonas_formicexedens(RS_GCF_001953175.1)
CAAGGAATTTTGTGCAATGGGCGAAAGCCTGACACAGCGACGTCGCGTGGGGGAAGAATGCCTTCGGGTTGTAAACCCCTTTTCTCAGGGACGAATAATGACGGTACCTGAGGAATAAGTCTCGGCTAACTACGTGCCAGCAGCCGCGGTAATACGTAGGAGGCAAGCGTTATTCGGATTTACTGGGCGTAAAGAGGGCGCAGGCGGTTTTTCAAGTTGGGTGTAAAATCTCCCCGCTCAACGGGGAGGGATCATCCGATACTGTTGAGCTAGAGGGCAGCAGAGGGAGGCGGAATTCCCGGTGTAGTGGTGAAATACGTAGATATCGGGAAGAACACCGGTGGCGAAGGCGGCCTCCTAGGCTGTTTCTGACGCTGAGGCCCGAAAGCGTGGGGAGCG…	0	0	0	0	0	0	0	0	0	0.000163889	0	0	0	0	0	0	0	0	Bacteria	Chloroflexota	Dehalococcoidia	Dehalococcoidales	Dehalococcoidaceae	Dehalogenimonas	Unclassified
CACCGAATATTCCGCAATGGGCGCAAGCCTGACGGAGCGACGCCGCGTGTGGGATGAAGCCTTTCGGGGTGTAAACCACTGTCAGGGACTACCAAGCAATGAGGGCCAATACCCCTCGGCGTTGAGGAATCCCAGAGGAAGCCACGGCTAACTTCGTGCCAGCAGCCGCGGTAAGACGAAGGTGGCAAGCGTTGTTCGGAATCACTGGGCTTAAAGAGCACGTAGGCGGTCTGTCAAGCGTCGGGTGAAATCCCTCGGCTCAACCGAGGAATGGCAAGGCGAACTGACAGACTTGAGGCAGGTAGGGGCACATGGAACTCTTGGTGGAGCGGTGGAATGCGTAGATATCAAGAGGAACGCCGGTGGCGAAAGCGGTGTGCTGGGCCTGTCCTGACGCTG…	0	0.000419698	0	0	0	0	0	0	0.000628009	6.83e-05	0	0.000167908	7.33e-05	0.000127429	0.000215729	0	0	0	Bacteria	Planctomycetota	Phycisphaerae	SG8-4	SG8-4	ST-NAGAB-D1	(GB_GCA_002007645.1)
CACCGAATATTGGACAATGGGCGCAAGCCTGATCCAGCGACGCCGCGTGCAGGATGAAGCCTTTCGGGGTGTAAACTGCTGTCAGGGGCTAGAAACGTCCGCTTCGGCGGATCTGATCAGCCCCAGAGGAAGCCTCGGCTAACTCCGTGCCAGCAGCCGCGGTAAGACGGAGGAGGCTAGCGTTGTTCGGAATTACTGGGCTTAAAGAGCGTGTAGGCGGATCGGTAAGTACCGTGTGAAAGCCCCCGGCTCAACCGGGGAACGGCTCGGTATACTGTCGGTCTTGAGGCAGGTAGGGGCGAGTGGAACCCTAGGTGGAGCGGTGAAATGCGTAGAGATCTAGGGGAACGCCGGTGGCGAAAGCGACTCGCTGGACCTGTCCTGACGCTGAGACGCGAA…	0	0	0	0	0	0	0	0	0	1.37e-05	0	0	0	0	0	0	0	0	Bacteria	Planctomycetota	Unclassified	Unclassified	Unclassified	Unclassified	Unclassified
CACCTACGGGAGGCTGCATAAGTCGGATGTGAAAGCCCTGGGCTTAACCTGGGAACTGCATTCGATACTGTGCGGCTAGAGTTTGGTAGAGGGAAGTGGAATTCCAGGTGTAGCGGTGAAATGCGTAGATATCTGGAGGAACATCAGTGGCGAAGGCGGCTTCCTGGATCAAAACTGACGCTGAGGCTCGAAAGCGTGGGGAGCAAACAGGATTAGATACCCCAGTAGTCAGATCGGAAGAGCACACGTCTGAACTCCAGTCACCATGCCTAATCTCGTATGCCGTCT	0	0	0.00534986	0	0	0	0	0	0	0	0	0	0	0	0	0	0	0	Bacteria	Proteobacteria	Gammaproteobacteria	Unclassified	Unclassified	Unclassified	Unclassified
CACCTACGGGAGGCTGCATAAGTCGGATGTGAAAGCCCTGGGCTTAACCTGGGAACTGCATTCGATACTGTGCGGCTAGAGTTTGGTAGAGGGAAGTGGAATTCCAGGTGTAGCGGTGAAATGCGTAGATATCTGGAGGAACATCAGTGGCGAAGGCGGCTTCCTGGATCAAAACTGACGCTGAGGCTCGAAAGCGTGGGGAGCAAACAGGATTAGATACCCCAGTAGTCAGATCGGAAGAGCACACGTCTGAACTCCAGTCACGTAGAGAGATCTCGTATGCCGTCT	0	0	0	0	0	0	0	0	0.000628009	0	0	0	0	0	0	0	0	0	Bacteria	Proteobacteria	Gammaproteobacteria	Unclassified	Unclassified	Unclassified	Unclassified
CACCTACGGGAGGCTGCATAAGTCGGATGTGAAAGCCCTGGGCTTAACCTGGGAACTGCATTCGATACTGTGCGGCTAGAGTTTGGTAGAGGGAAGTGGAATTCCAGGTGTAGCGGTGAAATGCGTAGATATCTGGAGGAACATCAGTGGCGAAGGCGGCTTCCTGGATCAAAACTGACGCTGAGGCTCGAAAGCGTGGGGAGCAAACAGGATTAGATACCCCGGTAGTCAGATCGGAAGAGCACACGTCTGAACTCCAGTCACCATGCCTAATCTCGTATGCCGTCT	0	0	0.00465707	0	0	0	0	0	0	0	0	0	0	0	0	0	0	0	Bacteria	Proteobacteria	Gammaproteobacteria	Unclassified	Unclassified	Unclassified	Unclassified
CACCTACGGGAGGCTGCATAAGTCGGATGTGAAAGCCCTGGGCTTAACCTGGGAACTGCATTCGATACTGTGCGGCTAGAGTTTGGTAGAGGGAAGTGGAATTCCAGGTGTAGCGGTGAAATGCGTAGATATCTGGAGGAACATCAGTGGCGAAGGCGGCTTCCTGGATCAAAACTGACGCTGAGGCTCGAAAGCGTGGGGAGCAAACAGGATTAGATACCCCTGTAGTCAGATCGGAAGAGCACACGTCTGAACTCCAGTCACCATGCCTAATCTCGTATGCCGTCT	0	0	0.00373335	0	0	0	0	0	0	0	0	0	0	0	0	0	0	0	Bacteria	Proteobacteria	Gammaproteobacteria	Unclassified	Unclassified	Unclassified	Unclassified
CACCTACGGGCGGCTGCATAAGTCGGATGTGAAAGCCCTGGGCTTAACCTGGGAACTGCATTCGATACTGTGCGGCTAGAGTTTGGTAGAGGGAAGTGGAATTCCAGGTGTAGCGGTGAAATGCGTAGATATCTGGAGGAACATCAGTGGCGAAGGCGGCTTCCTGGATCAAAACTGACGCTGAGGCTCGAAAGCGTGGGGAGCAAACAGGATTAGATACCCCAGTAGTCAGATCGGAAGAGCACACGTCTGAACTCCAGTCACAGCGTAGCATCTCGTATGCCGTCT	0	0	0	0	0	0	0	0	0	0	0	0	0.000476217	0	0	0	0	0	Bacteria	Proteobacteria	Gammaproteobacteria	Unclassified	Unclassified	Unclassified	Unclassified
CACCTACGGGCGGCTGCATAAGTCGGATGTGAAAGCCCTGGGCTTAACCTGGGAACTGCATTCGATACTGTGCGGCTAGAGTTTGGTAGAGGGAAGTGGAATTCCAGGTGTAGCGGTGAAATGCGTAGATATCTGGAGGAACATCAGTGGCGAAGGCGGCTTCCTGGATCAAAACTGACGCTGAGGCTCGAAAGCGTGGGGAGCAAACAGGATTAGATACCCCAGTAGTCAGATCGGAAGAGCACACGTCTGAACTCCAGTCACCATGCCTAATCTCGTATGCCGTCT	0	0.0162283	0	0	0	0	0	0	0	0	0	0	0	0	0	0	0	0	Bacteria	Proteobacteria	Gammaproteobacteria	Unclassified	Unclassified	Unclassified	Unclassified
CACCTACGGGCGGCTGCATAAGTCGGATGTGAAAGCCCTGGGCTTAACCTGGGAACTGCATTCGATACTGTGCGGCTAGAGTTTGGTAGAGGGAAGTGGAATTCCAGGTGTAGCGGTGAAATGCGTAGATATCTGGAGGAACATCAGTGGCGAAGGCGGCTTCCTGGATCAAAACTGACGCTGAGGCTCGAAAGCGTGGGGAGCAAACAGGATTAGATACCCCGGTAGTCAGATCGGAAGAGCACACGTCTGAACTCCAGTCACCATGCCTAATCTCGTATGCCGTCT	0	0.0121712	0	0	0	0	0	0	0	0	0	0	0	0	0	0	0	0	Bacteria	Proteobacteria	Gammaproteobacteria	Unclassified	Unclassified	Unclassified	Unclassified
CACCTACGGGCGGCTGCATAAGTCGGATGTGAAAGCCCTGGGCTTAACCTGGGAACTGCATTCGATACTGTGCGGCTAGAGTTTGGTAGAGGGAAGTGGAATTCCAGGTGTAGCGGTGAAATGCGTAGATATCTGGAGGAACATCAGTGGCGAAGGCGGCTTCCTGGATCAAAACTGACGCTGAGGCTCGAAAGCGTGGGGAGCAAACAGGATTAGATACCCCTGTAGTCAGATCGGAAGAGCACACGTCTGAACTCCAGTCACCATGCCTAATCTCGTATGCCGTCT	0	0.0117515	0	0	0	0	0	0	0	0	0	0	0	0	0	0	0	0	Bacteria	Proteobacteria	Gammaproteobacteria	Unclassified	Unclassified	Unclassified	Unclassified
CACCTACGGGCGGCTGCATAAGTCGGATGTGAAAGCCCTGGGCTTAACCTGGGAACTGCATTCGATACTGTGCGGCTAGAGTTTGGTAGAGGGAAGTGGAATTCCAGGTGTAGCGGTGAAATGCGTAGATATCTGGAGGAACATCAGTGGCGAAGGCGGCTTCCTGGATCAAAACTGACGCTGAGGCTCGAAAGCGTGGGGAGCAAACAGGATTAGATACCCCTGTAGTCAGATCGGAAGAGCACACGTCTGAACTCCAGTCACGTAGAGAGATCTCGTATGCCGTCT	0	0	0	0	0	0.0117791	0	0	0.000418673	0	0	0	0	0	0	0	0	0	Bacteria	Proteobacteria	Gammaproteobacteria	Unclassified	Unclassified	Unclassified	Unclassified
CACCTACGGGCGGCTGCATAAGTCGGATGTGAAAGCCCTGGGCTTAACCTGGGAACTGCATTCGATACTGTGCGGCTAGAGTTTGGTAGAGGGAAGTGGAATTCCAGGTGTAGCGGTGAAATGCGTAGATATCTGGAGGAACATCAGTGGCGAAGGCGGCTTCCTGGATCAAAACTGACGCTGAGGCTCGAAAGCGTGGGGAGCAAACAGGATTAGATACCCGAGTAGTCAGATCGGAAGAGCACACGTCTGAACTCCAGTCACAGCGTAGCATCTCGTATGCCGTCT	0	0	0	0	0	0	0	0	0	0	0	0	0.000348004	0	0	0	0	0	Bacteria	Proteobacteria	Gammaproteobacteria	Unclassified	Unclassified	Unclassified	Unclassified
CACCTACGGGCGGCTGCATAAGTCGGATGTGAAAGCCCTGGGCTTAACCTGGGAACTGCATTCGATACTGTGCGGCTAGAGTTTGGTAGAGGGAAGTGGAATTCCAGGTGTAGCGGTGAAATGCGTAGATATCTGGAGGAACATCAGTGGCGAAGGCGGCTTCCTGGATCAAAACTGACGCTGAGGCTCGAAAGCGTGGGGAGCAAACAGGATTAGATACCCGAGTAGTCAGATCGGAAGAGCACACGTCTGAACTCCAGTCACCATGCCTAATCTCGTATGCCGTCT	0	0.0144096	0	0	0	0	0	0	0	0	0	0	0	0	0	0	0	0	Bacteria	Proteobacteria	Gammaproteobacteria	Unclassified	Unclassified	Unclassified	Unclassified
CACCTACGGGCGGCTGCATAAGTCGGATGTGAAAGCCCTGGGCTTAACCTGGGAACTGCATTCGATACTGTGCGGCTAGAGTTTGGTAGAGGGAAGTGGAATTCCAGGTGTAGCGGTGAAATGCGTAGATATCTGGAGGAACATCAGTGGCGAAGGCGGCTTCCTGGATCAAAACTGACGCTGAGGCTCGAAAGCGTGGGGAGCAAACAGGATTAGATACCCGTGTAGTCAGATCGGAAGAGCACACGTCTGAACTCCAGTCACCATGCCTAATCTCGTATGCCGTCT	0	0.0109121	0	0	0	0	0	0	0	0	0	0	0	0	0	0	0	0	Bacteria	Proteobacteria	Gammaproteobacteria	Unclassified	Unclassified	Unclassified	Unclassified
CACCTACGGGCGGCTGCATAAGTCGGATGTGAAAGCCCTGGGCTTAACCTGGGAACTGCATTCGATACTGTGCGGCTAGAGTTTGGTAGAGGGAAGTGGAATTCCAGGTGTAGCGGTGAAATGCGTAGATATCTGGAGGAACATCAGTGGCGAAGGCGGCTTCCTGGATCAAAACTGACGCTGAGGCTCGAAAGCGTGGGGAGCAAACAGGATTAGATACCCTAGTAGTCAGATCGGAAGAGCACACGTCTGAACTCCAGTCACCATGCCTAATCTCGTATGCCGTCT	0	0.0100727	0	0	0	0	0	0	0	0	0	0	0	0	0	0	0	0	Bacteria	Proteobacteria	Gammaproteobacteria	Unclassified	Unclassified	Unclassified	Unclassified
CACCTACGGGCGGCTGCATAAGTCGGATGTGAAAGCCCTGGGCTTAACCTGGGAACTGCATTCGATACTGTGCGGCTAGAGTTTGGTAGAGGGAAGTGGAATTCCAGGTGTAGCGGTGAAATGCGTAGATATCTGGAGGAACATCAGTGGCGAAGGCGGCTTCCTGGATCAAAACTGACGCTGAGGCTCGAAAGCGTGGGGAGCAAACAGGATTAGATACCCTGGTAGTCAGATCGGAAGAGCACACGTCTGAACTCCAGTCACCATGCCTAATCTCGTATGCCGTCT	0	0.00909345	0	0	0	0	0	0	0	0	0	0	0	0	0	0	0	0	Bacteria	Proteobacteria	Gammaproteobacteria	Unclassified	Unclassified	Unclassified	Unclassified
CACCTACGGGCGGCTGCATAAGTCGGATGTGAAAGCCCTGGGCTTAACCTGGGAACTGCATTCGATACTGTGCGGCTAGAGTTTGGTAGAGGGAAGTGGAATTCCAGGTGTAGCGGTGAAATGCGTAGATATCTGGAGGAACATCAGTGGCGAAGGCGGCTTCCTGGATCAAAACTGACGCTGAGGCTCGAAAGCGTGGGGAGCAAACAGGATTAGATACCCTTGTAGTCAGATCGGAAGAGCACACGTCTGAACTCCAGTCACCATGCCTAATCTCGTATGCCGTCT	0	0.00783436	0	0	0	0	0	0	0	0	0	0	0	0	0	0	0	0	Bacteria	Proteobacteria	Gammaproteobacteria	Unclassified	Unclassified	Unclassified	Unclassified
CACCTACGGGCGGCTGCATAAGTCGGATGTGAAAGCCCTGGGCTTAACCTGGGAACTGCATTCGATACTGTGCGGCTAGAGTTTGGTAGAGGGAAGTGGAATTCCAGGTGTAGCGGTGAAATGCGTAGATATCTGGAGGAACATCAGTGGCGAAGGCGGCTTCCTGGATCAAAACTGACGCTGAGGCTCGAAAGCGTGGGGAGCAAACAGGATTAGATACCCTTGTAGTCAGATCGGAAGAGCACACGTCTGAACTCCAGTCACGTAGAGAGATCTCGTATGCCGTCT	0	0	0	0	0	0	0	0	0.000418673	0	0	0	0	0	0	0	0	0	Bacteria	Proteobacteria	Gammaproteobacteria	Unclassified	Unclassified	Unclassified	Unclassified
CACCTACGGGCGGCTGCATAAGTCGGATGTGAAAGCCCTGGGCTTAACCTGGGAATTGCACTCGATACTGTGCGGCTAGAGTCTGATAGAGGGAAGTGGAATTCCAGGTGTAGCGGTGAAATGCGTAGATATCTGGAGGAACATCAGTGGCGAAGGCGGCTTCCTGGATCAAGACTGACGCTGAGGCTCGAAAGCGTGGGGAGCAAACAGGATTAGATACCCCAGTAGTCAGATCGGAAGAGCACACGTCTGAACTCCAGTCACGTAGAGAGATCTCGTATGCCGTCT	0	0	0	0	0	0	0	0	0.00104668	0	0	0	0	0	0	0	0	0	Bacteria	Proteobacteria	Gammaproteobacteria	Unclassified	Unclassified	Unclassified	Unclassified
CACCTACGGGCGGCTGCATAAGTCGGATGTGAAAGCCCTGGGCTTAACCTGGGAATTGCACTCGATACTGTGCGGCTAGAGTCTGATAGAGGGAAGTGGAATTCCAGGTGTAGCGGTGAAATGCGTAGATATCTGGAGGAACATCAGTGGCGAAGGCGGCTTCCTGGATCAAGACTGACGCTGAGGCTCGAAAGCGTGGGGAGCAAACAGGATTAGATACCCCGGTAGTCAGATCGGAAGAGCACACGTCTGAACTCCAGTCACGTAGAGAGATCTCGTATGCCGTCT	0	0	0	0	0	0	0	0	0.000767567	0	0	0	0	0	0	0	0	0	Bacteria	Proteobacteria	Gammaproteobacteria	Unclassified	Unclassified	Unclassified	Unclassified
CACCTACGGGCGGCTGCATAAGTCGGATGTGAAAGCCCTGGGCTTAACCTGGGAATTGCACTCGATACTGTGCGGCTAGAGTCTGATAGAGGGAAGTGGAATTCCAGGTGTAGCGGTGAAATGCGTAGATATCTGGAGGAACATCAGTGGCGAAGGCGGCTTCCTGGATCAAGACTGACGCTGAGGCTCGAAAGCGTGGGGAGCAAACAGGATTAGATACCCCTGTAGTCAGATCGGAAGAGCACACGTCTGAACTCCAGTCACGTAGAGAGATCTCGTATGCCGTCT	0	0	0	0	0	0	0	0	0.000767567	0	0	0	0	0	0	0	0	0	Bacteria	Proteobacteria	Gammaproteobacteria	Unclassified	Unclassified	Unclassified	Unclassified
CACCTACGGGCGGCTGCATAAGTCGGATGTGAAAGCCCTGGGCTTAACCTGGGAATTGCACTCGATACTGTGCGGCTAGAGTCTGATAGAGGGAAGTGGAATTCCAGGTGTAGCGGTGAAATGCGTAGATATCTGGAGGAACATCAGTGGCGAAGGCGGCTTCCTGGATCAAGACTGACGCTGAGGCTCGAAAGCGTGGGGAGCAAACAGGATTAGATACCCGAGTAGTCAGATCGGAAGAGCACACGTCTGAACTCCAGTCACGTAGAGAGATCTCGTATGCCGTCT	0	0	0	0	0	0	0	0	0.000767567	0	0	0	0	0	0	0	0	0	Bacteria	Proteobacteria	Gammaproteobacteria	Unclassified	Unclassified	Unclassified	Unclassified
CACCTACGGGCGGCTGCATAAGTCGGATGTGAAAGCCCTGGGCTTAACCTGGGAATTGCACTCGATACTGTGCGGCTAGAGTCTGATAGAGGGAAGTGGAATTCCAGGTGTAGCGGTGAAATGCGTAGATATCTGGAGGAACATCAGTGGCGAAGGCGGCTTCCTGGATCAAGACTGACGCTGAGGCTCGAAAGCGTGGGGAGCAAACAGGATTAGATACCCGGGTAGTCAGATCGGAAGAGCACACGTCTGAACTCCAGTCACGTAGAGAGATCTCGTATGCCGTCT	0	0	0	0	0	0	0	0	0.000628009	0	0	0	0	0	0	0	0	0	Bacteria	Proteobacteria	Gammaproteobacteria	Unclassified	Unclassified	Unclassified	Unclassified
CACCTACGGGCGGCTGCATAAGTCGGATGTGAAAGCCCTGGGCTTAACCTGGGAATTGCACTCGATACTGTGCGGCTAGAGTCTGATAGAGGGAAGTGGAATTCCAGGTGTAGCGGTGAAATGCGTAGATATCTGGAGGAACATCAGTGGCGAAGGCGGCTTCCTGGATCAAGACTGACGCTGAGGCTCGAAAGCGTGGGGAGCAAACAGGATTAGATACCCGTGTAGTCAGATCGGAAGAGCACACGTCTGAACTCCAGTCACGTAGAGAGATCTCGTATGCCGTCT	0	0	0	0	0	0	0	0	0.000628009	0	0	0	0	0	0	0	0	0	Bacteria	Proteobacteria	Gammaproteobacteria	Unclassified	Unclassified	Unclassified	Unclassified
CACCTACGGGCGGCTGCATAAGTCGGATGTGAAAGCCCTGGGCTTAACCTGGGAATTGCACTCGATACTGTGCGGCTAGAGTCTGATAGAGGGAAGTGGAATTCCAGGTGTAGCGGTGAAATGCGTAGATATCTGGAGGAACATCAGTGGCGAAGGCGGCTTCCTGGATCAAGACTGACGCTGAGGCTCGAAAGCGTGGGGAGCAAACAGGATTAGATACCCTAGTAGTCAGATCGGAAGAGCACACGTCTGAACTCCAGTCACGTAGAGAGATCTCGTATGCCGTCT	0	0	0	0	0	0	0	0	0.00104668	0	0	0	0	0	0	0	0	0	Bacteria	Proteobacteria	Gammaproteobacteria	Unclassified	Unclassified	Unclassified	Unclassified
CACCTACGGGCGGCTGCATAAGTCGGATGTGAAAGCCCTGGGCTTAACCTGGGAATTGCACTCGATACTGTGCGGCTAGAGTCTGATAGAGGGAAGTGGAATTCCAGGTGTAGCGGTGAAATGCGTAGATATCTGGAGGAACATCAGTGGCGAAGGCGGCTTCCTGGATCAAGACTGACGCTGAGGCTCGAAAGCGTGGGGAGCAAACAGGATTAGATACCCTGGTAGTCAGATCGGAAGAGCACACGTCTGAACTCCAGTCACGTAGAGAGATCTCGTATGCCGTCT	0	0	0	0	0	0	0	0	0.000907124	0	0	0	0	0	0	0	0	0	Bacteria	Proteobacteria	Gammaproteobacteria	Unclassified	Unclassified	Unclassified	Unclassified
CACCTACGGGGGGCTGCATAAGTCGGATGTGAAAGCCCTGGGCTTAACCTGGGAACTGCATTCGATACTGTGCGGCTAGAGTTTGGTAGAGGGAAGTGGAATTCCAGGTGTAGCGGTGAAATGCGTAGATATCTGGAGGAACATCAGTGGCGAAGGCGGCTTCCTGGATCAAAACTGACGCTGAGGCTCGAAAGCGTGGGGAGCAAACAGGATTAGATACCCCAGTAGTCAGATCGGAAGAGCACACGTCTGAACTCCAGTCACGTAGAGAGATCTCGTATGCCGTCT	0	0	0	0	0	0	0	0	0.000628009	0	0	0	0	0	0	0	0	0	Bacteria	Proteobacteria	Gammaproteobacteria	Unclassified	Unclassified	Unclassified	Unclassified
CAGCGGTAAGACGAGGGCCCCAAGCGTTATCCGGATTTATTGGGCGTAAAGGGTCCGTAGGCGGTTTGGCGCATCTCCTGTTAAATCTTAAGGCTCAACCTTAAGGCCGCGGGAGAGATGGCTAAACTTGAGGCCGGACGAGGCAAGCGGAATTGCTGGTGTAGGGGTTAAATCCGTTAATATCAGCAGGAACACCAAATGCGAAGGCAGCTTGCTAGGACGGTTCTGACGCTAAGGGACGAAAGCGTGGGGAGCGAATGGGATTAGAT	0	0	0	0	0	0	0	0	0	2.73e-05	0	0	0	0	0	0	0	0	Bacteria	Patescibacteria	ABY1	Falkowbacterales	UBA12075	Unclassified	Unclassified
CAGGGAATATTGCACAATGGACGAAAGTCTGATGCAGCGACGCCGCGTGAATGAAGAAGGCCTTCGGGTTGTAAAATTCTTTTCGGGGGGAAGAGGAAGGACGGTACCCTCGGAATAAGCGTCGGCTAACTACGTGCCAGCAGCCGCGGTAAGACGTAGGACGCAAGCGTTATCCGGATTTACTGGGCGTAAAGCGTCTGTAGGCGGAAAGACAAGTTGGGCGTGAAAGCTCCGGGCTCAACCCGGAGAGTGCGTTCAATACTGTTTATCTAGAGGAGGTCAGAGGGGAGTGGAATTTCAGGTGTAGCGGTAAAATGCGCAGATATCTGAAGGAACACCAGTGGCGAAGGCGGCTCCCTGGGGCCCACCTGACGCTGAGAGACGAAAGCTAGGGGAGCA…	0	0	0.000230929	0	0	0	0	0	0	0	0	0	0	0	0	0	0	0	Bacteria	Unclassified	Unclassified	Unclassified	Unclassified	Unclassified	Unclassified
CAGGGAATATTGCACAATGGACGAAAGTCTGATGCAGCGACGCCGCGTGAATGAAGAAGGCCTTCGGGTTGTAAAATTCTTTTCGGGGGGAAGAGGCAGGACGGTACCCTCGGAATAAGCGTCGGCTAACTACGTGCCAGCAGCCGCGGTAAGACGTAGGACGCAAGCGTTATCCGGATTTACTGGGCGTAAAGCGTCTGTAGGCGGAAATACAAGTTGGGCGTGAAAGCTCCGGGCTCAACCCGGAGAGTGCGTTCAATACTGTATATCTAGAGGAGGTCAGAGGGGAGTGGAATTTCAGGTGTAGCGGTAAAATGCGCAGATATCTGAAGGAACACCAGTGGCGAAGGCGGCTCCCTGGGGCCCACCTGACGCTGAGAGACGAAAGCTAGGGGAGCG…	0	0	0	0	0	0	0	0	0	0.000116088	0	0	0	0	0	0	0	0	Bacteria	Unclassified	Unclassified	Unclassified	Unclassified	Unclassified	Unclassified
CAGGGAATATTGCACAATGGACGGAAGTCTGATGCAGCGACGCCGCGTGGATGAAGAAGGCCCTCGGGTTGTAAAATCCTTTTAGTGGGGAAGAGAGAGGACGGTACCCACAGAATAAGCGTCGGCTAACTACGTGCCAGCAGCCGCGGTAAGACGTAGGACGCAAGCGTTATCCGGATTTACTGGGCGTAAAGCGTCTGTAGGCGGAGGAATAAGTTGGGCGTGAAAGCTCTGGGCTCAACCCAGAGACTGCGTTCAATACTGTATCACTAGAGGGGGTCAGAGGGGAGCGGAATTTCCGGTGTAGCGGTAAAATGCGCAGATATCGGAAGGAACACCAGTGGCGAAGGCGGCTCCCTGGGGCCTACCTGACGCTGAGAGACGAAAGCTAGGGGAGCG…	0	0	0	0	0	0	0	0	0	0	0.000241563	0	0	0	0	0	0	0	Bacteria	Unclassified	Unclassified	Unclassified	Unclassified	Unclassified	Unclassified
CAGGGAATATTGCACAATGGACGGAAGTCTGATGCAGCGACGCCGCGTGGATGATGAAGGCCTTCGGGTTGTAAAATCCTTTTCAGGGGGAAGAGACAGGACGGTACCCCTGGAATAAGCGTCGGCTAACTACGTGCCAGCAGCCGCGGTAAGACGTAGGACGCGAGCGTTATCCGGATTTACTGGGCGTAAAGCGTCTGTAGGCGGGCCAGTAAGTTGGACGTGAAAGCTCCGGGCTTAACCCGGAGAGGACGTACAAGACTGCTGAACTAGAGGCCACCAGAGGGGCGTGGAATTTCCGGTGTAGCGGTAAAATGCGCAGATATCGGAAGGAACACCAGTGGCGAAGGCGGCGCCCTGGGGTGGGCCTGACGCTAAGAGACGAAAGCTAGGGGAGCG…	0	0	0	0	0	0	0	0	0	0	0	6.3e-05	0	0	0	0	0	0	Bacteria	Unclassified	Unclassified	Unclassified	Unclassified	Unclassified	Unclassified
CAGGGAATATTGCACAATGGACGGAAGTCTGATGCAGCGACGCCGCGTGGATGATGAAGGCCTTCGGGTTGTAAAATCCTTTTGATGGGGACGAGTAAGGACGGTACCCATGGAATAAGCGTCGGCTAACTACGTGCCAGCAGCCGCGGTAAGACGTAGGACGCAAGCGTTATCCGGATTTACTGGGCGTAAAGCGTCTGTAGGCGGAGTGGAAAGTTGGGCGTGAAAGCTCCGGGCTCAACCCGGAGAGGACGTTCAATACTACCAAACTAGAGGGCATCAGAGGAGCGTGGAATTTCCGGTGTAGCGGTAAAATGCGCAGATATCGGAAGGAACACCAGTGGCGAAGGCGGCGCTCTGGGATGCACCTGACGCTAAGAGACGAAAGCTAGGGGAGCG…	0	0	0	0	0	0	0	0	0	0	0	0	0	0	0	0	0	0.000112331	Bacteria	Unclassified	Unclassified	Unclassified	Unclassified	Unclassified	Unclassified
CAGGGAATATTGCACAATGGGCGAAAGCCAGATGCAGTGACGCCGCGTGGAGGATGAAGGCTCTCGAGTTGTAAACTCCTTTTCCGGGGGACGAGGAAGGACGGTACCCCGGGAATAAGCCCCGGCTAACTACGTGCCAGCAGCCGCGGTAATACGTAGGGGGCGAGCGTTATCCGGATTTACTGGGCGTATAGAGCTCGTAGGCGGGGCCCCAAGTCAAATGTGAAAGCTTCCAGCTTAACTGGGAGAGGTCGTTTGAGACTGGGGTTCTTGAGGGCAGGAGAGGGAGGTGGAATTCCCGGTGGAGCGGTGGAATGCGTAGATATCGGGAGGAACACCAGTGGCGAAGGCGGCCTCCTGGCCTGTGCCTGACGCTGAGGAGCGAAAGCTAGGGGAGCA…	0	0	0	0	0	0	0	0	0	1.37e-05	0	0	0	0	0	0	0	0	Bacteria	Chloroflexota	Unclassified	Unclassified	Unclassified	Unclassified	Unclassified
CAGGGAATATTGCACAATGGGCGAAAGCCTGATGCAGCAACGCCGCGTGCGGGATGAAGGCCTTCGGGTTGTAAACCGCTTTCAGTAGGGAAGAAAATGACGGTACCTACAGAAGAAGCCCCGGCCAACTACGTGCCAGCAGCCGCGGTAACACGTGGGGGGCAAGCGTTGTCCGGATTTATTGGGCGTAAAGGGCTCGTAGGCGGCTTGACAAGTCGGGCGTGAAAACCCGGGGCTTAACCCCGGGACGCCGTTCGAAACTGTCATGGCTAGTTTCCGGTAGAGGTGAGCGGAATTCTCGGTGTAGCGGTGAAATGCGCAGATATCGAGAGGAACACCAGTAGCGAAGGCGGCTCACTGGGCCGGTAAAGACGCTGAGGAGCGAAAGCGTGGGGAGCA…	0	0	0	0	0	0	0	0	0	8.19e-05	0.000207054	6.3e-05	0.000146528	0	0	0	0	0	Bacteria	Actinobacteriota	Unclassified	Unclassified	Unclassified	Unclassified	Unclassified
CAGGGAATATTGCACAATGGGCGAAAGCCTGATGCAGCGACACCGCGTGCGGGATGAAGGCCTTCGGGTTGTAAACCGCTTTCAGGAGGGAAGAAAATGACGGTACCTCCAGAAGAAGCTCCGGCCAACTACGTGCCAGCAGCCGCGGTAAGACGGAGGGTGCAAGCGTTATCCGGAATTATTGGGCGTAAAGCGTCCGCAGGCGGTTAATTTAGTCAAATATTAAATCTTAATGCTTAACATTAAGGCCGTGTTTGAAACTGATTAACTAGAGTCTTTCAGAGGCACGTGGAATTCTGTGTGTAGGGGTAAAATCCGTAGATACACAGGGGAACACCAAAAGCGAAGGCAGCGTGCTGGGGAAGTACTGACGCTCATGGACGAAAGCGTAGGTAGCGA…	0	0	7.7e-05	0	0	0	0	0	0	0	0	0	0	0	0	0	0	0	Bacteria	Patescibacteria	Gracilibacteria	Peregrinibacterales	UBA12470	CG2-30-44-17	CG2-30-44-17_sp1(GB_GCA_001873565.1)
CAGGGAATATTGCACAATGGGCGAAAGCCTGATGCAGCGACACCGCGTGCGGGATGAAGGCCTTCGGGTTGTAAACCGCTTTCAGGAGGGAAGAAAATGACGGTACCTCCAGAAGAAGCTCCGGCCAACTACGTGCCAGCAGCCGCGGTAATACGTAGGGAGCAAACGTTGTCCGGATTTATTGGGCGTAAAGGGCTCGTAGGCGGTTCAACAAGTCGGTCGTGAAAGCCTGGGGCTCAACCCCAGGATGCCGGTCGAAACTGTTGTGACTTGAGTTCGGTAGAGGTGAGTGGAATTCTCGGTGTAGCGGTGGAATGCGCAGATATCGAGAGGAACACCCGTAGCGAAGGCGGCTCACTGGGCCGATACTGACGCTGAGGAGCGAAAGCGTGGGGAGCA…	0.0010428	0.00237829	0.000808252	0.000707714	0	0	0	0	0.000837346	0.00128379	0.00238112	0.00157414	0.0020514	0.00172029	0.00215729	0	0	0.000308911	Bacteria	Actinobacteriota	Acidimicrobiia	Unclassified	Unclassified	Unclassified	Unclassified
CAGGGAATATTGCACAATGGGCGAAAGCCTGATGCAGCGACACCGCGTGCGGGATGAAGGCCTTCGGGTTGTAAACCGCTTTCAGGAGGGACGAAAATGACGGTACCTCCAGAAGAAGGCCCGGCCAACTACGTGCCAGCAGCCGCGGTAATACGTAGGGGCCAAACGTTGTCCGGATTTATTGGGCGTAAAGGGCTCGTAGGCGGTTCAACAAGTCGACCGTGAAAGCCCGGGGCTCAACCCCGGGATGCCGGTTGAAACTGTTGTGACTAGGGTCCGGTAGAGGTGAGTGGAATTCTCGGTGTAGCGGTGGAATGCGCAGATATCGAGAGGAACACCAGTAGCGAAGGCGGCTCACTGGGCCGGTACCGACGCTGAGGAGCGAAAGCATGGGTAGCA…	0	0	0	0	0	0	0	0	0	0	0	0	0.00036632	0.000493788	0	0	0.000256632	0.000238704	Bacteria	Actinobacteriota	Unclassified	Unclassified	Unclassified	Unclassified	Unclassified
CAGGGAATATTGCACAATGGGCGAAAGCCTGATGCAGCGACACCGCGTGCGGGATGAAGGCCTTCGGGTTGTAAACCGCTTTCAGGAGGGACGAAAATGACGGTACCTCCAGAAGAAGGCCCGGCCAACTACGTGCCAGCAGCCGCGGTAATACGTAGGGGCCAAACGTTGTCCGGATTTATTGGGCGTAAAGGGCTCGTAGGCGGTTCAGCAAGTCGATCGTGAAAGCCCGGGGCTCAACCCCGGGACGCCGGTCGAAACTGTTGTGACTAGGGTCCGGTAGAGGTGAGTGGAATTCTCGGTGTAGCGGTGGAATGCGCAGATATCGAGAGGAACACCAGTAGCGAAGGCGGCTCACTGGGCCGGTACCGACGCTGAGGAGCGAAAGCATGGGGAGCA…	0	0	0.000269417	0	0	0	0	0	0	0.000402893	0.000724688	0.000797565	0.000622745	0.000987576	0.000791006	0	0	0.000435283	Bacteria	Actinobacteriota	Unclassified	Unclassified	Unclassified	Unclassified	Unclassified
CAGGGAATATTGCACAATGGGCGAAAGCCTGATGCAGCGACACCGCGTGCGGGATGAAGGCCTTCGGGTTGTAAACCGCTTTCAGGAGGGACGAAAATGACGGTACCTCCAGAAGAAGGCCCGGCTAACTACGTGCCAGCAGCCGCGGTAATACGTAGGGGCCAAACGTTGTCCGGATTTATTGGGCGTAAAGGGCTCGTAGGCGGTTCAACAAGTCGGTCGTGAAAACCCGGGGCTCAACCCCGGGACGCCGGTCGAAACTGTTGTGACTAGGGTCCGGTAGAGGTGAGTGGAATTCTCGGTGTAGCGGTGGAATGCGCAGATATCGAGAGGAACACCAGTAGCGAAGGCGGCTCACTGGGCCGGTACCGACGCTGAGGAGCGAAAGCATGGGGAGCA…	0	0	0	0	0	0	0	0	0	0.000204861	0	0	0.00104401	0.00119465	0.00186965	0	0	0	Bacteria	Actinobacteriota	Actinobacteria	Unclassified	Unclassified	Unclassified	Unclassified
CAGGGAATATTGCACAATGGGCGAAAGCCTGATGCAGCGACACCGCGTGCGGGATGACGGCCTTAGGGTTGTAAACCGCTTTCAGGAGGGAAGAAAATGACGGTACCTCCAGAAGAAGCTCCGGCCAACTACGTGCCAGCAGCCGCGGTAATACGTAGGGAGCAAACGTTGTCCGGATTTATTGGGCGTAAAGGGCTCGTAGGCGGTTCAACAAGTCGGTCGTGAAAGCTCGGGGCTCAACCCCGAGATGCCGGTCGAAACTGTTGTGACTAGAGTTCGGTAGAGGTGAGTGGAATTCTCGGTGTAGCGGTGGAATGCGCAGATATCGAGAGGAACACCATTAGCGAAGGCGGCTCACTGGGCCGATACTGACGCTGAGGAGCGAAAGCGTGGGGAGCA…	0	0	0	0	0	0	0	0	0	0	0	0	0.000732641	0.000669003	0.000791006	0	0	0	Bacteria	Actinobacteriota	Unclassified	Unclassified	Unclassified	Unclassified	Unclassified
CAGGGAATATTGCACAATGGGCGAAAGCCTGATGCAGCGACACCGCGTGCGGGATGACGGCCTTCGGGTTGTAAACCGCTTTCAGGAGGGAAGAAAATGACGGTACCTCCAGAAGAAGCTCCGGCCAACTACGTGCCAGCAGCCGCGGTAATACGTAGGGAGCAAACGTTGTCCGGATTTATTGGGCGTAAAGGGCTCGTAGGCGGTTCAACAAGTCGGTCGTGAAAGCCCGGGGCTCAACCCCGGGATGCCGGTCGAAACTGTTGTGACTAGAGTTCGGTAGAGGTGAGTGGAATTCTCAGTGTAGCGGTGGAATGCGCAGATATTGAGAGGAACACCATTAGCGAAGGCGGCTCACTGGGCCGATACTGACGCTGAGGAGCGAAAGCGTGGGGAGCA…	0	0	0	0	0	0	0	0	0	7.51e-05	0	0	0.000219792	0.0001115	0	0	0	0	Bacteria	Actinobacteriota	Actinobacteria	Unclassified	Unclassified	Unclassified	Unclassified
CAGGGAATATTGCACAATGGGCGAAAGCCTGATGCAGCGACGCCGCGTGAGGGATGAAGGCCTTCGGGTTGTAAACCTCTTTCAGTGGGGAAGAAGCGAAAGTGACGGTACCCACACAAGAAGGCCCGGCCAACTACGTGCCAGCAGCCGCGGTAATACGTAGGGGCCAAGCGTTATCCGGATTTATTGGGCGTAAAGAGCTCGTAGGCGGTTTGGTAAGTCGGTCGTGAAAGTCCGAGGCTCAACCTCGGAATGCCGGTCGATACTGCCATGACTAGGGTTCGGTAGAGGAGAGTGGAATTCTCGGTGTAGCGGTGAAATGCGCAGATATCGAGAGGAACACCAGTAGCGAAGGCGGCTCTCTGGGCCGATACCGACGCTGAGGAGCGAAAGCGTGGG…	0	0	0	0	0	0	0	0	0	0	0	0	0	0	0.000263669	0	0	0	Bacteria	Actinobacteriota	Actinobacteria	Actinomycetales	Micrococcaceae	Unclassified	Unclassified
CAGGGAATATTGCACAATGGGCGAAAGCCTGATGCAGCGACGCCGCGTGAGGGATGAAGGCTTTCGGGTCGTAAACCTCTTTCAGTGGGGAAGAAGCGCAAGTGACGGTACCCACACAAGAAGGCCCGGCCAACTACGTGCCAGCAGCCGCGGTAATACGTAGGGGCCAAGCGTTATCCGGATTTATTGGGCGTAAAGAGCTCGTAGGCGGTTTGGTAAGTCGGTCGTGAAAGTCCGAGGCTCAACCTCGGAATGCCGGTCGATACTGCCATGACTAGGGTTCGGTAGAGGAGAGTGGAATTCTCGGTGTAGCGGTGAAATGCGCAGATATCGAGAGGAACACCAGTAGCGAAGGCGGCTCTCTGGGCCGATACCGACGCTGAGGAGCGAAAGCGTGGG…	0	0	0	0	0	0	0	0	0	0.000218518	0	0.00029384	0.00027474	0.000159286	0	0	0	0	Bacteria	Actinobacteriota	Actinobacteria	Unclassified	Unclassified	Unclassified	Unclassified
CAGGGAATATTGCACAATGGGCGAAAGCCTGATGCAGCGACGCCGCGTGCGGGATGAAGGCCTTCGGGTTGTAAACCGCTTTCAGGAGGGAAGAAAATGACGGTACCTCCAGAAGAAGCTCCGGCCAACTACGTGCCAGCAGCCGCGGTAATACGTAGGGAGCAAACGTTGTCCGGATTTATTGGGCGTAAAGGGCTCGTAGGCGGTTCAACAAGTCGGTCGTGAAAGCCCGGGGCTCAACCCCGGGATGCCGGTCGAAACTGTTGTGACTTGAGTTCGGTAGAGGTGAGTGGAATTCTCGGTGTAGCGGTGGAATGCGCAGATATCGAGAGGAACACCCGTGGCGAAGGCGGCTCACTGGGCCGATACTGACGCTGAGGAGCGAAAGCGTGGGGAGCA…	0	0	0	0	0	0	0	0	0	0.000389235	0	0.000608668	0	0	0	0	0	0	Bacteria	Actinobacteriota	Unclassified	Unclassified	Unclassified	Unclassified	Unclassified
CAGGGAATATTGCACAATGGGCGAAAGCCTGATGCAGCGACGCCGCGTGCGGGATGAAGGCCTTCGGGTTGTAAACCGCTTTCAGGAGGGAAGAAAATGACGGTACCTCCAGAAGAAGGCCCGGCCAACTACGTGCCAGCAGCCGCGGTAATACGTAGGGGCCAAACGTTGTCCGGATTTATTGGGCGTAAAGAGCTCGTAGGCGGCTTGACAAGTCGGACGTGAAAACCCGGGGCTCAACCCCGGGACGCCGTTCGAAACTGTCATAGCTAGGGTCCGGTAGAGGTGAGTGGAATTCTAGGTGTAGCGGTGAAATGCGCAGATATCTAGAGGAACACCAGTAGCGAAGGCGGCTCACTGGGCCGGTACCGACGCTGAGGAGCGAAAGCATGGGGAGCA…	0	0	0	0	0	0	0	0	0	0.00015706	0	0	0	0	0	0	0	0	Bacteria	Actinobacteriota	Unclassified	Unclassified	Unclassified	Unclassified	Unclassified
CAGGGAATATTGCACAATGGGCGAAAGCCTGATGCAGCGACGCCGCGTGGGGGATGAATGCCTTCGGGTTGTAAACCCCTTTCAGGAGGGACGAAGCGAAAGTGACGGTACCTCCAGAAGAAGCCCCGGCCAACTACGTGCCAGCAGCCGCGGTAATACGTAGGGGGCGAGCGTTGTCCGGATTTATTGGGCGTAAAGAGCTCGTAGGCGGCTCAGCAAGTCGGCCGTGAAAGCCCAGGGCTCAACCCTGGGATGCCGGTCGAAACTGCTGTGGCTAGGGTCCGGTAGAGGAGAGTGGAATTCCCGGTGTAGCGGTGAAATGCGCAGATATCGGGAGGAACACCAGTAGCGAAGGCGGCTCTCTGGGCCGGTACCGACGCTGAGGAGCGAAAGCTAGGG…	0	0	0	0	0	0	0	0	0	0.000109259	0	0.000251863	0	0	0	0	0	0	Bacteria	Actinobacteriota	Unclassified	Unclassified	Unclassified	Unclassified	Unclassified
CAGGGAATATTGCACAATGGGCGCAAGCCTGATGCAGCGACGCCGCGTGGGGGATGACTGCCTTCGGGTTGTAAACCCCTTTCAGGAGGGACGAAGCGAAAGTGACGGTACCTCCAGAAGAAGCCCCGGCCAACTACGTGCCAGCAGCCGCGGTAATACGTAGGGGGCGAGCGTTGTCCGGATTTATTGGGCGTAAAGAGCTCGTAGGCGGCTCAGCAAGTCGACCGTGAAAACCTGAGGCTCAACCTCAGGACGCCGGTCGAAACTGCTGTGGCTAGGGTCCGGTAGAGGAGAGTGGAATTCCCGGTGTAGCGGTGAAATGCGCAGATATCGGGAGGAACACCAGTAGCGAAGGCGGCTCTCTGGGCCGGCACCGACGCTGAGGAGCGAAAGCTAGGG…	0.000651749	0.00125909	0.000577323	0	0	0	0	0	0	0.000437036	0.000586652	0.000671634	0	0	0	0	0	0	Bacteria	Actinobacteriota	Unclassified	Unclassified	Unclassified	Unclassified	Unclassified
CAGGGAATATTGCGCAATGGACGAAAGTCTGACGCAGCGACGCCGCGTGAGTGATGAAGGCCTTCGGGTTGTAAAACTCTTTTCGGGGGGAAGAGCGAGGACGGTACCCTCGGAATAAGCGTCGGCTAACTACGTGCCAGCAGCCGCGGTAATACGTAGGACGCGAGCGTTATCCGGATTTACTGGGCGTAAAGCGTCTGTAGGCGGTCAACTAAGTTGGGCGTGAAAGCTCCGGGCTTAACCCGGAGAGGCCGTTCAATACTGGAAGACTAGAGGGCGTGAGAGGGGAGCGGAATTCCCGGTGTAGCGGTAAAATGCGCAGATATCGGGAGGAACACCAGTGGCGCAGGCGGCTCCCTGGTACGCAACTGACGCTGAGAGACGAAAGCTAGGGGAGCG…	0	0	0	0	0	0	0	0	0	0	0	0	0	0	0	0	0	0.000336993	Bacteria	Unclassified	Unclassified	Unclassified	Unclassified	Unclassified	Unclassified
CAGGGAATATTGCGCAATGGACGAAAGTCTGACGCAGCGACGCCGCGTGGATGATGAAGGCCTTCGGGTTGTAAAATCCTTTTCGGGGGGAAGAGGAAGGACGGTACCCTCGGAATAAGCGTCGGCTAACTACGTGCCAGCAGCCGCGGTAATACGTAGGACGCGAGCGTTATCCGGATTTACTGGGCGTAAAGCGTCTGTAGGCGGAGGCGTAAGTTGGGCGTGAAAGCTCCGGGCTTAACCCGGAGAGGCCGTTCAATACTGCGCAACTAGAGGGCGTGAGAGGGGAGCGGAATTCCCGGTGTAGCGGTAAAATGCGCAGATATCGGGAGGAACACCAGTGGCGCAGGCGGCTCCCTGGTACGTACCTGACGCTGAGAGACGAAAGCTAGGGGAGCG…	0	0	0	0	0	0	0	0	0	9.56e-05	0	0	0	0	0	0	0	0	Bacteria	Unclassified	Unclassified	Unclassified	Unclassified	Unclassified	Unclassified
CAGGGAATATTGCGCAATGGGCGAAAGCCTGACGCAGCAACGCCGCGTGGGGGATGAAGGCCTTCGGGTTGTAAACCCCTTTCAGGAGGGAAGAAATTGACGGTACCTCCAAAAGAAGCCCCGGCCAACTACGTGCCAGCAGCCGCGGTAATACGTAGGGGGCGAGCGTTGTCCGGAATCATTGGGCGTAAAGAGCTCGTAGGCGGCTCAGTAAGTCGGTCGTGAAAGCCCGAGGCTCAACCTCGGAACTGCGGTCGATACTGCTGTGGCTAGTGTCCGGTAGAGGAGAATGGAATTCCCGGTGTAGCGGTGGAATGCGCAGATATCGGGAGGAACACCAGTAGCGAAGGCGGTTCTCTGGGCCGGTACAGACGCTGAGGAGCGAAAGCGTGGGGAGCA…	0	0	0	0	0	0	0	0	0	9.56e-05	0	0.000167908	0	0	0	0	0	0	Bacteria	Actinobacteriota	Acidimicrobiia	bin76	bin76	bin76	(GB_GCA_002238785.1)
CAGGGAATATTGCGCAATGGGCGAAAGCCTGACGCAGCGATGCCGCGTGAGTGAGGAAGGCCTTCGGGTTGTAAAGCTCTGTCAAGGTGGAAAAATGGGCATAATTCTAACAGGGTTATGTTTTGATGGTACACCTAAAGGAAGCACCGGCTAACTTCGTGCCAGCAGCCGCGGTAATACGAAGGGTGCAAGCGTTGTTCGGAATTATTGGGCGTAAAGAGCGTGTAGGCGGATTAATAAGTCAGGTGTGAAATCTCGGAGCTCAACTCCGAAACTGCGCCTGAAACTGTAAATCTAGAATCTTGGAGGGGGAAGTGGAATTTCGCGTGTAGGAGTAAAATCCGTAGATATGCGAAGGAACACCTGAGGCGAAGGCGACTTCCTGGCCAAGTATTGACG…	0	0	0	0.000283086	0	0	0	0	0	0	0	0	0	0	0	0	0	0	Bacteria	Bdellovibrionota	Bacteriovoracia	Bacteriovoracales	Bacteriovoracaceae	YD12-FULL-39-22	(GB_GCA_001770205.1)
CAGGGAATATTGCGCAATGGGTGAAAGCCTGACGCAGCAACGCCGCGTGGGGGATGAAGGCCCTCGGGTCGTAAACCCCTTTTCTCAGGGAAGATAATGACGGTACCTGAGGAATAAGTCTCGGCTAACTACGTGCCAGCAGCCGCGGTAAGACGTAGGAGGCGAGCGTTATCCGGAATTATTGGGCGTAAAGGGCGTGTAGGCGGCTCTTCAAGTCTCTGGTGAAATCTCCCGGCTTAACCGGGAGGGTGCCAGGGAAACTGGAGGGCTTGAGGGCAGCAGAGGGGGGTGGAATTCCCGGTGTAGTGGTGATATGCGTAGATATCGGGAGGAACACCAGTGGCGAAGGCGGCCCCCTGGGCTGTTCCTGACGCTGAGGCGCGAAAGCGTGGGGAGCAA…	0	0	0	0	0	0	0	0	0	0	0	0	0	0	0	0	0	0.000308911	Bacteria	Chloroflexota	Unclassified	Unclassified	Unclassified	Unclassified	Unclassified
CAGGGAATATTGCGCAATGGGTGAAAGCCTGACGCAGCAACGCCGCGTGGGGGATGAAGGCCCTCGGGTCGTAAACCCCTTTTCTCAGGGAAGATAATGACGGTACCTGAGGAATAAGTCTCGGCTAACTACGTGCCAGCAGCCGCGGTAAGACGTAGGAGGCGAGCGTTATCCGGAATTATTGGGCGTAAAGGGCGTGTAGGCGGCTCTTCAAGTCTTTGGTGAAATCTCCCGGCTTAACCGGGAGGGTGCCAGGGAAACTGGAGGGCTTGAGGGCAGCAGAGGGGGGTGGAATTCCCGGTGTAGTGGTGATATGCGTAGATATCGGGAGGAACACCAGTGGCGAAGGCGGCCCCCTGGGCTGTTCCTGACGCTGAGGCGCGAAAGCGTGGGGAGCAA…	0	0	0	0	0	0	0	0	0	0.000191203	0	0.000482737	0	0	0	0	0	0	Bacteria	Chloroflexota	Unclassified	Unclassified	Unclassified	Unclassified	Unclassified
CAGGGAATATTGCGCAATGGGTGAAAGCCTGACGCAGCAACGCCGCGTGGGGGATGAAGGCCCTCGGGTCGTAAACCCCTTTTCTCAGGGAAGATGATGACGGTACCTGAGGAATAAGTCTCGGCTAACTACGTGCCAGCAGCCGCGGTAAGACGTAGGAGGCGAGCGTTATCCGGAATTATTGGGCGTAAAGGGCGTGTAGGCGGCTCTTCAAGTCTTTGGTGAAATCTCCCGGCTTAACCGGGAGGGTGCCAGGGAAACTGGAGGGCTTGAGGGCAGCAGAGGGGGGTGGAATTCCCGGTGTAGTGGTGATATGCGTAGATATCGGGAGGAACACCAGTGGCGAAGGCGGCCCCCTGGGCTGTTCCTGACGCTGAGGCGCGAAAGCGTGGGGAGCAA…	0.000391049	0	0	0	0	0	0	0	0	0.000225347	0	0	0	0.000207072	0.000191759	0	0	0	Bacteria	Chloroflexota	Unclassified	Unclassified	Unclassified	Unclassified	Unclassified
CAGGGAATATTGCGCAATGGGTGAAAGCCTGACGCAGCAACGCCGCGTGGGGGATGACGGCTTTCGAGTTGTAAACCCCTTTTCTTGGGGAAGATAATGACGGTACCCAAGGAATAAGTCTCGGCTAACTACGTGCCAGCAGCCGCGGTAAGACGTAGGAGGCGAGCGTTATCCGGATTTACTGGGCGTAAAGGGCGTGTAGGCGGTTCTTCAAGTCTCTTGTGAAATCTCCCGGCTCAACTGGGAGGCTGCCAGAGAAACTAGAGGACTTGAGGGCAGAATAGGGGAGCGGAATTCCCGGTGTAGTGGTGATATGCGTAGATATCGGGAGGAACACCAGTGGCGAAAGCGGCTCTCTGGTCTGTACCTGACGCTGAGGCGCGAAAGCGTGGGGAGCAA…	0	0	0	0	0	0	0.00191816	0	0	0	0	0	0	0	0	0	0	0	Bacteria	Chloroflexota	Unclassified	Unclassified	Unclassified	Unclassified	Unclassified
CAGGGAATCTTCCACAATGGACGAAAGTCTGATGGAGCGACGCCGCGTGGGGGATGAAGGTTTTCGGATCGTAAACCCCTTTTCTCAGGGAAGAGTAAGGACGGTACCTGAGGAATAAGCATCGGCTAACTACGTGCCAGCAGCCGCGGTAATACGTAGGATGCGAGCGTTGTCCGGAATCACTGGGCGTAAAGGGTCCGTAGGCGGTTTGTTAAGTCTCCTGTGAAAGTTCAGGGCTCAACCCTGAAATGTCGGGGGATACTGGCAAACTCGAGACTGTCAGAGGCAAGTGGAATTCCCGGTGTAGTGGTGAAATGCGTAGATATCGGGAGGAACACCAGTGGCGAAAGCGGCTTGCTGGGACAGTTCTGACGCTGAGGGACGAAAGCGTGGGTAGCA…	0	0	0	0	0	0	0	0	0	0	0	0	0.000201476	0	0	0	0	0	Bacteria	Chloroflexota	Dehalococcoidia	UBA1151	bin127	Unclassified	Unclassified
CAGGGAATCTTCCACAATGGACGAAAGTCTGATGGAGCGACGCCGCGTGGGGGATGAAGGTTTTCGGATCGTAAACCCCTTTTCTCAGGGAAGAGTAAGGACGGTACCTGAGGAATAAGCATCGGCTAACTACGTGCCAGCAGCCGCGGTAATACGTAGGATGCGAGCGTTGTCCGGAATCACTGGGCGTAAAGGGTCCGTAGGCGGTTTGTTAAGTCTCCTGTGAAAGTTCAGGGCTCAACCCTGAAATGTCGGGGGATACTGGCAAACTTGAGACTGTCAGAGGCAAGTGGAATTCCCGGTGTAGTGGTGAAATGCGTAGATATCGGGAGGAACACCAGTGGCGAAAGCGGCTTGCTGGGACAGTTCTGACGCTGAGGGACGAAAGCGTGGGTAGCA…	0	0	0	0	0	0	0	0	0	0	0	0	0	0.0001115	0	0	0	0	Bacteria	Chloroflexota	Dehalococcoidia	UBA1151	bin127	Unclassified	Unclassified
CAGGGAATCTTCCACAATGGGCGAAAGCCTGATGGAGCGACGCCGCGTGGGGGACGAAGGTTTTCGGATCGTAAACCCCTTTTCTCAGGGAAGAGTAAGGACGGTACCTGAGGAATAAGCATCGGCTAACTACGTGCCAGCAGCCGCGGTAATACGTAGGATGCAAGCGTTGTCCGGAATTACTGGGCGTAAAGGGTCCGTAGGCGGTTTGTTAAGTCTTCTGTGAAAGTTCAGGGCTCAACCCTGAAATGTCGGAGGATACTGGCAAACTTGAGACTGTCAGAGGCAAGTGGAATTCCCGGTGTAGTGGTGAAATGCGTAGATATCGGGAGGAACACCAGTGGCGAAAGCGGCTTGCTGGGGCAGTTCTGACGCTGAGGGACGAAAGCGTGGGTAGCA…	0	0	0	0	0	0	0	0	0	0.00010243	0	0	0	0	0	0	0	0	Bacteria	Chloroflexota	Dehalococcoidia	UBA1151	bin127	Unclassified	Unclassified
CAGGGAATCTTCCACAATGGGCGAAAGCCTGATGGAGCGACGCCGCGTGGGGGATGAAGGCTTTCGGGTCGTAAACCCCTTTTCTCAGGGAAGAGTAAGGACGGTACCTGGGGAATAAGCATCGGCTAACTACGTGCCAGCAGCCGCGGTAATACGTAGGATGCAAGCGTTGTCCGGAATTATTGGGCGTAAAGGGTCCGTAGGCGGTTTGTTAAGTCTCCTGTGAAAGTTCAGGGCTCAACCCTGAAATGTCGGGGGATACTGGCAAACTTGAGACTGTCAGAGGCAAGTGGAATTCCCGGTGTAGTGGTGAAATGCGTAGATATCGGGAGGAACACCAGTGGCGAAAGCGGCTTGCTGGGACAGTTCTGACGCTGAGGGACGAAAGCGTGGGTAGCA…	0	0	0	0	0	0	0	0	0.000348894	0	0	0	0	0	0.000119849	0	0	0	Bacteria	Chloroflexota	Dehalococcoidia	UBA1151	bin127	GCA-002708145	(GB_GCA_002714425.1)
CAGGGAATCTTGCACAATGGGCGAAAGCCTGATGCAGCGACGCCGCGTGGGGGAAGAAGGCCTGAGGGTCGTAAACCCCTTTTCCAGGGGAAGAAGATCTGACGGTACCCTGGGAATAAGCCCCGGCTAACTACGTGCCAGCAGCCGCGGTAATACGTAGGGGGCGAGCGTTGTCCGGATTTACTGGGCGTAAAGGGAGCGCAGGTGGCTAAGTTCGTCGATAGTGTAAGCTCCAGGCTCAACCTGGAGAGGTCTATCGATACTGCTTGGCTTGAGGGCGGTAGAGGAGCACGGAATTCCAGGTGTAGTGGTGAAATGCGTAGATATCTGGAGGAACACCAGTGGCGAAAGCGGTGCTCTGGGCCGTCCCTGACACTCAGGCTCGAAAGCGTGGGGAGC…	0	0	0	0	0	0	0	0	0.000279115	0	0	0	0	0	0	0	0	0	Bacteria	Chloroflexota	Dehalococcoidia	UBA2963	UBA2963	Bin16	(GB_GCA_002238425.1)
CAGGGAATCTTGCACAATGGGCGAAAGCCTGATGCAGCGACGCCGCGTGGGGGATGAAGGCCTTAGGGTCGTAAACCCCTTTCAGCAGGGACGAAAATGACGGTACCTGCAGAAGAAGCCCCGGCCAACTACGTGCCAGCAGCCGCGGTAAGACGTAGGGGGCGAGCGTTGTCCGGATTTATTGGGCGTAAAGAGCTCGTAGGCGGTTGCGTAAGTCGGATGTGAAAACTCAGGGCTCAACCCTGAGACGCCATCCGATACTGCGCTGACTTGAATCCAGTAGGGGAGTGTGGAATTCCTGGTGTAGCGGTGAAATGCGCAGATATCAGGAGGAACACCCATGGCGAAGGCAGCACTCTGGGCTGGTATTGACGCTGAGGAGCGAAAGCATGGGTAGCG…	0	0	0	0	0	0	0	0	0	6.83e-05	0	0	0	0	0	0	0	0	Bacteria	Actinobacteriota	Acidimicrobiia	Microtrichales	Unclassified	Unclassified	Unclassified
CAGGGAATCTTGCGCAATGGGCGAAAGCCTGACGCAGCGACACCGCGTGGGGGATGAAGGCCTTCGGGTTGTAAACCCCTTTCAGGAGGGAAGAAATTGACGGTACCTCCAAAAGAAGCACCGGCCAACTACGTGCCAGCAGCCGCGGTAATACGTAGGGTGCGAGCGTTATCCGGAATCATTGGGCGTAAAGAGCTCGTAGGCGGTTCAGCAAGTCGGCTGTGAAAGTCCGAGGCTCAACCTCGGAATTGCAGTCGAAACTGCTGTGACTTGAGTCCGGTAGAGGAGAACGGAATTCTCGGTGTAGCGGTGAAATGCGCAGATATCGAGAGGAACACCAGTAGCGAAGGCGGTTCTCTGGGCCGGCACTGACGCTGAGGAGCGAAAGCGTGGGGAGCA…	0	0	0	0	0	0	0	0	0	0.00015706	0.000241563	0.000230874	0	0	0	0	0	8.42e-05	Bacteria	Actinobacteriota	Acidimicrobiia	Unclassified	Unclassified	Unclassified	Unclassified
CAGGGAATCTTGCGCAATGGGCGAAAGCCTGACGCAGCGACGCCGCGTGGGGGAAGAAGGTCTGCGGATTGTAAACCCCTTTTCCAGAGGAAGAAGTTCTGACGGTACTCTGGGAATAAGCCCCGGCTAACTACGTGCCAGCAGCCGCGGTAATACGTAGGGGGCAAGCGTTGTCCGGATTTACTGGGCGTAAAGGGAGCGCAGGTGGCTGCGCAAGTCGATGGTGCAAGCTCCAGGCTCAACTTGGAGAGGTCTGTCGATACTGCGCGGCTTGAGGACGGTAGAGGAGCACGGAATTCCTGGTGTAGTGGTGAAATGCGTAGATATCAGGAGGAACACCGGTGGCGAAAGCGGTGCTCTGGGCCGTTCCTGACACTCATGCTCGAAAGCGTGGGGAGC…	0	0	0	0	0	0	0	0	0	0	0	8.4e-05	0	0	0	0	0	0	Bacteria	Chloroflexota	Dehalococcoidia	UBA2963	UBA2963	Bin16	(GB_GCA_002238425.1)
CAGGGAATCTTGGGCAATGGGCGAAAGCCTGACCCAGCGACGTCGCGTGGAGGAAGAAGGCCTTAGGGCTGTAAACTCCTTTTCCAAGGGAAGAGTAAGGACGGTACCTTGGGAATAAGCTCCGGCTAACTACGTGCCAGCAGCCGCGGTAATACGTAGGGAGCGAGCGTTACCCGGAATTACTGGGCGTAAAGTGCGCGTAGGCGGCTTGGTAAGTCTCTTTTGAAAGCTCCCGGCTTAACTGGGAGAGGTGAGGGGAAACTACCTGGCTTGAGGGCAGTAGAGGAAAGCGGAATTCCCGGTGTAGCGGTGAAATGCGTAGATATCGGGAGGAACACCAGTGGCGAAGGCGGCTTTCTGGGCTGTACCTGACGCTGAGGCGCGAGAGCGTGGGGAGCA…	0	0	0	0	0	0	0	0	0.000488452	0.000225347	0.000172545	0	0	0	0	0	0	0	Bacteria	Chloroflexota	Dehalococcoidia	UBA3495	UBA3495	UBA11650	UBA11650_sp1(GB_GCA_002695315.1)
CAGGGAATCTTGGGCAATGGGCGAAAGCCTGACCCAGCGACGTCGCGTGGAGGAAGAAGGCCTTAGGGCTGTAAACTCCTTTTCTGAGGGAAGAGTAAGGACGGTACCTTGGGAATAAGCTCCGGCTAACTACGTGCCAGCAGCCGCGGTAATACGTAGGGAGCGAGCGTTACCCGGAATTACTGGGCGTAAAGCGCGTGTAGGCGGCCTTGCAAGTCAGGCGTGAAAGCCCTCGGCTTAACCGGGGAAGTGCGTCTGAAACTGCTTGGCTCGAGTACGGGAGAGGGAGGCGGAATTCCCAGTGTAGAGGTGAAATTCGTAGATATTGGGAGGAACACCGGTGGCGAAAGCGGCCTCCTGGACCGATACTGACGCTGAGACGCGAAAGCGTGGGGAGCA…	0	0	0	0	0	0	0	0	0	0	0	0	0	0	9.59e-05	0	0	0	Bacteria	MBNT15	MBNT15	MBNT15	MBNT15	CG2-30-66-27	(GB_GCA_001873935.1)
CAGGGAATCTTGGGCAATGGGCGAAAGCCTGACCCAGCGACGTCGCGTGGAGGAAGAAGGCCTTAGGGCTGTAAACTCCTTTTCTGAGGGAAGAGTAAGGACGGTACCTTGGGAATAAGCTCCGGCTAACTACGTGCCAGCAGCCGCGGTAATACGTAGGGAGCGAGCGTTACCCGGAATTACTGGGCGTAAAGTGCGCGTAGGCGGCTTGGTAAGTCCCTTTTGAAAGCTCCCGGCTTAACTGGGAGAGGTGAGGGGAAACTACCTGGCTTGAGGGCAGTAGAGGAAAGCGGAATTCCCGGTGTAGCGGTGAAATGCGTAGATATCGGGAGGAACACCAGTGGCGAAGGCGGCTTTCTGGGCTGTACCTGACGCTGAGGCGCGAGAGCGTGGGGAGCA…	0	0	0	0	0	0	0	0	0	0	0	0	0.000457901	0.00023893	0	0	0	0	Bacteria	Chloroflexota	Dehalococcoidia	UBA3495	UBA3495	UBA11650	UBA11650_sp1(GB_GCA_002695315.1)
CAGGGAATCTTGGGCAATGGGCGAAAGCCTGACCCAGCGACGTCGCGTGGAGGAAGAAGGCCTTAGGGCTGTAAACTCCTTTTCTGAGGGAAGAGTAAGGACGGTACCTTGGGAATAAGCTCCGGCTAACTACGTGCCAGCAGCCGCGGTAATACGTAGGTGGCAAGCGTTGTCCGGATTTATTGGGTTTAAAGGGTGCGTAGGCGGCTTTGTAAGTCAGTGGTGAAATATGTCAGCTTAACTGAGAGGGTGCCATTGATACTGCAGAGCTTGAGTACAGATGAGGTAGGCGGAATTGACGGTGTAGCGGTGAAATGCTTAGATATCGTCAAGAACACCTATAGCGAAGGCAGCTTACTAGGCTGTAACTGACGCTGAGGCACGAAAGTGTGGGGATCA…	0	0	0	0	0	0	0	0	0	0	0	0	0	0	0.000143819	0	0	0	Bacteria	Bacteroidota	Bacteroidia	Cytophagales	Cyclobacteriaceae	ELB16-189	Unclassified
CAGGGAATCTTGTCCAATGGGCGAAAGCCTGAGACAGCGACGCCGCGTGAGGGATGAAGGCCTTCGGGTTGTAAACCTCTTTCAGGAGGGACGAAATTGACGGTACCTCCAGAAGAAGCCCCGGCCAACTACGTGCCAGCAGCCGCGGTAATACGTAGGGGGCAAGCGTTGTCCGGATTTATTGGGCGTAAAGGGCTCGTAGGCGGCTCAACAAGTCGATCGTGAAAACCCAGGGCTCAACCCTGGGACGCCGGTCGATACTGTTGTGGCTTGGGTCCGGTAGAGGAGAATGGAATTCCCGGTGTAGCGGTGAAATGCGCAGATATCGGGAGGAACACCAGTAGCGAAGGCGGTTCTCTGGGCCGGTACCGACGCTGAGGAGCGAAAGCGTGGGGAGCA…	0	0	0	0	0	0	0	0	0	0	0	0	0.000714325	0.000844218	0.00146216	0	0	0	Bacteria	Actinobacteriota	Acidimicrobiia	Unclassified	Unclassified	Unclassified	Unclassified
CAGGGAATCTTGTCCAATGGGCGAAAGCCTGAGACAGCGACGCCGCGTGAGGGATGAAGGCCTTCGGGTTGTAAACCTCTTTCAGGAGGGACGAAATTGACGGTACCTCCAGAAGAAGCCCCGGCCAACTACGTGCCAGCAGCCGCGGTAATACGTAGGGGGCAAGCGTTGTCCGGATTTATTGGGCGTAAAGGGCTCGTAGGCGGCTCAACAAGTCGGTCGTGAAAACCCAGGGCTCAACCCTGGGACGCCGGTCGATACTGTTGTGGCTAGGGTCCGGTAGAGGAGAATGGAATTCCCGGTGTAGCGGTGAAATGCGCAGATATCGGGAGGAACACCAGTAGCGAAGGCGGTTCTCTGGGCCGGTACCGACGCTGAGGAGCGAAAGCGTGGGGAGCA…	0.000738649	0	0.00042337	0	0	0	0	0	0.000767567	0.00120185	0.00138036	0.00140623	0	0	0	0	0	0	Bacteria	Actinobacteriota	Acidimicrobiia	Unclassified	Unclassified	Unclassified	Unclassified
CAGGGAATTTTGCACAATGGACGAAAGTCTGATGCAGCGACGCCGCGTGGGGGATGAATGCCTTCGGGTTGTAAACCCCTTTCAGGAGGGACGAAGCGAAAGTGACGGTACCTCCAGAAGAAGCCCCGGCCAACTACGTGCCAGCAGCCGCGGTAATACGTAGGGGGCGAACGTTGTCCGGATTTATTGGGCGTAAAGAGCTCGTAGGCGGCTCAGCAAGTCGGCCGTGAAAACCCGGGGCTCAACCCCGGGACGCCGGTCGAAACTGCTGTGGCTAGGGTCCGGTAGAGGAGAGTGGAATTCCCGGTGTAGCGGTGGAATGCGCAGATATCGGGAGGAACACCAGTAGCGAAGGCGGCTCTCTGGGCCGGTACCGACGCTGAGGAGCGAAAGCTAGGG…	0	0	0	0	0	0	0	0	0	0	0	0	0	0.000414145	0	0	0	0	Bacteria	Actinobacteriota	Acidimicrobiia	Unclassified	Unclassified	Unclassified	Unclassified
CAGGGAATTTTGCACAATGGGCGAAAGCCTGATGCAGCGACGCCGCGTGGGGGATGAATGCCTTCGGGTTGTAAACCCCTTTCAGGAGGGACGAAGCGAAAGTGACGGTACCTTCAGAAGAAGCCCCGGCCAACTACGTGCCAGCAGCCGCGGTAATACGTAGGGGGCGAACGTTGTCCGGATTTATTGGGCGTAAAGAGCTCGTAGGCGGCTCAGCAAGTCGATCGTGAAAACCCGGGGCTCAACCCCGGGACGCCGGTCGAAACTGCTGTGGCTAGGGTTCGGTAGAGGAGAGTGGAATTCCCGGTGTAGCGGTGGAATGCGCAGATATCGGGAGGAACACCAGTAGCGAAGGCGGCTCTCTGGGCCGACACCGACGCTGAGGAGCGAAAGCTAGGG…	0	0	0	0	0	0	0	0	0	8.88e-05	0	0	0.000219792	0	0	0	0	0	Bacteria	Actinobacteriota	Acidimicrobiia	bin76	bin76	bin76	(GB_GCA_002238785.1)
CAGGGAATTTTGCACAATGGGCGCAAGCCTGATGCAGCGACGCCGCGTGGGGGATGAATGCCTTCGGGTTGTAAACCCCTTTCAGGAGGGACGAAGCGAAAGTGACGGTACCTCCAGAAGAAGCCCCGGCCAACTACGTGCCAGCAGCCGCGGTAATACGTAGGGGGCGAGCGTTGTCCGGATTTATTGGGCGTAAAGAGCTCGTAGGCGGCTCAACAAGTCGGCCGTTAAAGCCTGAGGCTCAACCTCAGGACGCCGGTCGAAACTGTTGTGGCTAGGGTTCGGTAGAGGAGAGTGGAATTCCCAGTGTAGCGGTGAAATGCGCAGATATTGGGAGGAACACCAGTAGCGAAGGCGGCTCTCTGGGCCGATACCGACGCTGAGGAGCGAAAGCTAGGG…	0	0	0	0	0	0	0	0	0	0.00010243	0	0	0	0.000191144	0	0	0	0	Bacteria	Actinobacteriota	Unclassified	Unclassified	Unclassified	Unclassified	Unclassified
CAGGGAATTTTGCACAATGGGCGCAAGCCTGATGCAGCGACGCCGCGTGGGGGATGAATGCCTTCGGGTTGTAAACCCCTTTCAGGAGGGACGAAGCGAAAGTGACGGTACCTCCAGAAGAAGCCCCGGCCAACTACGTGCCAGCAGCCGCGGTAATACGTAGGGGGCGAGCGTTGTCCGGATTTATTGGGCGTAAAGAGCTCGTAGGCGGTTCAACAAGTCGGCCGTGAAAGCCTGAGGCTCAACCTCAGGACGCCGGTCGAAACTGTTGTGACTAGGGTTCGGTAGAGGAGAGTGGAATTCCCGGTGTAGCGGTGAAATGCGCAGATATCGGGAGGAACACCAGTAGCGAAGGCGGCTCTCTGGGCCGATACCGACGCTGAGGAGCGAAAGCTAGGG…	0	0	0	0	0	0	0	0	0	0	0	0.000356806	0.00027474	0	0	0	0	0	Bacteria	Actinobacteriota	Unclassified	Unclassified	Unclassified	Unclassified	Unclassified
CAGGGAATTTTGCGCAATGGACGAAAGTCTGACGCAGCGACACCGCGTGGAGGATTGAAGGCTTTAGGGTCGTAAACTCCTTTTATGTGGGAAGATTATGACGGTACCATATGAATAAGGACCGACTAACTACGTGCCAGCAGTCGCGGTAATACGTAGGGTCCAAGCGTTATCCGGATTTATTGGGCGTAAAGCGCTCGTAGGTGGTTTGATAAGTTTTCTGTTAAAGCTCTGGGCTCAACCCAGAAATCGCAGAGAATACTGTCAGACTAGAGGGTGGCAGGGGCCAGTGGAATTCTCGGTGTAGGAGTGAAATCCGTTGATATCGAGAGGAACACCAAAGGCGAAGGCAACTGGCTAGGCCACATCTGACACTGAGGGGCGAAAGCGTGGGGAGCG…	0	0	0	0	0	0	0	0	0	0	0	0	0	4.78e-05	0	0	0	0	Bacteria	Patescibacteria	Unclassified	Unclassified	Unclassified	Unclassified	Unclassified
CAGGGAATTTTGCGCAATGGGCGAAAGCCTGACGCAGCAACGCCGCGTGGATGATGAAGGCCTTAGGGTCGTAAAATCCTTTTCTTGGGGAAGAAGTTCTGACGGTACCCAAGGAATAAGCCTCGGCTAATCACGTGCCAGCAGCCGCGGTGATACGTGAGAGGCAAGCGTTATCCGGATTTATTGGGCGTAAAGGGCGTGTAGGCGGTTTGGCAAGTCTTTTGTGAAAGCTCTCGGCTTAACCGGGAGAGGTCAAAGGAAACTACTAAACTTGAGGGTAGCAGAGGGAGATGGAATTCCCGGTGGAGCGGTGAAATGCGTAGATATCGGGAGGAACACCAGTGGCGAAAGCGATCTCCTGGGCTATTCCTGACGCTGAGGCGCGAAAGCGTGGGGAGC…	0	0	0	0	0	0	0	0	0	0	0	0	0	0	0	0	0	0.000112331	Bacteria	Unclassified	Unclassified	Unclassified	Unclassified	Unclassified	Unclassified
CAGGGAATTTTGGGCAATGGGCGAAAGCCTGACCCAGCGACGCCGCGTGAGTGATGAAGGCCTTTGGGTTGTAAAGCTCTTTCAGCAAAGAAGAAGATATACTTTTCAAATAGGTTAGTATATTTGACGGTACTTGCAGAAGAAGCCCCGGCTAATTACGTGCCAGCAGCCGCGGTAATACGTAAGGGGCGAGCGTTATCCGGATTCATTGGGCGTAAAGGGCATGTAGGCGGTGGTGTATGTCGAATGTGAAATTCCAAGGCTTAACTTTGGACCTGCATTCGAAACTGCATCACTAGAGTGCTGGAGAGGAAGTCGGAATTCCAAGTGTAGCGGTGAAATGCTTAGATATTTGGAAGAACACCAGTGGCGAAGGCGGACTTCTGGACAGCAACTGAC…	0	0	0	0	0	0	0	0	0	0	0	0	0	0	0	0	0	4.21e-05	Bacteria	Unclassified	Unclassified	Unclassified	Unclassified	Unclassified	Unclassified
CAGGGAATTTTGGGCAATGGGCGAAAGCCTGACCCAGCGACGCCGCGTGGGGGAGGAAGGCCTTCGGGTCGTAAACCCCTTTTCCGGGGGAAGAGAATGGACGGTACCCCGGGAATAAGCCCCGGCTAACTACGTGCCAGCAGCCGCGGTAATACGTAGGGGGCGAGCGTTGTCCGGATTTACTGGGCGTAAAGGGCGTGTAGGCGGCTGGGCAAGTCTTCTGTGAAATCTCCCGGCTCAACCGGGAGGGGTCAGAGGATACTGCTTAGCTTGAGGGCAGTAGAGGAGGGTGGAATTCCCGATGTAGCGGTGACATGCGTAGATATCGGGAGGAACACCAGTGGCGAAGGCGGCCCTCTGGGCTGTACCTGACGCTGAGGCGCTAAAGCATGGGTAGCA…	0	0	0	0	0	0	0	0	0	3.41e-05	0	0.000104943	0	0	0	0	0	0	Bacteria	Unclassified	Unclassified	Unclassified	Unclassified	Unclassified	Unclassified
CAGGGAATTTTGTCCAATGGGCGCAAGCCTGAGACAGCGACGCCGCGTGGGGGATGAAGGCCTTCGGGTTGTAAACCCCTTTCAGGAGGGACGAAATTGACGGTACCTCCAGAAGAAGCCCCGGCCAACTACGTGCCAGCAGCCGCGGTAATACGTAGGGGGCAAGCGTTGTCCGGAATTATTGGGCGTAAAGGGCTCGTAGGCGGCTTGGTAAGTCGGTCGTGAAAGCCCGGGGCTTAACCCCGGGACGCCGGTCGATACTGCCATGGCTTGGGTCCGGTAGAGGAGAACGGAATTCCCGGTGTAGCGGTGAAATGCGCAGATATCGGGAGGAACACCAGTAGCGAAGGCGGTTCTCTGGGCCGGTACCGACGCTGAGGAGCGAAAGCGTGGGGAGCA…	0.000477949	0	0	0	0	0	0	0	0	0.000641897	0.000552143	0.000503725	0	0	0	0	0	0	Bacteria	Actinobacteriota	Acidimicrobiia	bin76	bin76	bin76	(GB_GCA_002238785.1)
CAGGGGATATTGCGCAATGGGCGAAAGCCTGACGCAGCAACGCCGCGTGGGGGAAGAAGGCCTTCGGGTCGTAAACCCCTTTTCTCGGGGAAGAAGCAAGTGACGGTACCCGAGGAATAAGTCTCGGCTAACTACGTGCCAGCAGCCGCGGTAAGACGTAGGAGGCGAGCGTTATCCGGAATTACTGGGCGTAAAGGGCGAGTAGGCGGCCCGTTAAGTCTATGGTGAAATCTCCCGGCTCAACTGGGAGGGAGTCATAGAAACTGGTGGGCTTGAGGGCAGCAGAGGGAGGTGGAATTCCCGGTGTAGTGGTGAAATGCGTAGATACCGGGAGGAACACCAGTGGCGAAGGCGGCCTCCTGGGCTGTACCTGACGCTGAGGCGCGAAAGCGTGGGGAG…	0	0	0	0	0	0	0	0	0	8.88e-05	0	0	0	0	0	0	0	0	Bacteria	Unclassified	Unclassified	Unclassified	Unclassified	Unclassified	Unclassified
CATCAGAACATGACAGCAGCACAAGCAGTCGGTGAAGGCAACGGTATCGAAGTAGAGGTGATCAATCTGCGCACGCTCAACCCGCTAGACATCACCACGATTGCTCAGTCGGTAGCTAAAACTGGACGCTGCGTGATCGCTCACGAGGCACCCGTTACGATGGGATTTGGTGCAGAACTCGCCGCCCAAATCATGGAGCACTGCTTCCTAAGCCTTGAGGCTCCTATCAAGCGTGTATGTGGATTAGATACCCCAGTAGTCAGATCGGA	0	0	0	0	0	0	0	0	0	0.00015706	0	0.000188897	0	0	0	0	0	0	Bacteria	Unclassified	Unclassified	Unclassified	Unclassified	Unclassified	Unclassified
CATCAGAACATGACAGCAGCACAAGCAGTCGGTGAAGGCAACGGTATCGAAGTAGAGGTGATCAATCTGCGCACGCTCAACCCGCTAGACATCACCACGATTGCTCAGTCGGTAGCTAAAACTGGACGCTGCGTGATCGCTCACGAGGCACCCGTTACGATGGGATTTGGTGCAGAACTCGCCGCCCAAATCATGGAGCACTGCTTCCTAAGCCTTGAGGCTCCTATCAAGCGTGTATGTGGATTAGATACCCGGGTAGTCAGATCGGA	0	0	0	0	0	0	0	0	0.000418673	0	0	0	0	0	0	0	0	0	Unclassified	Unclassified	Unclassified	Unclassified	Unclassified	Unclassified	Unclassified
CATCGAATATTGGACAATGAGCGCAAGCTTGATCCAGCAATGCCGCGTGCAGGATGAAACCCCTCGGGGTGTAAACTGCTGTCAGGGTTATGAAATGCCTGCTTCGGCAGGTTTGATCTACCCCAGAGGAAGTCTCGGCTAACTCCGTGCCAGCAGCCGCGGTAAGACGGAGGAGGCAAGCGTTGTTCGGAATTACTGGGCTTAAAGCGCGTGTAGGCGGACCGTTAAGTACCTTGTGAAAGCCCTCGGCTCAACCGAGGAATTGCTGGGTATACTGGCGGTCTTGAGGCAGGTAGAGGCGAGCGGAACTCTTGGTGGAGCGGTGAAATGCGTAGATATCAAGGGGAACGCCGGTGGCGAAAGCGGCTCGCTGGGCCTGTTCTGACGCTGAGACGCGAA…	0	0	0	0	0	0	0	0	0	0	0	0	0	0	0	0	0	2.81e-05	Bacteria	Planctomycetota	Phycisphaerae	Unclassified	Unclassified	Unclassified	Unclassified
CCAAGAATCTTCCGCAATGGGGGAAACCCTGACGGAGCGACGCCGCGTGAAGGAAGAAGGTCTTCGGATTGTAAACTTCTTTTCTATGGGAAGAATAAGGAGCCAGGAAATGGGTCTCCGATGACGGTACTATAGGAATAAGCCCCGGCTAATTACGTGCCAGCAGCCGCGGTAATACGTAAGGGGCGAGCGTTGCTCGGAATTACTGGGCGTAAAGGGCGTGTAGGCGGCCCGATAAGTCGAATGTTAAATACCACGGCTCAACCGTGGGAGTGCATTCGAAACTGTCAGGCTTGAGTTTGGTGGAGGGTGATGGAATTCCCGGTGTAGCGGTGAAATGCGTAGATATCGGGAAGAACACCGAAGGCGAAAGCAGTCATCTATGCCAAAACTGACGCT…	0	0	0	0	0	0	0	0	0	0	0	0	0	0	0	0	0	5.62e-05	Bacteria	Spirochaetota	Brevinematia	Brevinematales	Brevinemataceae	Brevinema	Brevinema_andersonii(RS_GCF_900112165.1)
CCAGGAATCTTCCGCAATGGGCGAAAGCCTGACGGAGCGACGCCGCGTGGGGGATGAAGGCCCTCGGGTCGTAAACCCCTTTCGGTTCTTCATATGAAGAACAAAAGAAGCACCTGCTAACTACGTGCCAGAAGCCTCGGTAATACGTAGGGTGCAAGCGTTATCCGGAATCACTGGGCGTAAAGCGTTTCGTAGGCGGATTAGCAAGTCGGTTGTGAAAGATCAGGGCCCAACCCTGGGACCGCAGTCGAAACTACTGATCTAGAGTGTCAAAGGGGAGGCCGGAACTGTCAGTGTAGTAGTGAAATACGTTGATATTGACAGGAACACCAAGGGCGAAGGCAGGCCTCTGGGTGACCACTGACGCTGATGGACGACAGCTAGGGGAGCGAAAG	0	0	0	0	0	0	0	0	0	3.41e-05	0	0	0	0	0	0	0	0	Bacteria	Patescibacteria	Microgenomatia	Unclassified	Unclassified	Unclassified	Unclassified
CCAGGAATTTTGCGCAATGGGCGAAAGCCTGACGCAGCGACACCGCGTGCGGGAAGAAGACCCTAGGGTTGTAAACCGCTGTGGCAAGGGAAGAATAAAATGACGGTACCTTGCTAGAAAGTAGCTGCTAACCACGTGCCAGAAGCCTCGGTCAGACGTGGGCTACAAGCGTTATCCGGTTTTATTGGGCGTAAAGGGACACGTAGGCGGTTAGATAAGTTATGTTTTAAATTCTTCTGCTCAACAGAAGTAGCGGCATAATACTGTTTGACTAGAGTTTTTCTTAGGGAAGCGGAACGTGCTTTGTAGCGGTAAAATGCGTTGATAAAGCACGGAACACCAACGGCGAAGGCAGCTTCCTAAAGACTTACTGACGCTGAGGTTCGAAAGCTAGGGTAG…	0	0	0	0	0	0	0	0	0.000139558	0	0	0	0	0	0	0	0	0	Bacteria	Patescibacteria	Microgenomatia	Roizmanbacterales	UBA1406	UBA1406	UBA1406_sp1(GB_GCA_001790165.1)
CCCCTACGGGAGGCTGCATAAGTCGGATGTGAAAGCCCTGGGCTTAACCTGGGAACTGCATTCGATACTGTGCGGCTAGAGTTTGGTAGAGGGAAGTGGAATTCCAGGTGTAGCGGTGAAATGCGTAGATATCTGGAGGAACATCAGTGGCGAAGGCGGCTTCCTGGATCAAAACTGACGCTGAGGCTCGAAAGCGTGGGGAGCAAACAGGATTAGATACCCCAGTAGTCAGATCGGAAGAGCACACGTCTGAACTCCAGTCACGTAGAGAGATCTCGTATGCCGTCT	0	0	0	0	0	0	0	0	0.000907124	0	0	0	0	0	0	0	0	0	Bacteria	Proteobacteria	Gammaproteobacteria	Unclassified	Unclassified	Unclassified	Unclassified
CCCCTACGGGAGGCTGCATAAGTCGGATGTGAAAGCCCTGGGCTTAACCTGGGAACTGCATTCGATACTGTGCGGCTAGAGTTTGGTAGAGGGAAGTGGAATTCCAGGTGTAGCGGTGAAATGCGTAGATATCTGGAGGAACATCAGTGGCGAAGGCGGCTTCCTGGATCAAAACTGACGCTGAGGCTCGAAAGCGTGGGGAGCAAACAGGATTAGATACCCCGGTAGTCAGATCGGAAGAGCACACGTCTGAACTCCAGTCACGTAGAGAGATCTCGTATGCCGTCT	0	0	0	0	0	0	0	0	0.000907124	0	0	0	0	0	0	0	0	0	Bacteria	Proteobacteria	Gammaproteobacteria	Unclassified	Unclassified	Unclassified	Unclassified
CCCCTACGGGAGGCTGCATAAGTCGGATGTGAAAGCCCTGGGCTTAACCTGGGAACTGCATTCGATACTGTGCGGCTAGAGTTTGGTAGAGGGAAGTGGAATTCCAGGTGTAGCGGTGAAATGCGTAGATATCTGGAGGAACATCAGTGGCGAAGGCGGCTTCCTGGATCAAAACTGACGCTGAGGCTCGAAAGCGTGGGGAGCAAACAGGATTAGATACCCGAGTAGTCAGATCGGAAGAGCACACGTCTGAACTCCAGTCACGTAGAGAGATCTCGTATGCCGTCT	0	0	0	0	0	0	0	0	0.000697788	0	0	0	0	0	0	0	0	0	Bacteria	Proteobacteria	Gammaproteobacteria	Unclassified	Unclassified	Unclassified	Unclassified
CCCCTACGGGAGGCTGCATAAGTCGGATGTGAAAGCCCTGGGCTTAACCTGGGAATTGCACTCGATACTGTGCGGCTAGAGTCTGATAGAGGGAAGTGGAATTCCAGGTGTAGCGGTGAAATGCGTAGATATCTGGAGGAACATCAGTGGCGAAGGCGGCTTCCTGGATCAAGACTGACGCTGAGGCTCGAAAGCGTGGGGAGCAAACAGGATTAGATACCCCTGTAGTCAGATCGGAAGAGCACACGTCTGAACTCCAGTCACGTAGAGAGATCTCGTATGCCGTCT	0	0	0	0	0	0	0	0	0.00104668	0	0	0	0	0	0	0	0	0	Bacteria	Proteobacteria	Gammaproteobacteria	Unclassified	Unclassified	Unclassified	Unclassified
CCCCTACGGGAGGCTGCATAAGTCGGATGTGAAAGCCCTGGGCTTAACCTGGGAATTGCACTCGATACTGTGCGGCTAGAGTCTGATAGAGGGAAGTGGAATTCCAGGTGTAGCGGTGAAATGCGTAGATATCTGGAGGAACATCAGTGGCGAAGGCGGCTTCCTGGATCAAGACTGACGCTGAGGCTCGAAAGCGTGGGGAGCAAACAGGATTAGATACCCTTGTAGTCAGATCGGAAGAGCACACGTCTGAACTCCAGTCACGTAGAGAGATCTCGTATGCCGTCT	0	0	0	0	0	0	0	0	0.00055823	0	0	0	0	0	0	0	0	0	Bacteria	Proteobacteria	Gammaproteobacteria	Unclassified	Unclassified	Unclassified	Unclassified
CCCCTACGGGCGGCTGCATAAGTCGGATGTGAAAGCCCTGGGCTTAACCTGGGAACTGCATTCGATACTGTGCGGCTAGAGTTTGGTAGAGGGAAGTGGAATTCCAGGTGTAGCGGTGAAATGCGTAGATATCTGGAGGAACATCAGTGGCGAAGGCGGCTTCCTGGATCAAAACTGACGCTGAGGCTCGAAAGCGTGGGGAGCAAACAGGATTAGATACCCGAGTAGTCAGATCGGAAGAGCACACGTCTGAACTCCAGTCACGTAGAGAGATCTCGTATGCCGTCT	0	0	0	0	0	0	0	0	0.00055823	0	0	0	0	0	0	0	0	0	Bacteria	Proteobacteria	Gammaproteobacteria	Unclassified	Unclassified	Unclassified	Unclassified
CCCCTACGGGCGGCTGCATAAGTCGGATGTGAAAGCCCTGGGCTTAACCTGGGAACTGCATTCGATACTGTGCGGCTAGAGTTTGGTAGAGGGAAGTGGAATTCCAGGTGTAGCGGTGAAATGCGTAGATATCTGGAGGAACATCAGTGGCGAAGGCGGCTTCCTGGATCAAAACTGACGCTGAGGCTCGAAAGCGTGGGGAGCAAACAGGATTAGATACCCTAGTAGTCAGATCGGAAGAGCACACGTCTGAACTCCAGTCACGTAGAGAGATCTCGTATGCCGTCT	0	0	0	0	0	0	0	0	0.000488452	0	0	0	0	0	0	0	0	0	Bacteria	Proteobacteria	Gammaproteobacteria	Unclassified	Unclassified	Unclassified	Unclassified
CCCCTACGGGCGGCTGCATAAGTCGGATGTGAAAGCCCTGGGCTTAACCTGGGAACTGCATTCGATACTGTGCGGCTAGAGTTTGGTAGAGGGAAGTGGAATTCCAGGTGTAGCGGTGAAATGCGTAGATATCTGGAGGAACATCAGTGGCGAAGGCGGCTTCCTGGATCAAAACTGACGCTGAGGCTCGAAAGCGTGGGGAGCAAACAGGATTAGATACCCTGGTAGTCAGATCGGAAGAGCACACGTCTGAACTCCAGTCACGTAGAGAGATCTCGTATGCCGTCT	0	0	0	0	0	0	0	0	0.000488452	0	0	0	0	0	0	0	0	0	Bacteria	Proteobacteria	Gammaproteobacteria	Unclassified	Unclassified	Unclassified	Unclassified
CCGAGAATATTCCGCAATGGACGAAAGTCTGACGGAGCGACGCCGCGTGAAGGATGAAGGCCCTTGGGTCGTAAACTTCTTTTATGAGGGAGGAAATTTTTGACGTTACCTCATGAATAAGGGGCTCCTAATTCCGTGCCAGCAGGAGCGGTCATACGGAAGCCTCAAGCGTTACCCGGAATCACTGGGCGTAAAGGGTGTGTAGGTGGTTTTATTAGTCTTCTGTTAAAGACTGGGGCCCAACCCCAGGAGTGCGGAGGAAACGGTAAAACTAGAGAGTGAGAGAGGTGAACGGAACTCATGGTGTAGGAGTGAAATCCGTTGATATCATGGGGAACACCAAAGGCGAAGGCAGTTCACTGGCTCATTTCTGACACTGAGACACGAAAGCGTGGGTAG…	0	0	0	0.0004954	0	0	0	0.00137627	0	0	0	0	0	0	0	0	0	0	Bacteria	Patescibacteria	Paceibacteria	UBA9983	Unclassified	Unclassified	Unclassified
CCGAGAATATTCCGCAATGGACGAAAGTCTGACGGAGCGACGCCGCGTGAAGGATGAAGGCCTTCGGGTTGTAAACTTCTTTTATGAGGGAGGAAATTTTGACGTTACCTCATGAATAAGGGGCTCCTAATTCCGTGCCAGCAGGAGCGGTCATACGGAAGCCTCAAGCGTTACCCGAAATCACTGGGCGTAAAGGGTGTGTAGGTGGTTGTATTAGTCTTTTGTTAAAGACCGGGGCTCAACCCCGGGAATGCGAAGGAAACGGTACAACTAGAGGATGTGAGAGGTGTGCGGAACTCATGGTGTAGGGGTGAAATCCGTTGATATCATGGGGAACACCAAAGGCGAAGGCAGCACACTGGCACATTCCTGACACTGAGACACGAAAGCGTGGGTAGC…	0	0	0	0	0	0	0	0	0	0	0	0	0.000531165	0.000653074	0.000431458	0	0	0	Bacteria	Patescibacteria	Paceibacteria	UBA9983	Unclassified	Unclassified	Unclassified
CCGAGAATATTCCGCAATGGACGAAAGTCTGACGGAGCGACGCCGCGTGAAGGATGAAGGCTTTCGGGTCGTAAACTTCTTTTATGAGGGAGGAAATTTTGACGTTACCTCATGAATAAGAGGCTCCTAATTCCGTGCCAGCAGGAGCGGTCATACGGAAGCCTCGAGCGTTACCCGGAATCACTGGGCGTAAAGGGTGTGTAGGTGGTCGTATTAGTCTCCTGTTAAAGGCCAGGGCTCAACCCTGGAAATGCGGGGGAAACGGTACGACTTGAGGGTGAGAGAGGTGTATGGAACTCACGGTGTAGGGGTGAAATCCGTTGATATCGTGGGGAACACCAAAGGCGAAGGCAATACACTGGCTCATTCCTGACACTGAGACACGAAAGCGTGGGTAGC…	0	0	0	0	0	0	0	0	0	6.15e-05	0	0	0	0	0	0	0	0	Bacteria	Patescibacteria	Paceibacteria	UBA9983	Kaiserbacteraceae	UBA2103	(GB_GCA_002331145.1)
CCGAGAATATTCCGCAATGGACGAAAGTCTGACGGAGCGACGCCGCGTGAAGGATGAAGGTCTTCGGATCGTAAACTTCTTTTATGAGGGAGGAAATTTTGACGTTACCTCATGAATAAGAGGCTCCTAATTCCGTGCCAGCAGGAGCGGTCATACGGAAGCCTCGAGCGTTACCCGGAATCACTGGGCGTAAAGGGTGTGTAGGTGGTAGTATTAGTCTTCTGTTAAAGACCCAGGCTCAACCTGGGGAGTGCGGAGGAAACGGTACAACTAGAGGATATGAGAGGTGTGCGGAACTCATGGTGTAGGGGTGAAATCCGTTGATATCATGGGGAACACCAAAGGCGAAGGCAGCACACTAGCATATTCCTGACACTGAGACACGAAAGCGTGGGTAGC…	0	0	0	0	0	0	0	0	0	0	0	0	0	0.000207072	0.000167789	0	0	0	Bacteria	Patescibacteria	Paceibacteria	UBA9983	Kaiserbacteraceae	Unclassified	Unclassified
CCGAGAATATTCCGCAATGGACGAAAGTCTGACGGAGCGACGCCGCGTGATTGATGAAGCCCCTTTGGGGCGTAAAGATCTTTTGTCGGGGAAGAAGTTTATTGACTGTACCCGAAGAATAAGAGGCTCCTAATCTCGTGCCAGCAGGAGCGGTAATACGAGAGCCTCGAGCGTTATCCGGAATTATTGGGCGTAAAGGGTGCCTAGGTTGTTCTATTAGTCTTCTGTTAAATCTCCGAGCTCAACTTGGAGAATGTGGGAGATACGGTAGAGCTAGAAAGTGCGAGGGGTGCACGGAACTCATGGTGTAGGGGTGAAATCCGTTGATATCATGGGGAACACCAAAAGCGAAGGCAGTGCACTGGCGCATATTTGACACTCAAGCACGAAAGCGTGGGT…	0	0	0	0	0	0	0	0	0	5.46e-05	0	0	0	0	0	0	0	0	Bacteria	Patescibacteria	Paceibacteria	UBA9983	Nomurabacteraceae	UBA9973	Unclassified
CCGAGAATATTCCGCAATGGACGAAAGTCTGACGGAGCGACGCCGCGTGATTGATGAAGCCCTTCGGGGTGTAAAGGTCTTTTATGGGGGAGGAAGTTTATTGACGTTACCCCATGAATAAGAGGCTCCTAACTCTGTGCCAGCAGGAGCGGTCATACAGAGGCCTCAAGCGTTACCCGGAATCACTGGGCGTAAAGGGTGTGTAGGCGGTTGTATTAGTCTTGTGTTAAAGACCCGGGCTTAACCCGGGGGCTGCGCGAGAAACGGTACAACTCGAGGACGAGAGAGGCATACAGAACTCATGGTGTAGGGGTGAAATCCGTTGATATCATGGGGAATACCAAAAGCGAAGGCAGTATGCTGGCTCGTTCCTGACGCTGAGACACGAAAGCATGGGTA…	0	0	0	0	0	0	0	0	0	3.41e-05	0	0	0	3.19e-05	0	0	0	0	Bacteria	Patescibacteria	Paceibacteria	UBA9983	Kaiserbacteraceae	Unclassified	Unclassified
CCGAGAATATTCCGCAATGGGCGAAAGCCTGACGGAGCGACGCCGCGTGAACGATGAAGGCCTTCGGGTCGTAAAGTTCTTTTATGAGGGAGGAAGTCATTGACGTTACCTCATGAATAAGGGGCTCCTAATTCCGTGCCAGCAGGAGCGGTCATACGGAAGCCCCAAGCGTTACCCGGAATCACTGGGCGTAAAGGGTGTGTAGGTGGCAGTATTAGTCTCCTGTTAAATACCCGGGCTTAACCCGGGAAGTGCGGGGGAAACGGTACAGCTAGAGGGTGAGAGAGGTGTACGGAACTCATGGTGTAGGGGTGAAATCCGTTGATATCATGGGGAACACCAAAGGCGAAGGCAGTACACTGGCTCACTTCTGACACTGAGACACGAAAGCGTGGGTAG…	0	0	0	0	0	0	0	0	0.000279115	0.000239004	0.000276072	0.000398783	0	0	0	0	0	0	Bacteria	Patescibacteria	Paceibacteria	UBA9983	Unclassified	Unclassified	Unclassified
CCGAGAATATTCCGCAATGGGCGAAAGCCTGACGGAGCGACGCCGCGTGAAGGATGAAGGTCTTCGGATCGTAAACTTCTTTTATGAGGGAGGAAATTTTGACGTTACCTCATGAATAAGAGGCTCCTAATTCCGTGCCAGCAGGAGCGGTCATACGGAAGCCTCGAGCGTTACCCGGAATCACTGGGCGTAAAGGGTGTGTAGGTGGTGGTATTAGTCTCCTGTTAAAGACCAGGGCTCAACCCTGGGACTGCGGGGGAAACGGTACCACTAGAGGATGTGAGAGGTGTGCGGAACTCATGGTGTAGGGGTGAAATCCGTTGATATCATGGGGAACACCAAAGGCGAAGGCAGCACACTGGCACATTCCTGACACTGAGACACGAAAGCGTGGGTAGC…	0	0	0	0	0	0	0	0	0	0	0	0	0	0	0	0	0	0.000126373	Bacteria	Patescibacteria	Paceibacteria	UBA9983	Unclassified	Unclassified	Unclassified
CCGAGAATATTCCGCAATGGGCGAAAGCCTGACGGAGCGACGCCGCGTGAAGGATGACGGTCTTCGGATTGTAAACTTCTTTTATGAGGGAGGAAATTTTGACGTTACCTCATGAATAAGGGGCTCCTAATTCCGTGCCAGCAGGAGCGGTCATACGGAAGCCTCAAGCGTTACCCGGAATCACTGGGCGTAAAGGGTGTGTAGGTGGTAGTATTAGTCTTCTGTTAAAGACCCAGGCTCAACCTGGGGAATGCGGAGGAAACGGTACAACTAGAGGATATGAGAGGTGTGCGGAACTCATGGTGTAGGGGTGAAATCCGTTGATATCATGGGGAACACCAAAGGCGAAGGCAGCACACTGGCATATTCCTGACACTGAGACACGAAAGCGTGGGTAGC…	0	0	0	0	0	0	0	0	0	9.56e-05	0	0	0	0	0	0	0	0	Bacteria	Patescibacteria	Paceibacteria	UBA9983	Kaiserbacteraceae	Unclassified	Unclassified
CCGAGAATATTCCGCAATGGGCGAAAGCCTGACGGAGCGACGTCGCGTGACTGATGAAGTCCTTCGGGATGTAAAGGTCTTTTATCGGGGAGAAAGTCTATTGATAGTACCCGATGAATAAGGGGTTGCTAAACTCGTGCCAGCAGCAGCGGTAATACGAGTACCCCAAGTGTTATCCGGAATTATTGGGCGTAAAGGGCGCGTAGGTGGTCATGTTAGTCTTTCGTTAAATATTTCGGCCTAACCGGAATTTCGCGGGGGAAACGGCATGACTCGAGGATGCGAGAGGTGTGCGGAACTCATGGTGTAGGGGTGAAATCCGTTGATATCATGGGGAACACCAAAAGCGAAGGCAGCACACTGGCGTATTCCTGACACTCAAGCGCGAAAGCGTGGGGA…	0	0	0.000115465	0	0	0	0	0	0	8.88e-05	0	6.3e-05	0	0	0	0	0	0	Bacteria	Patescibacteria	Paceibacteria	UBA9983	Yonathbacteraceae	UBA1550	Unclassified
CCGAGAATATTTCGCAATGGACGAAAGTCTGACGAAGCGACGCCGCGTGGTGGATGAAGTCCCTCGGGACGTAAACACCTTTTATGGAGGAGGAAATTTTGACGTTACTCCATGAATAAGGGGCTCCTAACTCTGTGCCAGCAGGAGCGGTAATACAGAGGCCCCAAGCGTTACCCGGAATCACTGGGCGTAAAGGATGCGTAGGCGGTTGTATTAGTCTTTAGTGAAATCCTTCGGCTTAACCGAAGGCCTGTCTAAAGAAACGGTACAACTAGAGGATGTAAGAGGTATGCGGAACTCACAGTGTAGGGGTAAAATCCGTTGATATTGTGGGGAACACCATAGGCGAAGGCGGCATACTAGGACATTCCTGACGCTGAGGCATGAAAGCGTAGGTAG…	0	0	0	0	0	0	0	0	0	5.46e-05	0	0	0	0	0	0	0	0	Bacteria	Patescibacteria	Paceibacteria	UBA9983	Kaiserbacteraceae	Unclassified	Unclassified
CCGAGAATTTTTTACAATGCACGAAAGTGTGATAGAGCGAGCCAGAGTGCTTTTCCGTATTGGAAAAGCTTTTGTACGACGTAAATATTCGTACGAATAAGGACCGGGAGAGACTGGTGCCAGCCGCCGCGGTAATACCAGCGGTCCAAGTCGCAGCCATGTTTATTGGGTCTAAAACATCCGTAGCTTGTTTTGTAAGTCTTTTGTGAAATCTGGCATCTTAAGTGTCGGGCGCGCATAAGATACTGCAAGACTAGAGACCGGGAGACGTAAGAAGTACAGTTAGGGTAGCGGTAAAATGCGTTGATCCTTACTGGACTAACAATAGCGAAGGCATCTTACGAGAACGGATCTGACAGTCAGGGATGAAGGCTAGGGGCGCAAAAC	0	0	0	0	0	0	0	0	0	0	0	0	3.66e-05	0	0	0	0	0	Archaea	Nanoarchaeota	Woesearchaeia	Pacearchaeales	UBA73	1-14-0-10-34-76	(GB_GCA_002763075.1)
CCGCGAAACCTCCACAATGCACTCACGTGCGATGGGGCTATCTCGAGTGCCATCTGATGAAGGTGGCTTTTCCTAGGTCTTCAAAGCCTTGGGAATAAGAGGGGGGCAAGACTGGTGTCAGCCGCCGCGGTAACACCAGCCCCTCGAGTGGTGGGGATGATTATTTGGCCTAAAGCGTCCGTAGCCGGCCGAGCAAGTCCTCCGTTAAATCCAGCGTCTCAAGCGTTGGACCGCGGGAGATACTACACGGCTAGAGAGTGGGAGAGGTCAGCGGTATTCTGGGGGTAGGGGCGAAATCCTTTGATCCCCGGAGGACCACCAGTGGCGAAGGCTGCTGACTAGAACACGTCTGACGGTCAGGGACGAAAGCTGGGGTAGCGAACC	0	0	0	0	0	0	0	0	0	0	0	0	3.66e-05	7.96e-05	0	0	0	0	Archaea	Crenarchaeota	Unclassified	Unclassified	Unclassified	Unclassified	Unclassified
CCGCGAAACCTTTACAATGCACGCAAGTGTGATAAGGGGATTCCAAGTGCTTAGGTTATGCCTAGGCTTTTGCCAAGAGTAAATATCTTGGCGAATAAGGGGTGGGTAAGACTGGTGCCAGCCGCCGCGGTAACACCAGCGCCCCAAGTGGTAATCGTGTATTTGGCCTAAAGCGTCCGTAGCCGGTTTGGTAAATTCTCTGTGAAATTGTTCGTCTTAACCGATCAACGCGCAGGGAACACTGCTAAACTAGGAACCGGGAGGGGTAGGAGGTATGTCTGGGGGAGCGGTAAAATGTTATAATCCCAGATGGACCACCAATGGCGAAGGCATCCTACCAGAACGGATTCGACGGTGAGGGACGAAAGCTGGGGGAGCGATCC	0	0	0	0	0	0	0	0	0	3.41e-05	0	0	0	0	0	0	0	0	Archaea	Nanoarchaeota	Woesearchaeia	UBA12501	UBA12501	1-14-0-10-44-13	(GB_GCA_002762985.1)
CCGCGGTAACACCAGCGCCACGAGTGGCAACCATATTTATTGGGCCTAAAGCGTCCGTAGCCGGTTATGTAAGTCTTTTGTGAAATCGCTGCGCTTAACGTAGCGACGTGCAAGAGATACTGCATGACTTGGAACTGGGAAGGGTCAGAGGTATTCAAGGGGGAGCGGTAAAATGTGATAATCCCTTGAAGACCACCTGTGGCGAAGGCGTCTGACTAGAACAGCTTCGACGGTGAGGGACGAAAGCTAGGGGAGCAAAACGGATTAGA	0	0	0	0	0	0	0	0	0.000139558	0	0	0	0	0	0	0	0	0	Archaea	Nanoarchaeota	Woesearchaeia	Unclassified	Unclassified	Unclassified	Unclassified
CCGCGGTAACACCTGCGCCACAAGTGGCAACCAGTTTTATTGGGCCTAAAGCGTCCGTAGCTTGTTTAATCAATCTTTTGTGAAATTGTTGCGCTTAACGTAACAGCATGCAAAAGAGACTGTTGGACTTGGAACCGGAGAGGGGTTAGAGGTATTTCTGGGGGAGCGGTAAAATGCTATAATCCCGGAAGGACCGCCAGTGGCGAAGGCGTCTAACCAGAACGGATTCGACAGTGAGGGACGAAAGCCAGGGGAGCAATCCGGATTAG	0	0	0	0	0	0	0	0	0	0	0	0	0	0	0	0	0	4.21e-05	Archaea	Nanoarchaeota	Woesearchaeia	Unclassified	Unclassified	Unclassified	Unclassified
CCGCGGTAACACCTGCGCCACAAGTGGCAATCAGCATTATTGGGTCTAAAGCGTCCGTAGCCGGTCTAGTAAATCCTTTGTGAAATCGTTGAGCTCAACTTAACGGCGTGCAAAGGAGACTGCAAGACTAGGGACCAGGAGAGGCAAGAGGTATTCCATGGGTAGCGGTAAAATGCGATAATCCTTGGAGGACCACCGATGGCGAAGGCATCTTGCTAGAATGGGTCCGACGGTGAGGGACGAAAGCCAGGGGAGCAAAACGGATTAGA	0	0	0	0	0	0	0	0	0	0	0	0	5.49e-05	0	4.79e-05	0	0	0	Archaea	Nanoarchaeota	Woesearchaeia	Unclassified	Unclassified	Unclassified	Unclassified
CCGCGGTAACACCTGCGCCACGAGTGGCAATCGCGATTATTGGGCCTAAAGCGTCCGTAGCCGGTGAGGTAAATCTTTTGTGAAATTGTCGCGCTTAACGCGACAGCGTGCAGAAGAGACTGCCTCACTCGAGACCAGGAGGGGTTGGAAGTATGCCTTGGGGAGCGGTAAAATGTTATAATCCAAGGTAGACTACCTGTGGCGAAGGCGTCCAACCAGAATGGCTCTGACGGTGAGGGACGAAAGCTAGGGGAGCGATCCGGATTAGA	0	0	0	0	0	0	0	0	0	0	0	0	0	0	4.79e-05	0	0	0	Archaea	Nanoarchaeota	Woesearchaeia	Unclassified	Unclassified	Unclassified	Unclassified
CCGCGGTAACACGGGGGGAGCAAGCGTTGTTCGGAATCATTGGGCGTAAAGAGCTCGTAGGCGGCTCCGTAAGTCAGAGGTGAAAGCCCACGGCTCAACCGTGGATGCGCCTTTGAAACTACGGAACTTGAGTTCGGGAGAGGAAAGCGGAATTCCAGGAGTAGCGGTGAAATGCGTAGATATCTGGAGGAACACCAGTGGCGAAGGCGGCTTTCTGGCCCGATACTGACGCTGAGGAGCGAAAGCCAGGGGAGCGAACGGGATTAGAT	0	0	0	0	0	0	0	0	0.000209336	0	0	0	0	0	0	0	0	0	Bacteria	Unclassified	Unclassified	Unclassified	Unclassified	Unclassified	Unclassified
CCGCGGTAACACGTAAGGAGCGAGCGTTGTTCGGAATTATTGGGCGTAAAGGGCATGTAGGCGGTTATATAAGTCTGGTGTGAAAGACTACAGCTTAACTGTAGAAACGCACTGGAAACTGTATGACTTGAATCTGTGAGGGGTAACTGGAATTCCTAGTGTAGGGGTGAAATCTGTTGATATTAGGAAGAACACCGATGGCGAAGGCAAGTTACTGGCACATGATTGACGCTGAGATGCGAAAGCGTAGGGAGCAAACAGGATTAGAT	0	0	0	0.000141543	0	0.000490798	0	0	0	0	0	0	0	0	0	0	0	0	Bacteria	Spirochaetota	Spirochaetia	Treponematales	Treponemataceae	Unclassified	Unclassified
CCGCGGTAATACAGAGGGTGCAAGCGTTAATCGGAATTACTGGGCGTAAAGCGCGCGTAGGCGGCTTGGTCAGTCGGATGTGAAAGCCCCGGGCTTAACCTGGGAATTGCATTCGATACTGCCAGGCTAGAATGTAGTAGAGGGAAGCGGAATTCCAGGTGTAGCGGTGAAATGCGTAGATATCTGGAGGAACATCAGTGGCGAAGGCGGCTTCCTGGACTAACATTGACGCTGAGGTGCGAAAGCGTGGGTAGCAAACAGGATTAGAT	0	0	0	0	0	0	0	0	0.000139558	0	0	0	0	0	0	0	0	0	Bacteria	Proteobacteria	Gammaproteobacteria	Unclassified	Unclassified	Unclassified	Unclassified
CCGCGGTAATACAGAGGTCCCAAGCGTTGTTCGGATTCACTGGGCGTAAAGGGTGCGTAGGCGGCAGGGAAAGTTTGATGTGAAAGCTCCGGGCCCAACCCGGAAATTGCATTGAAAACTCCTCTGCTAGAGGATTGGAAGGGAGACTGGAATGCTCGGTGTAGCAGTGAAATGCGTAGATATCGAGCGGAACACCAGTGGCGAAGGCGAGTCTCTGGACAATTCCTGACGCTGAGGCACGAAAGCCAGGGGAGCAAACGGGATTAGAT	0	0	0	0	0	0	0	0	0	2.05e-05	0	0	0	0	0	0	0	0	Bacteria	Verrucomicrobiota	Verrucomicrobiae	Pedosphaerales	Unclassified	Unclassified	Unclassified
CCGCGGTAATACAGAGGTCTCAACCGTTGTTCGGATTCATTGGGCGTAAAGGGTGCGTAGGTGGTCGCGCAAGTCGGATGTGAAATCTCGGGGCTCAACCCTGAAACTGCATTCGATACTGCGTAGCTAGGGTGCTGGAGAGGAGACTGGAATTTACGGTGTAGCAGTGAAATGCGTAGATATCGTAAGGAAGACCAGTGGCGAAGGCGAGTCTCTGGACAGTTACCGACACTGAGGCACGAAGGCCAGGGGAGCGAACGGGATTAGAT	0	0	0	0	0	0	0	0	0.000139558	0	0	0	0	0	0	0	0	0	Bacteria	Verrucomicrobiota	Verrucomicrobiae	Chthoniobacterales	Chthoniobacteraceae	Chthoniobacter	Chthoniobacter_flavus(RS_GCF_000173075.1)
CCGCGGTAATACCGGCGCCCCAAGTGGTGGTCGCGATTATTGGGCCTAAAGCGTTCGTAGCCTGTTTAGTATGCTCTTGGTGAAATCCATGCGCTTAACGTATGGGCGTGCCAGGAGAACTGCTAAGCTAGGGACCGGGAGAAGTAAGGAGTACTGTTTGGGTAAGGGTAAAATCTTATAATCCAAACAAGACTACCTGTGGCGAAGGCGCCTTACTAGAACGGGTCCGACGGTGAGGGACGAAAGCTGAGGGAGCGAACGGGATTAGA	0	0	0	0	0	0	0	0	0.000488452	0	0	0	0	0	0	0	0	0	Archaea	Unclassified	Unclassified	Unclassified	Unclassified	Unclassified	Unclassified
CCGCGGTAATACCGGCGCCCCAAGTGGTGGTCGTTTTTATTGGGCCTAAAGCGTTCGTAGCCTGTTTAGTATGCTTTTGGTGAAATCCATGCGCTTAACGTATGGGCGGGCCAGAAGAACTGCTAGACTAGGGACCGGGAGAAGTAAGGAGTATTGTTGGGGTAAGGGTAAAATCTTATAATCCCAACAGGACTACCTGTGGCGAAGGCGCCTTACTAGAACGGGTCCGACGGTGAGGGACGAAAGCTGAGGGAGCAAACGGGATTAGA	0	0	0	0	0	0	0	0	0.000488452	0	0	0	0	0	0	0	0	0	Archaea	Unclassified	Unclassified	Unclassified	Unclassified	Unclassified	Unclassified
CCGCGGTAATACCGGCGCCTCGAGTGGTATTCACTTTTATTGGGCCTAAAGCGTCCGTAGCCGGTTCTGTAAGTTTCTGGTGAAATCCTTGCGCGTAACGTAAGGGCGTGCCAGGGGTACTGCAGAGCTAGGAACTGGGAGAAGACAGAGGTATTCCTTGGGTAAGGGTAAAATCTTATAATCCAAGGAGGACGACCTGTGGCGAAGGCGTCTGTCTAGAACAGGTTCGACGGTGAGGGACGAAAGCTGAGGGATCAAACGGGATTAGA	0	0	0	0	0	0	0	0	0	1.37e-05	0	0	0	0	0	0	0	0	Archaea	Unclassified	Unclassified	Unclassified	Unclassified	Unclassified	Unclassified
CCGCGGTAATACCTGCAGCTCGAGTGGTGATCGTTATTATTGGGCCTAAAACGTCCGTAGCCGGTCTTATAAATGCCTGGGTAAATCGTATGGCTTAACCATACGAATTCCGGGTAGACTGTTAGACTTGAGACCGGGAGAAGCTAGAGGTACTCCTTGGGTAGAGGTGAAATTCTGTAATCCTAGGGGGACCACCAGTGGCGAAGGCGTCTAGCTAGAACGGGTCTGACGGTGAGGGACGAAGCCCTGGGGCGCAAACGGGATTAGAT	0	0	0	0	0	0	0	0	0	2.73e-05	0	0	0	0	0	0	0	0	Archaea	Thermoplasmatota	E2	DHVEG-1	DHVEG-1	SM1-50	SM1-50_sp1(GB_GCA_002509175.1)
CCGCGGTAATACGGAGGGTGCAAGCGTTGTTCGGAATTATTGGGCGTAAAGAGCGTGTAGGCGGTTCGGTAAGTCAGATGTGAAAGCCCTGGGCTCAACCCAGGAAGTGCATTTGAAACTACCAGACTTGAGTACGGGAGAGGAGGGGGGAATTCCCGGTGTAGAGGTGAAATTCGTAGATATCGGGAGGAATACCAGTGGCGAAGGCGCCCCTCTGGACCGATACTGACGCTGAGACGCGAAAGCGTGGGGAGCAAACAGGATTAGAT	8.69e-05	0	0	0	0	0	0	0	0.00111646	3.41e-05	0	0.000104943	0	0	0	0	0	0	Bacteria	Desulfobacterota	BSN033	SM23-61	SM23-61	SM23-61	(GB_GCA_001304105.1)
CCGCGGTAATACGGGGGGTGCAAGCGTTAATCGGAATTACTGGGCGTAAAGCGCACGCAGGTGGCTAGGCCAGTCGGATGTGAAAGCCCTGGGCTTAACCTGGGAATTGCATTCGATACTGCCTAGCTAGAGTGTGGGAGAGGGAAGTGGAATTCCCGGTGTAGCGGTGAAATGCGTAGATATCGGGAGGAACACCAGTGGCGAAGGCGGCTTCCTGGCCCAACACTGACACTCATGTGCGAAAGCGTGGGGAGCAAACAGGATTAGAT	0	0	0	0	0	0	0	0	0.000209336	0	0	0	0	0	0	0	0	0	Bacteria	Proteobacteria	Gammaproteobacteria	Unclassified	Unclassified	Unclassified	Unclassified
CCGCGGTAATACGGGGGGTGCAAGCGTTATTCGGAATTACTGGGCGTAAAGAGCGCGTAGGCGGTCCTATAAGTCAGATGTGAAATCCCGGGGCTTAACCCCGGAAGTGCATTTGAAACTATGGGACTTGAGTATGGGAGAGGGAAGTGGAATTCCTGGTGTAGCGGTGAAATGCGTAGATATCAGGAGGAACATCGGTGGCGAAGGCGACTTCCTGGACCAATACTGACGCTGAGGCGCGAAGGCGTGGGGAGCAAACAGGATTAGAT	0	0	0	0	0	0	0	0	0	0	0	4.2e-05	0	0	0	0	0	0	Bacteria	Desulfobacterota	Desulfobacteria	Desulfobacterales	Magnetomoraceae	Magnetomorum	(GB_GCA_001292585.1)
CCGCGGTAATACGTAGGGAGCAAACGTTGTCCGGATTTATTGGGCGTAAAGGGCTCGTAGGCGGTTCAACAAGTCGGTCGTGAAAGCCTGGGGCTCAACCCCAGGATGCCGGTCGAAACTGTTGTGACTTGAGTTCGGTAGAGGTGAGTGGAATTCTCGGTGTAGCGGTGGAATGCGCAGATATCGAGAGGAACACCCGTAGCGAAGGCGGCTCACTGGGCCGATACTGACGCTGAGGAGCGAAAGCGTGGGGAGCAAACAGGATTAGA	0	0	0	0	0	0	0	0	0.000279115	1.37e-05	0	0	0	0	0	0	0	0	Bacteria	Actinobacteriota	Unclassified	Unclassified	Unclassified	Unclassified	Unclassified
CCGCGGTAATACGTAGGGTGCAAGCGTTGTCCGGATTTATTGGGTTTAAAGGGTGCGTAGGCGGCTTTTTAAGTCAGTGGTGAAATCCAACAGCTCAACTGTTGATGTGCCAATGATACTGAAGAGCTTGAGTACAGACGAGGTAGGCGGAATTGACAGTGTAGCGGTGAAATGCATAGATATTGTCAAGAACACCGATAGCGAAGGCAGCTTGCTAGCCTGTAACTGACGCTGAGGCACGAAAGTGTGGGGATCAAACAGGATTAGAT	0	0	0	0	0	0	0	0	0	0	0	4.2e-05	0	0	0	0	0	0	Bacteria	Bdellovibrionota	UBA2361	UBA2361	UBA2361	UBA2361	UBA2361_sp1(GB_GCA_002343185.1)
CCGCGGTAATACGTAGGGTGCAGGCGTTAATCGGAATTACTGGGCGTAAAGCGTGCGCAGGCGGTTTGTTAAGACAGGTGTGAAATCCCCGGGCTTAACCTGGGAATTGCGCTTGTTACTGGCAGACTTGAGTGTGGCAGAGGGGGGTGGAATTCCAAGTGTAGCAGTGAAATGCGTAGATATTTGGAGGAACACCGATGGCGAAGGCAGCCCCCTGGGTTAACACTGACGCTCATGCACGAAAGCGTGGGGAGCAAACAGGATTAGAT	0	0	0	0	0	0	0	0	0	0	0	0	0	0	4.79e-05	0	0	0	Bacteria	Proteobacteria	Gammaproteobacteria	Betaproteobacteriales	Unclassified	Unclassified	Unclassified
CCGCGGTAATACGTAGGGTGCGAGCGTTAATCGGAATTACTGGGCGTAAAGCGTGCGCAGGCGGTGAGTTAAGTCTGCTGTGAAAGCCCCGGGCTCAACCTGGGAACGGCAGTGGAAACTGGCTCGCTGGAGTATGGCAGAGGGGGGTGGAATTCCGCGTGTAGCAGTGAAATGCGTAGAGATGCGGAGGAACACCGATGGCGAAGGCAGCCCCCTGGGCCAATACTGACGCTCAGGCACGAAAGCGTGGGGAGCAAACAGGATTAGAT	0	0	0	0	0	0	0	0	0.000209336	0	0	0	0	0	0	0	0	0	Bacteria	Proteobacteria	Gammaproteobacteria	Betaproteobacteriales	Unclassified	Unclassified	Unclassified
CCGCGGTAATACGTAGGTGGCGAACGTTGTCCGGATTCACTGGGCGTAAAGCGCGCGCAGGCGGGCTGATCAGTCTGGGGTGAAATCTCTCGGCTCAACCGAGAGAGGCCCTCAGATACTGTCAGCCTTGAGGTGCCTAGAGGAGAGTGGAATTCAGGGTGTAGTGGTGGAATGCGTAGATATCCTGAGGAACACCAGTGGCGAAGGCGACTCTCTGGGGGCATTCTGACGCTGAGGCGCGAAAGCGTGGGGAGCGAACCGGATTAGAT	0	0	0	0	0	0	0	0	0.000139558	0	0	0	0	0	0	0	0	0	Bacteria	Chloroflexota	Dehalococcoidia	UBA2979	UBA2979	W-Chloroflexi-9	(GB_GCA_002840675.1)
CCGCGTAACCTTTACAATGCACGCAAGTGTGATAAGGGAATCCCAAGTGCTTATGCTTTGCATAGGCTTTTGTCAAGACTAAAACTCTTGGCGAATAAGTGGTGGGAAAGACTGGTGCCAGCCGCCGCGGTAACACCAGCGCCACGAGTGGCAATCGCGATTATTGGGCCTAAAGCGTTCGTAGCCGGTTTGGCAAATCTTTTGTGAAATCGTCAGGCTTAACTTGACGAAATGCAGAAGACACTACCAAACTAGGGACCGGGAGGAGTCAGAAGTATTCTGGGGGGACCGGTAAAATGGTATAATCCCCAGAGGACTACCGATGGCGAAGGCATCTGACCAGAACGGATCCGACGGTGAGGAACGAAAGCTAGGGGAGCAAACC	0	0	0.000192441	0	0	0	0	0	0	0	0	0	0	0	0	0	0	0	Archaea	Nanoarchaeota	Woesearchaeia	Unclassified	Unclassified	Unclassified	Unclassified
CCGCGTAACCTTTACAATGCACGCAAGTGTGATAGGGGAATTCCGAGTGCTTATGCTTTGCATAGGCTTTTGCTAAGATTAAAACTCTTGACGAATAAGTGGTGGGTAAGACTGGTGCCAGCCGCCGCGGTAACACCAGCGCCACAAGTGGCAATCGCGTTTATTGGGCCTAAAGCGTCCGTAGCCGGTTTAGCAAATCTTTTGTGAAATCGTCAGGCTTAACTTGACGAATTGCAGAAGACACTACTAAACTCGGGACTGGGAGGAGTCAGAAGTATTCTGGGGGGACCGGTAAAATGGTATAATCCCCAGAGGACTACCGATGGCGAAGGCATCTGACCAGAACAGATCCGACGGTGAGGGACGAAAGCCAGGGGAGCAAACC	0	0	0	0	0	0	0	0	0	6.15e-05	0	0	0	0	0	0	0	0	Archaea	Nanoarchaeota	Woesearchaeia	SM23-78	SM23-78	SM23-78	(GB_GCA_001595785.1)
CCGGGAATAGTGCGCAATGGACGAAAGTCTGACGCCGCGACGCCGCGTGTGGGATGAAGGCCTTCGGGTTGTAAACCACTTTTGCAGTGAGGGAGACCGAACTGAGAATAAGCACCGGCTAACTCCGTGCCAGCAGCAGCGGTAATACGGAGGGTGCAAGCATTGTCCGGATTTATTGGGCGTAAAGAGTTCGTAGGCGATTTTCTAAGTTATCTTTCAAAGACCGGGGCTCAACCTCGGAAAGGGGGATAATACTGGAAAAATTGAAATGTTTTGGGGCTACTGGAACTTACGGTGTAGGAGTGAAATCCGTTGATATCGTAAGGAACACCAAGGGCGAAGGCGGGTAGCTGAGAACTATTTGACGCTGAGGAACGAAAGCCAGGGGAGCGAAAG	0.00013035	0	0	0	0	0	0	0	0	2.73e-05	0	0	0	0	0	0	0	0	Bacteria	Patescibacteria	Microgenomatia	GWA2-44-7	Woesebacteraceae	WO2-FULL-39-10	WO2-FULL-39-10_sp1(GB_GCA_001792345.1)
CCGGGAATATTGCGCAATGGACGAAAGTCTGACGCAGCGACACCGCGTGTGGGAAGAAGCATTTCGGTGTGTAAACCACTGTGGCGAGGGAAGAAGATCTGACGGTACCTCGCTAGAAAGCACCTGCTAACTACGTGCCAGAAGCCTCGGCAATACGTAGGGTGCAAGCGTTATCCGGATTTACTGGGCGTAAAGGGTTTCGCAGGTGGATTGGTAAGTCTCGTTTGAAATCCCACGGCTCAACTGTGGAAACGGACGAGAGACTACTAATCTTGAGGGCATCAGGGGAGACTGGAATACTCGGTGGAGGGGTGAAATCCGTTGATATCGAGTGGAACGCCAATGGCGAAGGCAGGTCTCTGGGGTGTTCCTGACACTCATGTACGAAAGCTAGGGTAG…	0	0	0	0	0	0	0	0	0	0	0	0	0.000219792	0	0	0	0	0	Bacteria	Patescibacteria	Microgenomatia	UBA1400	Unclassified	Unclassified	Unclassified
CCGGGAATATTGCGCAATGGACGAAAGTCTGACGCAGCGACACCGCGTGTGGGAAGAAGCATTTCGGTGTGTAAACCACTGTGGCGAGGGAAGAAGATCTGACGGTACCTCGCTAGAAAGCACCTGCTAACTACGTGCCAGAAGCCTCGGCAATACGTAGGGTGCAAGCGTTATCCGGATTTACTGGGCGTAAAGGGTTTCGCAGGTGGATTGGTAAGTCTCGTTTGAAATCCCACGGCTCAACTGTGGAGACGGACGAGAGACTACTAATCTTGAGGGCATCAGGGGAGACTGGAATACTCGGTGGAGGGGTGAAATCCGTTGATATCGAGTGGAACGCCAATGGCGAAGGCAGGTCTCTGGGGTGTTCCTGACACTCATGTACGAAAGCTAGGGTAG…	0	0	0.00042337	0	0	0	0	0	0.00055823	0.000204861	0.000241563	0.000314828	0	0	0	0	0	0	Bacteria	Patescibacteria	Microgenomatia	UBA1400	Unclassified	Unclassified	Unclassified
CCGGGAATATTGCGCAATGGACGAAAGTCTGACGCAGCGACACCGCGTGTGGGAAGAATGCCTTCGGGTTGTAAACCACTGTGGCGAGGGAAGAAGATCTGACGGTACCTCGCTAGAAAGCACCTGCTAACTACGTGCCAGAAGCCTCGGTAATACGTAGGGTGCAAGCGTTATCCGGATTTACTGGGCGTAAAGGGTCCGTAGGCGGAGGTATAGGTGGCGGGTTAAAGCCCACGGCTTAACTGTGGAAAAGCTCGTCAAACCATACTTCTTGAGTCTGCTAGGGGAAGCTGGAATTCTCGGTGTAGGGGTGAAATCCGTTGATATCGAGAGGAACGCCAAGGGCGAAGGCAAGCTTCTGGGGCAAGACTGACGCTAAGGGACGAAAGCTTGGGTAGC…	0	0	0	0	0	0	0	0	0	4.78e-05	0	0	0	0	0	0	0	0	Bacteria	Patescibacteria	Microgenomatia	UBA1400	Pacebacteraceae	Unclassified	Unclassified
CCGGGAATATTGCGCAATGGACGAAAGTCTGACGCAGCGACACCGCGTGTGGGAAGACGCTCTTAGGAGTGTAAACCACTGTGGCGAGGGATGAACTTTGACAGTACCTCGCTAGAAAGCACCAGCTAACCACGTGCCAGAAGCTTCGGTAATACGTGGGGTGCAAGCGTTATCCGGATTTATTGGGCGTAAAGCGCGTGTAGGCGGCCTTGCAAGTCAGGCGTGAAAGCCCTCGGCTTAACCGGGGAAGTGCGTCTGAAACTGCTTGGCTCGAGTACGGGAGAGGGAGGCGGAATTCCCAGTGTAGAGGTGAAATTCGTAGATATTGGGAGGAACACCGGTGGCGAAAGCGGCCTCCTGGACCGATACTGACGCTGAGACGCGAAAGCGTGGGGAGCA…	0	0	0	0	0	0	0	0	0	0	0	0	0	6.37e-05	0	0	0	0	Bacteria	MBNT15	MBNT15	MBNT15	MBNT15	CG2-30-66-27	(GB_GCA_001873935.1)
CCGGGAATATTGCGCAATGGACGAAAGTCTGACGCAGCGACACCGCGTGTGGGAAGACGCTCTTAGGAGTGTAAACCACTGTGGCGAGGGATGAACTTTGACAGTACCTCGCTAGAAAGCACCAGCTAACCACGTGCCAGAAGCTTCGGTAATACGTGGGGTGCAAGCGTTATCCGGATTTATTGGGCGTAAAGGGTCCGTCGGCGTTTTTATTAGTCTTTTGTTTAAGCCTGAGGCTCAACTTCAGAAAGGCAAAAGATACTGTAAGAATAGAGTCTGTTTGAGGAAACTAGAATTCTTGGTGGAGGGGTGAAATCCGTAGATATCAAGAGGAATACCATGCGCGAAGGCAGGTTTCTACAACATGACTGACGCTCAGGGACGAAAGCTTGGGTAGCA…	0	0	0	0	0	0	0	0	0	0	0	0	0.000567797	0	0	0	0	0	Bacteria	Patescibacteria	Microgenomatia	UBA1400	Pacebacteraceae	CG1-02-43-31	CG1-02-43-31_sp2(GB_GCA_001872335.1)
CCGGGAATATTGCGCAATGGACGAAAGTCTGACGCAGCGACACCGCGTGTGGGAAGACGCTCTTCGGAGTGTAAACCACTGTGGCGAGGGATGAACTTTGACAGTACCTCGCTAGAAAGCACCAGCTAACCACGTGCCAGAAGCTTCGGTAATACGTGGGGTGCAAGCGTTATCCGGATTTATTGGGCGTAAAGGGTCCGTCGGCGATCTTGTAAGTTTTTTGTTTAAGCCTGAGGCTCAACTTCAGAAAGGCAAAAAATACTGCAAGGATAGAGTCTGTTTGAGGAAACTAGAATTCTTGGTGGAGGGGTGAAATCCGTAGATATCAAGAGGAATACCATGCGCGAAGGCAGGTTTCTACAACATGACTGACGCTCAGGGACGAAAGCTTGGGTAGCA…	0	0	0	0	0	0	0	0	0	0	0	0	0	0.000334501	0	0	0	0	Bacteria	Patescibacteria	Microgenomatia	UBA1400	Pacebacteraceae	CG1-02-43-31	CG1-02-43-31_sp2(GB_GCA_001872335.1)
CCGGGAATATTGCGCAATGGACGAAAGTCTGACGCAGCGACACCGCGTGTGGGAAGACGCTTTTCGGAGTGTAAACCACTGTGGCGAGGGATGAACTTTGACAGTACCTCGCTAGAAAGCACCAGCTAACCACGTGCCAGAAGCTTCGGTAATACGTGGGGTGCAAGCGTTATCCGGATTTATTGGGCGTAAAGGGTCCGTCGGCGTTCTTATTAGTCTTTTGTTTAAGCCTGAGGCTCAACTTCAGAAAGGCAAAAGATACTGTAAGAATAGAGTCTGTTTGAGGAAACTAGAATTCTTGGTGGAGGGGTGAAATCCGTAGATATCAAGAGGAATACCATGCGCGAAGGCAGGTTTCTACAACATGACTGACGCTCAGGGACGAAAGCTTGGGTAGCA…	0	0	0	0	0	0	0	0	0	0.000279976	0.000552143	0.00044076	0	0	0	0	0	0	Bacteria	Patescibacteria	Microgenomatia	UBA1400	Pacebacteraceae	CG1-02-43-31	CG1-02-43-31_sp2(GB_GCA_001872335.1)
CCGGGAATATTGCGCAATGGGCGAAAGCCTGACGCAGCGACACCGCGTGTGGGATGAAGCATTTCGGTGTGTAAACCACTGTGGCGAGGGAGGAAGTTCTGACAGTACCTCGCTAGAAAGCACCTGCTAACTACGTGCCAGAAGCCTCGGCAATACGTAGGGTGCAAGCGTTATCCGGATTTACTGGGCGTAAAGGGTTTCGCAGGTGGATGGGTTAGTCTGATCTTAAAGACCGCGGCTCAACCGCGGGAATGGATTGGATACTGCCCGTCTAGAGGACATCAGGGGAGACTGGAATTCTCGGTGGAGGGGTGAAATCCGTTGATATCGAGAGGAACGTCGATGGCGAAGGCAAGTCTCTGGGGTGTTCCTGACACTCATGTACGAAAGCTAGGGTAG…	0.0001738	0	0	0	0	0	0	0	0.000348894	0.00010243	0	0.00014692	0	0	0	0	0	0	Bacteria	Patescibacteria	Microgenomatia	UBA1400	Unclassified	Unclassified	Unclassified
CCGGGAATATTGCGCAATGGGCGAAAGCCTGACGCAGCGACACCGCGTGTGGGATGACGGCCTTCGGGTTGTAAACCACTGTGGCGAGGGAGGAAGTTCTGACAGTACCTCGCTAGAAAGCACCTGCTAACTACGTGCCAGAAGCCTCGGCAATACGTAGGGTGCGAGCGTTATCCGGATTTACTGGGCGTAAAGGGTTTCGCAGGTGGATAGGTAAGTCTCGTTTGAAATCCCGCGGCTCAACTGCGGAGACGGACGAGAAACTACTTATCTTGAGGACATCAGGGGAGATTGGAATTCTCGGTGGAGGGGTGAAATCCGTTGATATCGAGAGGAACGTCAATGGCGAAGGCAAATCTCTGGGGTGTTCCTGACACTCATGTACGAAAGCTAGGGTAG…	0	0	0	0	0	0	0	0	0.000418673	7.51e-05	0	0	0	0	0	0	0	0	Bacteria	Patescibacteria	Microgenomatia	UBA1400	2-01-FULL-45-11	2-01-FULL-45-11	(GB_GCA_001803465.1)
CCGGGAATCTTCCGCAATGGACGAAAGTCTGACGGAGCGACGCCGCGTGGGGGATGAAGGCCTTCGGGTTGTAAACCCCTTTCGCCGATCCATATGGATTGGAAAAGAAGTGCCTGCTAACTACGTGCCAGAAGCCTCGGTAATACGTAGGGCACAAGCGTTATCCGGAATCACTGGGCGTAAAGCGTTCCGTAGGCGGATTATTAAGTCATTTGTGAAAGATCTCGGCTCAACCGAGGGACCGCAAATGAAACTGGTAGTCTAGAATCTCACAGGGGAGGTTGGAACTGTTGGTGTAGCAGTGAAATGCGTTGATATCAACAGGAACACCGAGGGCGAAGGCAGACCTCTGGGTGAGTATTGACGCTGATGGACGACAGCTAGGGTAGCGAAAG	0	0	0	0	0	0	0	0	0	2.73e-05	0	0	0	0	0	0	0	0	Bacteria	Patescibacteria	Unclassified	Unclassified	Unclassified	Unclassified	Unclassified
CCGGGAATCTTCCGCAATGGGGGCAACCCTGACGGAGCGACACCGCGTGTGGGATGACGCATTTAGGTGTGTAAACCACTGTGGCGAGGGATGAAACATGACAGTACCTCGCTAGAAAGGACCTGCTAACTACGTGCCAGAAGCCTCGGCAATACGTAGGGTCCAAGCGTTATCCGGATTTACTGGGCGTAAAGGGTTTCGCAGGCTGGTTGTTAAGTCTGGTTTGAAAGCACGCGGCTCAACTGCGTTGTTGGACTGGATACTGGCAGCCTTGAGGGCATCAGGGGAGACTGGAATTCTCGGTGGAGGGGTGAAATCCGTTGATATCGAGAGGAACGCCAATGGCGAAGGCAAGTCTCTGGGGTGTTCCTGACGCTCATGTACGAAAGCTTGGGTAGC…	0	0	0	0	0	0	0	0	0	0	0	0	0	0.000143358	0	0	0	0	Bacteria	Patescibacteria	Microgenomatia	UBA1400	Unclassified	Unclassified	Unclassified
CCGGGAATTGTGCGCAATGGGCGAAAGCCTGACGCCGCGACGCCGCGTGAAGGATGAAGGCCTAAGGGTCGTAAACTTCTTTTGACTAATCAGAGATGATTGGTAGAATCAGCACCGGCTAACTACGTGCCAGCAGCAGCGGTAATACGTAGGGTGCAAGCGTTATCCGGATTTATTGGGCGTAAAGAGTTCGTAGGCGATTTTGCAAGTTATGCTTCAAAGGTCGGGGCTTAACCCCGGAAAGGGGTGTAATACTGCAAGAATTGAAATATGTAGGGGCTACTGGAACTTGTCATGTAGGGGTGAAATCCGTTGATATGACAAGGAACGCCAAGGGCGAAGGCAGGTAGCTGGGCATTATTTGACGCTGAGGAACGAAAGCTAGGGGAGCGAAAG	0	0	0	0	0	0	0	0	0	2.05e-05	0	0	0	0	0	0	0	0	Bacteria	Patescibacteria	Microgenomatia	GWA2-44-7	Woesebacteraceae	WO2-FULL-39-9	WO2-FULL-39-9_sp1(GB_GCA_001793265.1)
CCGGGGATCTTTTGCAATGCGCGAAAGCGTGACAAAGCGAGCCAAAGTGCTTTTCCGTATAGGAAAAGCTTTTGCCAGTTGTAAAAAGACTGGCGAATAAGGACCGGGCAAGACCGGTGCCAGCCGCCGCGGTAATCCCGGCGGTCCAAGTCGCAACCGCTATTATTGGGTCTAAAACATCCGTAGCTTGCTTAGTAAGTCTCTTGTGAAATCCCACGTCTCAAGCGTGGGGCGTGCAGGAGATACTGCTTTGCTAGAGACCGGGGGACGTAAGGAGTACGATTGGGGTAGTGGTTAAATACGTTAATCCCAATCGGACTAACGACAGCGAAGGCACCTTACGATTACGGTTCTGACAGTGAGGGATGAAGGCCAGGGGCGCAAAAC	0	0	0	0	0	0	0	0	0	4.1e-05	0	0	0	0	0	0	0	0	Archaea	Nanoarchaeota	Woesearchaeia	Pacearchaeales	UBA73	CG1-02-35-32	(GB_GCA_002792635.1)
CGACGAATATTCCGCAATGCACGCAAGTGTGACGGAGCAATGCCGCGTGTGGGATGAAGCAGTTTCGCTGTGTAAACCACTGTCAGGGTCTAGGAAGAACTGACCAGACCCAAAGGAAGGACCGGCTAATCCCGTGCCAGCAGCCGCGGTAATACGGGAGGTCCGAGCGTTAATCAGAATCACTGGGCTTAAAGGGTGCGCAGGCGGACCGACAAGTGCTTTGTGAAATCCCACGGCTCAACCGTGGAACTGCAGGGCAAACTGTCGGTCTTGAAGAAGGTAGGGGTCGACGGAACCATAGGTGGAGCGGTGGAATGCATAGATATCTATGGGAACGCCAAAAGCGAAGGCAGTCGACTGGGCCTTTCTTGACGCTCAGGCACGAAAGCGTGGGTAGCG…	0	0	0	0	0	0	0	0	0.000139558	0	0	0	0	0	0	0	0	0	Bacteria	Planctomycetota	Phycisphaerae	Phycisphaerales	SM1A02	UBA6054	(GB_GCA_002429045.1)
CGACGAATATTCCGCAATGCGCGAAAGCGTGACGGAGCAATGCCGCGTGAAGGATGAAGCCTCTCGGGGTGTAAACTTCTGTCAGGTCTTAGAAAGTACTGATCAGGACCAAAGGAAGGGCCGGCTAAGTTCGTGCCAGCAGCCGCGGTAATACGAACGGCCCGAGCGTTAATCGGAATCACTGGGCTTAAAGCGTACGCAGGCGGACCAGAAAGTACCTTGTGAAATCCCTCGGCTCAACCGAGGAACTGCTTGGTATACTGCTGGTCTTGAGTGTGGTAGGGGCGGTCGGAACGATAGGTGGAGCGGTGAAATGCGTAGATATCGGAAGGAACACCAGTGGCGAAGGCGACTTCCTGGGCCAATACTGACGCTGAGGTGCGAAAGCGTGGGGAGCAA…	0	0	0	0	0	0	0	0	0	0	0	0	5.49e-05	0	0	0	0	0	Bacteria	Planctomycetota	Phycisphaerae	Phycisphaerales	SM1A02	UBA5793	(GB_GCA_002418285.1)
CGACGAATATTCCGCAATGCGCGAAAGCGTGACGGAGCAATGCCGCGTGAAGGATGAAGCCTCTCGGGGTGTAAACTTCTGTCAGGTCTTAGAAAGTACTGATCAGGACCAAAGGAAGGGCCGGCTAAGTTCGTGCCAGCAGCCGCGGTAATACGAACGGCCCGAGCGTTAATCGGAATCACTGGGCTTAAAGCGTACGCAGGCGGACCAGAAAGTACCTTGTGAAATCCCTCGGCTCAACCGAGGAACTGCTTGGTATACTGCTGGTCTTGAGTGTGGTAGGGGCGGTCGGAACGATAGGTGGAGCGGTGAAATGCGTAGATATCTATCGGAACGCCAAAGGAGAAGTCAGGCCGCTGGGCCATCACTGACGCTCATGTACGAAAGCGTGGGTAGCGA…	0	0	0	0	0	0	0	0	0	0	0	0	0	0.000143358	0.000167789	0	0	0	Bacteria	Planctomycetota	Phycisphaerae	Phycisphaerales	SM1A02	UBA5793	(GB_GCA_002418285.1)
CGACGAATATTCCGCAATGCGCGAAAGCGTGACGGAGCAATGCCGCGTGCAGGATGAAGCGGCTTCGCCGTGTAAACTGCTGTCAGGGTGTAGGAATACTGACCATACCCAAAGGAAGGACCGGCTAACCTCGTGCCAGCAGCCGCGGTAATACGAGGGGTCCAAGCGTTAATCGGAATCACTGGGCTTAAAGGGTACGTAGGCGGCCCTGTAAGCATCTCGTGAAATCCCACGGCTCAACCGTGGAATTGCGGGGTGAACTACAGGGCTTGAGGCAGGTAGAGGTCGTCGGAACGATCGGTGGAGCGGTGAAATGCGTTGATATCGATCGGAACGCCGAAGGAGAAGTCAGGCGACTGGGCCTGTCCTGACGCTGAGGTACGAAAGCGTGGGTAGCGA…	0	0	0	0	0	0	0	0	0.000767567	6.83e-05	0	0	9.16e-05	0	9.59e-05	0	0	0	Bacteria	Planctomycetota	Phycisphaerae	Phycisphaerales	SM1A02	Unclassified	Unclassified
CGACGAATATTCCGCAATGCGCGAAAGCGTGACGGAGCGACGCCGCGTGCAGGATGAAGCGGCTCTGCCGTGTAAACTGCTGTCAGAGTGTAGAAAAACTGATCACACTCAAAGGAAGGGCCTGCTAATCTCGTGCCAGCAGCAGCGGTAATACGAGAGGCCCGAGCGTTAATCGGAATCACTGGGCTTAAAGGGTGCGTAGGCGGATGCGCAAGTGCTTCGTGAAATCCCCCGCCTCAATCGGGGAACTGCGGGGCAGACTGCGTGTCTTGAGGCAAGTAGAGGTCGCCGGAACGCTAGGTGGAGCGGTGAAATGCGTAGATATCTAGCGGAACGCCCGAGGTGAAGACGGGCGACTGGGCTTGTCCTGACGCTGAGGCACGAAAGCGTGGGGAGCAA…	0	0	0.000153953	0	0	0.000490798	0	0	0	0	0	0	0	0	0	0	0	0	Bacteria	Planctomycetota	Phycisphaerae	Phycisphaerales	SM1A02	Unclassified	Unclassified
CGACGAATATTCCGCAATGCGCGCAAGCGTGACGGAGCAATGCCGCGTGCAGGATGAAGCCCCTCGGGGTGTAAACTGCTGTCAGGGTGTAGGAACACAATGACCGCACCCAAAGGAAGGACCGGCTAACTTCGTGCCAGCAGCCGCGGTAATACGAAGGGTCCTAGCGTTAATCGGAATCACTGGGCTTAGAGCGTGCGTAGGCGGACCTGCAAGTGCTTTGTGAAATCCCCCGGCTCAACCGGGGAACTGCTTGGCAGACTGCAGGTCTTGAGGTCGGTAGGGGTTGTCGGAACTCTAGGTGGAGCGGTGAAATGCGTAGATATCTAGGGGAACGCCAAAGGCGAAGGCAGACAACTGGGCCGATTCTGACGCTGAGGCACGAAAGCGTGGGGAGCG…	0	0	0	0	0	0	0	0	0	3.41e-05	0	0	0	0	0	0	0	0	Bacteria	Planctomycetota	Phycisphaerae	Phycisphaerales	Unclassified	Unclassified	Unclassified
CGACGAATATTCCGCAATGGGCGAAAGCCTGACGGAGCAATGCCGCGTGTGGGATGAAGCATCTCGGTGTGTAAACCACTGTCAGGGGTCACCAACTCAATGAGGAGCCCCAAAGGAAGGGCCGGCTAACTCTGTGCCAGCAGCCGCGGTAATACAGAGGGCCCGAGCGTTAATCGGAATCACTGGGCTTAAAGGGTGCGTAGGCGGATGTGCAAGTGCTTTGTGAAATCCCAGGGCTTAACTCTGGAATTGCTTGGCAGACTGCATGTCTCGAGGTTGGTAGAGGTTGCCGGAACTCTAGGTGGAGCGGTGAAATGCGTAGATATCTAGAGGAACGCCAAAGGTGAAGACAGGCAACTGGGCCGATTCTGACGCTGAGGCACGAAAGCGTGGGTAGCG…	0	0	0	0	0	0	0	0	0	5.46e-05	0	0.000125931	0	0	0	0	0	0	Bacteria	Planctomycetota	Phycisphaerae	Phycisphaerales	Phycisphaeraceae	UBA7800	(GB_GCA_002704825.1)
CGACGAATATTCCGCAATGGGCGAAAGCCTGACGGAGCAATGCCGCGTGTGGGATGAAGCATCTTTGATGTGTAAACCACTGTCAGGTCCTAGGAACACTGACCGGGACCAGAGGAAGGGCCGGCTAACCTCGTGCCAGCAGCCGCGGTAATACGAGGGGCCCAAGCGTTAATCGGAATCACTGGGCTTAAAGGGTGCGCAGGCGGGCCTGTAAGCATCTCGTGAAAGCCCCCGGCTCAACCGGGGAACAGCGGGGTGAACTGCAGGTCTTGAGGCGGGTAGGGGCAGACGGAACTGTCGGTGGAGCGGTGAAATGCTTAGATATCGACAGGAACGCCAATGGCGAAGGCAGTCTGCTGGGCCCGTCCTGACGCTCAGGCACGAAAGCGTGGGGAGCAA…	0	0	7.7e-05	0	0	0	0	0	0.000348894	0.00015706	0	0.000230874	0	0.000127429	0	0	0	0	Bacteria	Planctomycetota	Phycisphaerae	Phycisphaerales	Phycisphaeraceae	UBA7800	(GB_GCA_002704825.1)
CGACGAATATTCCGCAATGGGGGAAACCCTGACGGAGCAATGCCGCGTGTGGGATGAAGCGGTTTCGCCGTGTAAACCACTGTCAGGTTCTAGGAACACTGACCAGAACCAGAGGAAGGGCCGGCTAATTCCGTGCCAGCAGCCGCGGTAATACGGAAGGCCCGAGCGTTAATCGGAATCACTGGGCTTAAAGCGTGCGCAGGCGGACATGTAGGTGTCTTGTGAAAGCCCTCGGCTCAACCGGGGAATTGCAGGGCAAACCACACGTCTTGAGGCAGGTAGGGGTCGATGGAACTGTCGGTGGAGCGGTGAAATGCGTAGATATCGACAGGAACGCCAGTGGCGAAGGCGATCGACTGGGCCTGTCCTGACGCTCAGGCACGAAAGCGTGGGGAGCAA…	0	0	0	0	0	0	0	0	0.000209336	0	0	0	0	0	0	0	0	0	Bacteria	Planctomycetota	Phycisphaerae	Phycisphaerales	SM1A02	Unclassified	Unclassified
CGACGAATCTTCCGCAATGCACGAAAGTGTGACGGAGCAATGCCGCGTGTGGGATGAAGCGGCTACGCCGTGTAAACCACTGTCAGGGTCTAGGAAGAACTGACCAGACCCAGAGGAAGGGCCGGCTAATCTCGTGCCAGCAGCCGCGGTAATACGAGAGGCCCAAGCGTTAGACGGAATCACTGGGCTTAAAGCGTGCGTAGGCGGATGCGTAAGCGTGTTGTGAAATCCCATAGCTCAACTATGGAACTGCGATGCGAACTGTGTATCTTGAGGAAGGTAGGGGTCAGTGGAACGTTCGGTGGAGCGGTGAAATGCGTAGATATCGAACGGAACGCCAATGGTGAAGACAACTGACTGGGCCTTTCCTGACGCTGAGGCACGAAAGCGTGGGGAGCA…	0	0	0	0	0	0	0	0	0.000139558	0	0	0	0	0	0	0	0	0	Bacteria	Planctomycetota	Phycisphaerae	Phycisphaerales	SM1A02	UBA6054	(GB_GCA_002429045.1)
CGACGAATCTTCCGCAATGGGCGAAAGCCTGACGGAGCAATGCCGCGTGCAGGATGAAGCCCCTCGGGGTGTAAACTGCTGTCAGGGACTACCAACACAATGAGGAATCCCAAAGGAAGGACCGGCTAACTTCGTGCCAGCAGCCGCGGTAATACGAAGGGTCCAAGCGTTAATCGGAGTAACTGGGCTTAAAGGGTGCGTAGGCGGATTGGTAAGTGCTTTGTGAAATCCCACCGCTCAACGGTGGAATTGCTTGGCATACTGTCAATCTTGAGGTCGGAAGAGGTTGCCGGAACTCTAGGTGTAGCGGTGAAATGCGTAGATATCTAGAGGAACGCCCAAGGCGAAGGCAGGCAACTGGGCCGATTCTGACGCTGAGGCACGAAAGCGTGGGGAGCG…	0	0	0	0	0	0	0	0	0	2.73e-05	0	0	0	0	0	0	0	0	Bacteria	Planctomycetota	Phycisphaerae	Phycisphaerales	Phycisphaeraceae	UBA7800	(GB_GCA_002704825.1)
CGACGAATCTTCCGCAATGGGCGAAAGCCTGACGGAGCAATGCCGCGTGTGGGACGAAGCGTCTTCGACGTGTAAACCACTGTCAGAATCTAGGAACACTGACCAGATTCAAAGGAAGGGCCGGCTAACCTCGTGCCAGCAGCCGCGGTAATACGAGGGGCCCGAGCGTTAATCAGAATCACTGGGCTTAAAGCGTGCGCAGGCGGTCCAGCAAGCATCTTGTGAAATCCCTCGGCTCAACCGGGGAAGTGCAGGGTGAACTGCTGGACTTGAGGCAGGTAGGGGCTGATGGAACCATGAGTGGAGCGGTGAAATGCGTAGATATTCATGGGAACGCCGATGGGGAAGCCGATCAGCTGGGCCTGTCCTGACGCTCAGGCACGAAAGCGTGGGGAGCAA…	0	0	7.7e-05	0	0	0	0	0	0	0	0	0	0	0	0	0	0	0	Bacteria	Planctomycetota	Phycisphaerae	Phycisphaerales	SM1A02	UBA6054	(GB_GCA_002429045.1)
CGACGAATCTTCCGCAATGGGCGCAAGCCTGACGGAGCAATGCCGCGTGTGGGATGAAGCGCCTTCGGTGTGTAAACCACTGTCAGAGAACAGAAACAATGATCATTCTCAAAGGAAGAGACGGCTAACCCTGTGCCAGCAGCCGCGGTAATACAGGGGTCTCGAGCGTTAATCGGAATTACTGGGCTTAAAGGGAGCGTAGGCTGATCAGCAAGTGCTTTGTGAAATCCCCCGGCTCAACCGGGGAACTGCGGGGCATACTGCTGGTCTTGAGGCATGTAGGGGCGGGCAGAACAGTAGGTGGAGCGGTGAAATGCGTAGATATCTACTGGAATGCCGATGGTGAAGACGGCCCGCTGGGCATGACCTGACGCTGAGGCTCGAAAGCGTGGGGAGCAA…	0	0	0	0	0	0	0	0	0	0	0	0	0	0	4.79e-05	0	0	0	Bacteria	Planctomycetota	Phycisphaerae	Phycisphaerales	SM1A02	Unclassified	Unclassified
CGACGAATCTTCCGCAATGGGCGCAAGCCTGACGGAGCAATGCCGCGTGTGGGATGAAGCGTCTTCGACGTGTAAACCACTGTCAGGTCCTAGGACCAACGACCAGGACCAAAGGAAGGGCCGGCTAATTCCGTGCCAGCAGCCGCGGTAATACGGAAGGCCCGAGCGTTAATCGGAATCACTGGGCTTAAAGCGTGCGCAGGCGGACCAGTAAGCATCTCGTGAAATCCCACGGCTCAACCGTGGAACTGCGGGGTGAACTGCTGGTCTTGAGATAGGTAGGGGCAGATGGAACTATGGGTGGAGCGGTGAAATGCATAGATATCCATAGGAACGCCAATGGGGAAGCCAATCTGCTGGGCCTATTCTGACGCTCAGGCACGAAAGCGTGGGGAGCAA…	0	0	0	0	0	0	0	0	0	0	0	0	0	0	0	0	0.000224553	0.000224662	Bacteria	Planctomycetota	Phycisphaerae	Phycisphaerales	SM1A02	Unclassified	Unclassified
CGAGGAATTTTAGTCAATGGGCGAAAGCCTGAACTAGCGACGCCGCGTGGGGGATGAAGGTTTTCGGATCGTAAACCCCTTTTATCAGGGAGGAATAATGACAGTACCTGATGAATAAGTCATGGCTAACTACGTGCCAGCAGCCGCGGTGATACGTAGGTGGCGAGCGTTATCCGGATTTACTGGGCGTAAAGCGGGTGCAGACGGTTTTTCAAGTCGGGCGTAAAATCTCCCAGCTTAACTGGGAGGGACCGTTCGATACTGTGAGACTAGAGGACAGCAGGGGGAGGTAGAATTCTCGGTGTAGTGGTGGAATGCGTAGATATCGAGAGGAATACCAGTGGCGAAGGCGGCCTCCTGGGCTGTTTCTGACGTTCAGACCCGAAGGTGTGGGGAGCA…	0	0	0	0	0	0	0	0	0	4.1e-05	0	0	0	0	0	0	0	0	Bacteria	Unclassified	Unclassified	Unclassified	Unclassified	Unclassified	Unclassified
CGAGTGTAGGCGGCTGCATAAGTCGGATGTGAAAGCCCTGGGCTCAACCTGGGAATTGCACTCGATACTGCGGAGCTAGAGTATGGTAGAGGGAAGTGGAATTTCCGGTGTAGCGGTGAAATGCGTAGATATCGGAAGGAACACCAGTGGCGAAGGCGACTTCCTGGGCCAATACTGACGCTGAGGTGCGAAAGCGTGGGGAGCAAACAGGATTAGATACCCCAGTAGTCAGATCGGAAGAGCACACGTCTGAACTCCAGTCACAGCGTAGCATCTCGTATGCCGTCT	0	0	0	0	0	0	0	0	0	0	0	0	0	0	0.000335579	0	0	0	Bacteria	Proteobacteria	Gammaproteobacteria	Woeseiales	Woeseiaceae	UBA1844	(GB_GCA_002338615.1)
CGAGTGTAGGCGGCTGCATAAGTCGGATGTGAAAGCCCTGGGCTCAACCTGGGAATTGCACTCGATACTGCGGAGCTAGAGTATGGTAGAGGGAAGTGGAATTTCCGGTGTAGCGGTGAAATGCGTAGATATCGGAAGGAACACCAGTGGCGAAGGCGACTTCCTGGGCCAATACTGACGCTGAGGTGCGAAAGCGTGGGGAGCAAACAGGATTAGATACCCTTGTAGTCAGATCGGAAGAGCACACGTCTGAACTCCAGTCACAGCGTAGCATCTCGTATGCCGTCT	0	0	0	0	0	0	0	0	0	0	0	0	0.000348004	0	0	0	0	0	Bacteria	Proteobacteria	Gammaproteobacteria	Woeseiales	Woeseiaceae	UBA1844	(GB_GCA_002338615.1)
CGAGTGTAGGCGGCTGCATAAGTCGGATGTGAAAGCCCTGGGCTTAACCTGGGAACTGCATTCGATACTGTGCGGCTAGAGTTTGGTAGAGGGAAGTGGAATTCCAGGTGTAGCGGTGAAATGCGTAGATATCTGGAGGAACATCAGTGGCGAAGGCGGCTTCCTGGATCAAAACTGACGCTGAGGCTCGAAAGCGTGGGGAGCAAACAGGATTAGATACCCCAGTAGTCAGATCGGAAGAGCACACGTCTGAACTCCAGTCACAGCGTAGCATCTCGTATGCCGTCT	0	0	0	0	0	0	0	0	0	2.73e-05	0.00175996	4.2e-05	3.66e-05	1.59e-05	4.79e-05	0.0171041	0	0	Bacteria	Proteobacteria	Gammaproteobacteria	Unclassified	Unclassified	Unclassified	Unclassified
CGAGTGTAGGCGGCTGCATAAGTCGGATGTGAAAGCCCTGGGCTTAACCTGGGAACTGCATTCGATACTGTGCGGCTAGAGTTTGGTAGAGGGAAGTGGAATTCCAGGTGTAGCGGTGAAATGCGTAGATATCTGGAGGAACATCAGTGGCGAAGGCGGCTTCCTGGATCAAAACTGACGCTGAGGCTCGAAAGCGTGGGGAGCAAACAGGATTAGATACCCTTGTAGTCAGATCGGAAGAGCACACGTCTGAACTCCAGTCACAGCGTAGCATCTCGTATGCCGTCT	0	0	0	0	0	0	0	0	0	2.05e-05	0.00113879	2.1e-05	5.49e-05	1.59e-05	2.4e-05	0	0	0	Bacteria	Proteobacteria	Gammaproteobacteria	Unclassified	Unclassified	Unclassified	Unclassified
CGAGTGTAGGCGGCTGCATAAGTCGGATGTGAAAGCCCTGGGCTTAACCTGGGAACTGCATTCGATACTGTGCGGCTAGAGTTTGGTAGAGGGAAGTGGAATTTCCGGTGTAGCGGTGAAATGCGTAGATATCGGAAGGAACACCAGTGGCGAAGGCGACTTCCTGGGCCAATACTGACGCTGAGGTGCGAAAGCGTGGGGAGCAAACAGGATTAGATACCCCTGTAGTCAGATCGGAAGAGCACACGTCTGAACTCCAGTCACAGCGTAGCATCTCGTATGCCGTCT	0	0	0	0	0	0	0	0	0	0	0	0	0.00122717	0	0	0	0	0	Bacteria	Proteobacteria	Gammaproteobacteria	Woeseiales	Woeseiaceae	UBA1844	(GB_GCA_002338615.1)
CGAGTGTAGGCGGCTGCATAAGTCGGATGTGAAAGCCCTGGGCTTAACCTGGGAACTGCATTCGATACTGTGCGGCTAGAGTTTGGTAGAGGGAAGTGGAATTTCCGGTGTAGCGGTGAAATGCGTAGATATCGGAAGGAACACCAGTGGCGAAGGCGACTTCCTGGGCCAATACTGACGCTGAGGTGCGAAAGCGTGGGGAGCAAACAGGATTAGATACCCGAGTAGTCAGATCGGAAGAGCACACGTCTGAACTCCAGTCACAGCGTAGCATCTCGTATGCCGTCT	0	0	0	0	0	0	0	0	0	0	0	0	0	0.000398216	0	0	0	0	Bacteria	Proteobacteria	Gammaproteobacteria	Woeseiales	Woeseiaceae	UBA1844	(GB_GCA_002338615.1)
CGAGTGTAGGCGGCTGCATAAGTCGGATGTGAAAGCCCTGGGCTTAACCTGGGAACTGCATTCGATACTGTGCGGCTAGAGTTTGGTAGAGGGAAGTGGAATTTCCGGTGTAGCGGTGAAATGCGTAGATATCGGAAGGAACACCAGTGGCGAAGGCGACTTCCTGGGCCAATACTGACGCTGAGGTGCGAAAGCGTGGGGAGCAAACAGGATTAGATACCCTAGTAGTCAGATCGGAAGAGCACACGTCTGAACTCCAGTCACAGCGTAGCATCTCGTATGCCGTCT	0	0	0	0	0	0	0	0	0	0	0	0	0	0	0.000695127	0	0	0	Bacteria	Proteobacteria	Gammaproteobacteria	Woeseiales	Woeseiaceae	UBA1844	(GB_GCA_002338615.1)
CGAGTGTAGGCGGCTGCATAAGTCGGATGTGAAAGCCCTGGGCTTAACCTGGGAATTGCACTCGATACTGTGCGGCTAGAGTCTGATAGAGGGAAGTGGAATTCCAGGTGTAGCGGTGAAATGCGTAGATATCTGGAGGAACATCAGTGGCGAAGGCGGCTTCCTGGATCAAGACTGACGCTGAGGCTCGAAAGCGTGGGGAGCAAACAGGATTAGATACCCCAGTAGTCAGATCGGAAGAGCACACGTCTGAACTCCAGTCACAGCGTAGCATCTCGTATGCCGTCT	0	0	0	0	0	0	0	0	0	0.000327777	0	0	0.000201476	0.000159286	0	0	0	0	Bacteria	Proteobacteria	Gammaproteobacteria	Unclassified	Unclassified	Unclassified	Unclassified
CGAGTGTAGGCGGCTGCATAAGTCGGATGTGAAAGCCCTGGGCTTAACCTGGGAATTGCACTCGATACTGTGCGGCTAGAGTCTGATAGAGGGAAGTGGAATTCCAGGTGTAGCGGTGAAATGCGTAGATATCTGGAGGAACATCAGTGGCGAAGGCGGCTTCCTGGATCAAGACTGACGCTGAGGCTCGAAAGCGTGGGGAGCAAACAGGATTAGATACCCCGGTAGTCAGATCGGAAGAGCACACGTCTGAACTCCAGTCACCATGCCTAATCTCGTATGCCGTCT	0.00126005	0	0	0	0	0	0	0	0	0	0	0	0	0	0	0	0	0	Bacteria	Proteobacteria	Gammaproteobacteria	Unclassified	Unclassified	Unclassified	Unclassified
CGAGTGTAGGCGGCTGCATAAGTCGGATGTGAAAGCCCTGGGCTTAACCTGGGAATTGCACTCGATACTGTGCGGCTAGAGTCTGATAGAGGGAAGTGGAATTCCAGGTGTAGCGGTGAAATGCGTAGATATCTGGAGGAACATCAGTGGCGAAGGCGGCTTCCTGGATCAAGACTGACGCTGAGGCTCGAAAGCGTGGGGAGCAAACAGGATTAGATACCCCTGTAGTCAGATCGGAAGAGCACACGTCTGAACTCCAGTCACCAGCCTCGATCTCGTATGCCGTCT	0	0	0	0	0	0	0	0	0	0	0	0	0	0	0	0	0	0.000491449	Bacteria	Proteobacteria	Gammaproteobacteria	Unclassified	Unclassified	Unclassified	Unclassified
CGAGTGTAGGCGGCTGCATAAGTCGGATGTGAAAGCCCTGGGCTTAACCTGGGAATTGCACTCGATACTGTGCGGCTAGAGTCTGATAGAGGGAAGTGGAATTCCAGGTGTAGCGGTGAAATGCGTAGATATCTGGAGGAACATCAGTGGCGAAGGCGGCTTCCTGGATCAAGACTGACGCTGAGGCTCGAAAGCGTGGGGAGCAAACAGGATTAGATACCCCTGTAGTCAGATCGGAAGAGCACACGTCTGAACTCCAGTCACCATGCCTAATCTCGTATGCCGTCT	0	0	0.00084674	0	0	0	0	0	0	0	0	0	0	0	0	0	0	0	Bacteria	Proteobacteria	Gammaproteobacteria	Unclassified	Unclassified	Unclassified	Unclassified
CGAGTGTAGGCGGCTGCATAAGTCGGATGTGAAAGCCCTGGGCTTAACCTGGGAATTGCACTCGATACTGTGCGGCTAGAGTCTGATAGAGGGAAGTGGAATTCCAGGTGTAGCGGTGAAATGCGTAGATATCTGGAGGAACATCAGTGGCGAAGGCGGCTTCCTGGATCAAGACTGACGCTGAGGCTCGAAAGCGTGGGGAGCAAACAGGATTAGATACCCTAGTAGTCAGATCGGAAGAGCACACGTCTGAACTCCAGTCACAGCGTAGCATCTCGTATGCCGTCT	0	0	0	0	0	0	0	0	0	0	0	6.3e-05	0	0	0	0	0	0	Bacteria	Proteobacteria	Gammaproteobacteria	Unclassified	Unclassified	Unclassified	Unclassified
CGAGTGTAGGCGGCTGCATAAGTCGGATGTGAAAGCCCTGGGCTTAACCTGGGAATTGCATTCGAAACTGCTTGACTAGAGTATGGGAGAGGGAAGTGGAATTTCCGGTGTAGCGGTGAAATGCGTAGATATCGGAAGGAACATCAGTGGCGAAGGCGACTTCCTGGACCAATACTGACGCTGAGGTGCGAAAGCGTGGGGAGCAAACAGGATTAGATACCCTGGTAGTCAGATCGGAAGAGCACACGTCTGAACTCCAGTCACAGCGTAGCATCTCGTATGCCGTCT	0	0	0	0	0	0	0	0	0	0	0	0	0	0	0.000287639	0	0	0	Bacteria	Proteobacteria	Gammaproteobacteria	Woeseiales	Woeseiaceae	UBA1844	(GB_GCA_002338615.1)
CGAGTGTAGGCGGCTGCGTAAGTCGGATGTGAAAGCCCCGGGCTCAACCTGGGAATTGCATTCGAAACTGCGCAGCTAGAGTTTGGTAGAGGTAAGTGGAATTCCGGGTGTAGCGGTGAAATGCGTAGATATCCGGAGGAACATCAGTGGCGAAGGCGGCTTACTGGACCAAAACTGACGCTGAGGCTCGAAAGCGTGGGGAGCAAACAGGATTAGATACCCCTGTAGTCAGATCGGAAGAGCACACGTCTGAACTCCAGTCACAGCGTAGCATCTCGTATGCCGTCT	0	0	0	0	0	0	0	0	0	0	0	0	0	0.000493788	0	0	0	0	Bacteria	Proteobacteria	Gammaproteobacteria	Unclassified	Unclassified	Unclassified	Unclassified
CGAGTGTAGGCGGCTGCGTAAGTCGGATGTGAAAGCCCCGGGCTCAACCTGGGAATTGCATTCGAAACTGCGCAGCTAGAGTTTGGTAGAGGTAAGTGGAATTCCGGGTGTAGCGGTGAAATGCGTAGATATCCGGAGGAACATCAGTGGCGAAGGCGGCTTACTGGACCAAAACTGACGCTGAGGCTCGAAAGCGTGGGGAGCAAACAGGATTAGATACCCGGGTAGTCAGATCGGAAGAGCACACGTCTGAACTCCAGTCACAGCGTAGCATCTCGTATGCCGTCT	0	0	0	0	0	0	0	0	0	0	0	0	0.00128212	0	0	0	0	0	Bacteria	Proteobacteria	Gammaproteobacteria	Unclassified	Unclassified	Unclassified	Unclassified
CGCCCGTAGGCGGCTGCGTGAGTGTTTCGTGAAAGCCCTCGGCTTAACCGGGGAAGTGCGGAGCAAACTGCGCGGCTTGAGTGCTGGAGGGGGAGGCGGAATTCCTGGTGGAGCGGTGAAATGCGTAGAGATCAGGAAGAACGTCGGTGGCGAAGGCGGCCTCCTGGACAGACACTGACGCTGAGGGGCGAAAGCGTGGGGAGCAAACGGGATTAGATACCCCTGTAGTCAGATCGGAAGAGCACACGTCTGAACTCCAGTCACCAGCCTCGATCTCGTATGCCGTCT	0	0	0	0	0	0	0	0	0	0	0	0	0	0	0	0	0.000352869	0.000266786	Bacteria	Unclassified	Unclassified	Unclassified	Unclassified	Unclassified	Unclassified
CGCCTACGGGAGGCTGCATAAGTCGGATGTGAAAGCCCTGGGCTTAACCTGGGAACTGCATTCGATACTGTGCGGCTAGAGTTTGGTAGAGGGAAGTGGAATTCCAGGTGTAGCGGTGAAATGCGTAGATATCTGGAGGAACATCAGTGGCGAAGGCGGCTTCCTGGATCAAAACTGACGCTGAGGCTCGAAAGCGTGGGGAGCAAACAGGATTAGATACCCCAGTAGTCAGATCGGAAGAGCACACGTCTGAACTCCAGTCACGTAGAGAGATCTCGTATGCCGTCT	0	0	0	0	0	0	0	0	0.000697788	0	0	0	0	0	0	0	0	0	Bacteria	Proteobacteria	Gammaproteobacteria	Unclassified	Unclassified	Unclassified	Unclassified
CGCCTACGGGGGGCTGCATAAGTCGGATGTGAAAGCCCTGGGCTTAACCTGGGAACTGCATTCGATACTGTGCGGCTAGAGTTTGGTAGAGGGAAGTGGAATTCCAGGTGTAGCGGTGAAATGCGTAGATATCTGGAGGAACATCAGTGGCGAAGGCGGCTTCCTGGATCAAAACTGACGCTGAGGCTCGAAAGCGTGGGGAGCAAACAGGATTAGATACCCCAGTAGTCAGATCGGAAGAGCACACGTCTGAACTCCAGTCACAGCGTAGCATCTCGTATGCCGTCT	0	0	0	0	0	0	0	0	0	0	0	0	0.000531165	0	0	0	0	0	Bacteria	Proteobacteria	Gammaproteobacteria	Unclassified	Unclassified	Unclassified	Unclassified
CGCCTACGGGGGGCTGCATAAGTCGGATGTGAAAGCCCTGGGCTTAACCTGGGAACTGCATTCGATACTGTGCGGCTAGAGTTTGGTAGAGGGAAGTGGAATTCCAGGTGTAGCGGTGAAATGCGTAGATATCTGGAGGAACATCAGTGGCGAAGGCGGCTTCCTGGATCAAAACTGACGCTGAGGCTCGAAAGCGTGGGGAGCAAACAGGATTAGATACCCCAGTAGTCAGATCGGAAGAGCACACGTCTGAACTCCAGTCACGTAGAGAGATCTCGTATGCCGTCT	0	0	0	0	0	0	0	0	0.000628009	0	0	0	0	0	0	0	0	0	Bacteria	Proteobacteria	Gammaproteobacteria	Unclassified	Unclassified	Unclassified	Unclassified
CGCCTACGGGGGGCTGCATAAGTCGGATGTGAAAGCCCTGGGCTTAACCTGGGAACTGCATTCGATACTGTGCGGCTAGAGTTTGGTAGAGGGAAGTGGAATTCCAGGTGTAGCGGTGAAATGCGTAGATATCTGGAGGAACATCAGTGGCGAAGGCGGCTTCCTGGATCAAAACTGACGCTGAGGCTCGAAAGCGTGGGGAGCAAACAGGATTAGATACCCGAGTAGTCAGATCGGAAGAGCACACGTCTGAACTCCAGTCACAGCGTAGCATCTCGTATGCCGTCT	0	0	0	0	0	0	0	0	0	0	0	0	0.000439585	0	0	0	0	0	Bacteria	Proteobacteria	Gammaproteobacteria	Unclassified	Unclassified	Unclassified	Unclassified
CGCCTACGGGGGGCTGCATAAGTCGGATGTGAAAGCCCTGGGCTTAACCTGGGAACTGCATTCGATACTGTGCGGCTAGAGTTTGGTAGAGGGAAGTGGAATTCCAGGTGTAGCGGTGAAATGCGTAGATATCTGGAGGAACATCAGTGGCGAAGGCGGCTTCCTGGATCAAAACTGACGCTGAGGCTCGAAAGCGTGGGGAGCAAACAGGATTAGATACCCGTGTAGTCAGATCGGAAGAGCACACGTCTGAACTCCAGTCACAGCGTAGCATCTCGTATGCCGTCT	0	0	0	0	0	0	0	0	0	0	0	0	0.000421269	0	0	0	0	0	Bacteria	Proteobacteria	Gammaproteobacteria	Unclassified	Unclassified	Unclassified	Unclassified
CGCCTACGGGGGGCTGCATAAGTCGGATGTGAAAGCCCTGGGCTTAACCTGGGAACTGCATTCGATACTGTGCGGCTAGAGTTTGGTAGAGGGAAGTGGAATTCCAGGTGTAGCGGTGAAATGCGTAGATATCTGGAGGAACATCAGTGGCGAAGGCGGCTTCCTGGATCAAAACTGACGCTGAGGCTCGAAAGCGTGGGGAGCAAACAGGATTAGATACCCTAGTAGTCAGATCGGAAGAGCACACGTCTGAACTCCAGTCACAGCGTAGCATCTCGTATGCCGTCT	0	0	0	0	0	0	0	0	0	0	0	0	0.000384637	0	0	0	0	0	Bacteria	Proteobacteria	Gammaproteobacteria	Unclassified	Unclassified	Unclassified	Unclassified
CGCCTACGGGGGGCTGCATAAGTCGGATGTGAAAGCCCTGGGCTTAACCTGGGAACTGCATTCGATACTGTGCGGCTAGAGTTTGGTAGAGGGAAGTGGAATTCCAGGTGTAGCGGTGAAATGCGTAGATATCTGGAGGAACATCAGTGGCGAAGGCGGCTTCCTGGATCAAAACTGACGCTGAGGCTCGAAAGCGTGGGGAGCAAACAGGATTAGATACCCTGGTAGTCAGATCGGAAGAGCACACGTCTGAACTCCAGTCACAGCGTAGCATCTCGTATGCCGTCT	0	0	0	0	0	0	0	0	0	0	0	0	0.000402953	0	0	0	0	0	Bacteria	Proteobacteria	Gammaproteobacteria	Unclassified	Unclassified	Unclassified	Unclassified
CGCCTACGGGTGGCTGCATAAGTCGGATGTGAAAGCCCTGGGCTTAACCTGGGAACTGCATTCGATACTGTGCGGCTAGAGTTTGGTAGAGGGAAGTGGAATTCCAGGTGTAGCGGTGAAATGCGTAGATATCTGGAGGAACATCAGTGGCGAAGGCGGCTTCCTGGATCAAAACTGACGCTGAGGCTCGAAAGCGTGGGGAGCAAACAGGATTAGATACCCCAGTAGTCAGATCGGAAGAGCACACGTCTGAACTCCAGTCACGTAGAGAGATCTCGTATGCCGTCT	0	0	0	0	0	0	0	0	0.000628009	0	0	0	0	0	0	0	0	0	Bacteria	Proteobacteria	Gammaproteobacteria	Unclassified	Unclassified	Unclassified	Unclassified
CGCCTACGGGTGGCTGCATAAGTCGGATGTGAAAGCCCTGGGCTTAACCTGGGAACTGCATTCGATACTGTGCGGCTAGAGTTTGGTAGAGGGAAGTGGAATTCCAGGTGTAGCGGTGAAATGCGTAGATATCTGGAGGAACATCAGTGGCGAAGGCGGCTTCCTGGATCAAAACTGACGCTGAGGCTCGAAAGCGTGGGGAGCAAACAGGATTAGATACCCGGGTAGTCAGATCGGAAGAGCACACGTCTGAACTCCAGTCACGTAGAGAGATCTCGTATGCCGTCT	0	0	0	0	0	0	0	0	0.000488452	0	0	0	0	0	0	0	0	0	Bacteria	Proteobacteria	Gammaproteobacteria	Unclassified	Unclassified	Unclassified	Unclassified
CGCGCGTAGGCGGCTTTGTAAGTCGGATGTGAAAGCCCTGGGCTCAACCTGGGAATTGCACTCGATACTGCGGAGCTAGAGTATGGTAGAGGGAAGTGGAATTTCCGGTGTAGCGGTGAAATGCGTAGATATCGGAAGGAACACCAGTGGCGAAGGCGACTTCCTGGGCCAATACTGACGCTGAGGTGCGAAAGCGTGGGGAGCAAACAGGATTAGATACCCCAGTAGTCAGATCGGAAGAGCACACGTCTGAACTCCAGTCACAGCGTAGCATCTCGTATGCCGTCT	0	0	0	0	0	0	0	0	0	0	0	0	0	0	4.79e-05	0	0	0	Bacteria	Proteobacteria	Gammaproteobacteria	Woeseiales	Woeseiaceae	UBA1844	(GB_GCA_002338615.1)
CGCGCGTAGGCGGCTTTGTAAGTCGGATGTGAAAGCCCTGGGCTCAACCTGGGAATTGCACTCGATACTGCGGAGCTAGAGTATGGTAGAGGGAAGTGGAATTTCCGGTGTAGCGGTGAAATGCGTAGATATCGGAAGGAACACCAGTGGCGAAGGCGACTTCCTGGGCCAATACTGACGCTGAGGTGCGAAAGCGTGGGGAGCAAACAGGATTAGATACCCTTGTAGTCAGATCGGAAGAGCACACGTCTGAACTCCAGTCACAGCGTAGCATCTCGTATGCCGTCT	0	0	0	0	0	0	0	0	0	0	0	0	0.00018316	0	0	0	0	0	Bacteria	Proteobacteria	Gammaproteobacteria	Woeseiales	Woeseiaceae	Unclassified	Unclassified
CGCGCGTAGGCGGTTTAGTAAGTCGGATGTGAAAGCCCTGGGCTCAACCTGGGAATTGCACTCGATACTGCGGAGCTAGAGTATGGTAGAGGGAAGTGGAATTTCCGGTGTAGCGGTGAAATGCGTAGATATCGGAAGGAACACCAGTGGCGAAGGCGACTTCCTGGGCCAATACTGACGCTGAGGTGCGAAAGCGTGGGGAGCAAACAGGATTAGATACCCCAGTAGTCAGATCGGAAGAGCACACGTCTGAACTCCAGTCACAGCGTAGCATCTCGTATGCCGTCT	0	0	0	0	0	0	0	0	0	0	0	0	0	0	4.79e-05	0	0	0	Bacteria	Proteobacteria	Gammaproteobacteria	Woeseiales	Woeseiaceae	UBA1844	(GB_GCA_002338615.1)
CGGGGAATATTGGACAATGGGCGAAAGCCTGATCCAGCGACGCCGCGTGGAGGATGAAGGTTTTCGGATCGTAAACTCCTGTTAAGTGGGAAGAAAGACCTGTGGGTAATATACGCAGGGGATGACGGTACCACTAGAGAAAGCTCCGGCTAACTTCGTGCCAGCAGCCGCGGTAATACGAGGGGAGCTAGCGTTATTCGGAATGACTGGGCGTAAAGGGCGCGTAGGCGGCTTGTTAAGTCGACTGTTAAATTTCACAGCTTAACTGTGGGTAGGCAGACGATACTGGCAGGCTTGAGGGTGAGAGAGAGAAGTGGAATTCTCGGAGTAGCGGTAAAATGCGTAGATCTCGAGAGGAACACCAATGGCGAAGGCAGCTTCTTGGCTCATTCCTGACGC…	0	0	7.7e-05	0	0	0	0	0	0	0	0	0	0	0	0	0	0	0	Bacteria	Dependentiae	Babeliae	Babeliales	Vermiphilaceae	Vermiphilus	Vermiphilus_pyriformis(GB_GCA_000385635.1)
CGGTAACACGTAGGATCCGAGCGTTATCCGAATTTACTGGGCGTAAAGCGCGTGTAGGCGGTCAGGTAAGTTGGACGTGAAAGCTCCTGGCTCAACTAGGAGAGGTCGTTCAAAACTGCCTGGCTAGAGGGCGACAGAGGGAGGTGGAATTCCCGGTGTAGTGGTGAAATGCGTAGATATCGGGAGGAACACCAGTGGCGAAGGCGGCCTCCTGGGTCGCACCTGACGCTCAGACGCGAAAGCTAGGGGAGCGAACGGGATTAGATACC	0	0	0	0	0	0	0	0	0.000209336	0	0	0	0	0	0	0	0	0	Bacteria	Chloroflexota	Anaerolineae	Anaerolineales	UBA6092	UBA6092	(GB_GCA_002428565.1)
CGGTAATACGTAGACCTCAAGCGTTATCCGGATTTATTGGGCGTAAAGGGTGAGTAGGCGGATATAATAGTCAGATGTTAAATCATCGAGCTCAACTCGGTGGCTGCATTTGAAACGTTATATCTAGAAACAAGTAGAGGTTAACGGAACTCATGGTGTAGTAGTGAAATGCGTTGATATCATGAGGAACACCAAAGGCGAAGGCAGTTAACTGGGCTTTGTTTGACGCTGAATCACGAAAGTGTGGGTAGCGAATGGGATTAGATACC	0	0	0	0	0	0.000736196	0	0	0	0	0	0	0	0	0	0	0	0	Bacteria	Patescibacteria	Paceibacteria	Moranbacterales	Unclassified	Unclassified	Unclassified
CGGTAATACGTAGGGTCCGAGCGTTGTCCGGATTTATTGGGCGTAAAGAGTATGTAGGTGGGATGGTATGTCGAATTTTAAATCTTCAGGCTCAACTTGGAGTTGGGATTCGAAACTACCATTCTTTGAGGATAGCAGGGGTAAGCGGAATTAGCGGAGTAGCAGTGAAATGCGTTGATCTCGCTAAGAACACCAATGGCGAAGGCAGCTTACTAGGTTATCTCTGACACTGAGATACGAAAGCGTGGGGAGCGAACGGGATTAGATAC	0	0	0	0	0	0	0	0	0.000139558	0	0	0	0	0	0	0	0	0	Bacteria	Patescibacteria	Berkelbacteria	UBA12157	UBA12157	RBG-13-40-8	(GB_GCA_001774375.1)
CGTTATTCGGAATTATTGGGCGTAAAGGGCGCGTAGGCGGTCTTGTCGGTCAGATGTGAAAGCCCGGGGCTCAACCCTGGAAGTGCATTTGAAACAGCAAGACTTGAGTACGGGAGAGGAAAGCGGAATTCCTGGTGTAGAGGTGAAATTCGTAGATATCAGGAGGAACACCGATGGCGAAGGCAGCTTTCTGGACCGATACTGACGCTGAGGCGCGAAGGCGTGGGTAGCGAACGGGATTAGATACCCGGGTAGTCAGATCGGAAGAG	0	0	0	0	0	0	0	0	0	0	0	0	0	0	0	0.000522261	0	0	Bacteria	Desulfobacterota	Desulfobacteria	Desulfobacterales	Desulfobacteraceae	Unclassified	Unclassified
CGTTATTCGGAATTATTGGGCGTAAAGGGCGCGTAGGCGGTCTTGTCGGTCAGATGTGAAAGCCCGGGGCTCAACCCTGGAAGTGCATTTGAAACAGCAAGACTTGAGTACGGGAGAGGAAAGCGGAATTCCTGGTGTAGAGGTGAAATTCGTAGATATCAGGAGGAACACCGATGGCGAAGGCAGCTTTCTGGACCGATACTGACGCTGAGGCGCGAAGGCGTGGGTAGCGAACGGGATTAGATACCCGTGTAGTCAGATCGGAAGAG	0	0	0	0	0	0.00122699	0	0	0	0	0	0	0	0	0	0	0	0	Bacteria	Desulfobacterota	Desulfobacteria	Desulfobacterales	Desulfobacteraceae	Unclassified	Unclassified
CGTTATTCGGAATTATTGGGCGTAAAGGGCGCGTAGGCGGTCTTGTCGGTCAGATGTGAAAGCCCGGGGCTCAACCCTGGAAGTGCATTTGAAACAGCAAGACTTGAGTACGGGAGAGGAAAGCGGAATTCCTGGTGTAGAGGTGAAATTCGTAGATATCAGGAGGAACACCGATGGCGAAGGCAGCTTTCTGGACCGATACTGACGCTGAGGCGCGAAGGTGTGGGTAGCGAACGGGATTAGATACCCTGGTAGTCAGATCGGAAGAG	0	0	0	0	0	0	0	0.00165153	0	0	0	0	0	0	0	0	0	0.000547614	Bacteria	Desulfobacterota	Desulfobacteria	Desulfobacterales	Desulfobacteraceae	Unclassified	Unclassified
CGTTATTCGGAATTATTGGGCGTAAAGGGCGCGTAGGCGGTTTTGTCGGTCAGATGTGAAAGCCCGGGGCTCAACCCTGGAAGAGCATTTGAAACAGCAAGACTTGAGTACGGGAGAGGAAAGCGGAATTCCTGGTGTAGAGGTGAAATTCGTAGATATCAGGAGGAACACCGATGGCGAAGGCAGCTTTCTGGACCGATACTGACGCTGAGGCGCGAAGGTGTGGGTAGCGAACGGGATTAGATACCCCAGTAGTCAGATCGGAAGAG	0	0	0	0	0	0	0	0	0	0	0	0	0	0	0	0	0.00032079	0	Bacteria	Desulfobacterota	Syntrophia	Syntrophales	UBA5619	UBA5619	UBA5619_sp1(GB_GCA_001830835.1)
CGTTATTCGGATTTATTGGGCGTAAAGGGCGCGTAGGCGGTCTCTAAAGTCAGATGTGAAAGCCCGGGGCTTAACCCCGGAAGTGCATTTGAAACTCAGGGACTTGAGTATGGGAGAGGGAAGTGGAATTCCTGGTGTAGCGGTGAAATGCGTAGATATCAGGAGGAACACCAGTGGCGAAGGCGACTTCCTGGACCAATACTGACGCTGAGGCGCGAAGGCGTGGGGAGCAAACAGGATTAGATACCCCTGTAGTCAGATCGGAAGAG	0	0	0	0	0	0	0	0	0	1.37e-05	0	0	0	0	0	0	0	0	Bacteria	Desulfobacterota	Desulfobacteria	Desulfobacterales	Unclassified	Unclassified	Unclassified
CGTTGTCCGGAATTACTGGGCGTAAAGGGCGTGTAGGCGGCTTATTAAGTCAGATGTGAAAGCCCACGGCTTAACCGTGGAACTGCATTTGAAACTGGTAAGCTTGAGTATGAGAAGGGGTAGTGGAATTCCCAGTGTAGCGGTGAAATGCGTAGATATTGGGAAGAACACCAGTAGCGAAGGCGACTACCTGGCTCATTACTGACGCTAATGCGCGAAAGCGCGGGGAGCAAACAGGATTAGATACCCGAGTAGTCAGATCGGAAGAG	0	0	0	0	0	0	0	0	0	1.37e-05	0	0	0	0	0	0	0	0	Bacteria	Unclassified	Unclassified	Unclassified	Unclassified	Unclassified	Unclassified
CTAAGAATAGTCCGCAATGGGGGAAACCCTGACGGTGCGACGCCGCGTGGGCGATGAAGGCCATGAGGTTGTAAAGCCCTTTTCTTGGCGAAGAATGAGGTTGGGAGTGGAACGCCCGATCGATGACGTTAGCCAAGGAATAAGCCCCGGCCAATTACGTGCCAGCAGCCGCGGTAACACGTAAGGGGCGAGCGTTGTTCGGAATTATTGGGCGTAAAGGGCGCGTAGGCGGCGCCGCAAGCCTGGTGTGAAAACCTCTGGCTCAACCAGAGAGACGCGCTGGGAACTGCGGTGCTTGAGTCCTGGAGGGGAAGTAGGAATTCCTGGTGGAGGGGTGAAATCTGTAGATATCAGGAAGAACACCAGTGGCGAAGGCGAACTTCTGGCCAGAGACTGACG…	0	0	0	0	0	0	0	0	0	3.41e-05	0	0	0	0	0	0	0	0	Bacteria	Spirochaetota	Spirochaetia	Spirochaetales	RBG-16-67-19	bin103	(GB_GCA_002238925.1)
CTAAGAATAGTCCGCAATGGGGGAAACCCTGACGGTGCGACGCCGCGTGGGCGATGAAGGCCATGAGGTTGTAAAGCCCTTTTCTTGGCGAAGAATGAGGTTGGGAGTGGAACGCCCGATCGATGACGTTAGCCAAGGAATAAGCCCCGGCCAATTACGTGCCAGCAGCCGCGGTAACACGTAAGGGGCGAGCGTTGTTCGGAATTATTGGGCGTAAAGGGCGCGTAGGCGGCGCCGCAAGCCTGGTGTGAAAACCTCTGGCTCAACCAGAGAGACGCGCTGGGAACTGCGGTGCTTGAGTCCTGGAGGGGAAGTGGGAATTCCTGGTGGAGGGGTGAAATCTGTAGATATCAGGAAGAACACCAGTGGCGAAGGCGAACTTCTGGCCAGAGACTGACG…	0	0	0.000269417	0	0	0	0	0	0	0	0	0	0	0	0	0	0	0	Bacteria	Spirochaetota	Spirochaetia	Spirochaetales	RBG-16-67-19	bin103	(GB_GCA_002238925.1)
CTAAGAATATTCCGCAATGGACGAAAGTCTGACGGAGCAATCCCACGTGAAGGATGAAGGCCCTCGGGTTGTAAACTTCTTTCGGTGAGGAAGAATAAGCCAACAGGAAATGGTTGGTGATGACGGTACTCACATAAGAAGCACCGACTAATTACGTGCCAGCAGTCGCGGTAATACGTAAGGTGCAAACGTTGTTCGGAATTACTGGGCGTAAAGGGTACGTAGGTGGTCAGGTAAGTTAGTGGTGAAATCTCGGGGCTCAACCCCGAGTCTGCCATTAAAACTGCTTGACTTGAGTTGTAATAGGGGTGGCAGGAATTCCTGGTGTAGGAGTGAAATCTGTAGATATCAGGAGGAACACCAATAGCGTAGGCAAGCCACTGGGCTACAACTGACACT…	0.000477949	0	0.000153953	0	0	0	0	0	0	2.05e-05	0	0	0	0	0	0	0	0	Bacteria	Unclassified	Unclassified	Unclassified	Unclassified	Unclassified	Unclassified
CTAAGAATATTCCGCAATGGACGAAAGTCTGACGGAGCAATCCCGCGTGAGGGAAGAAGGCCTTCGGGTTGTAAACCTCTTTTGGCAGGGAAGAATAAGCACTCAGGAAATGGAGTGTGATGACGGTACCTGCAGAAGAAGCACCGACTAACTACGTGCCAGCAGTCGCGGTAATACGTAGGGTGCAAACGTTGTTCGGAATCACTGGGCGTAAAGGGTACGCAGGCGGCCATGTAAGTAAGGGGTGAAAATCCGGGGCTCAACTCCGGACCTGCCTTTTAAACTGCATGGCTAGAATCATAATAGGGGCGGTAGGAATTCCTGGTGTAGGAGTGAAATCTGTAGATATCAGGAGGAACACCAATAGCGTAGGCAAGCCGCTGGGTAATGATTGACGCT…	0	0	0	0	0	0	0	0	0	4.78e-05	0	0	0	0	0	0	0	0	Bacteria	Unclassified	Unclassified	Unclassified	Unclassified	Unclassified	Unclassified
CTAAGAATATTCCGCAATGGACGAAAGTCTGACGGAGCGACGCCGCGTGGATGAAGAAGGCCGAAAGGTTGTAAAATCCTTTTGCTGATGAAGAATAAGTATGGTAGGGAATGACCGTATGATGACATTAGTCGGTGAATAAGCCCCGGCTAACTACGTGCCAGCAGCCGCGGTAACACGTAGGGGGCAAGCGTTGTTCGGAATTATTGGGCGTAAAGGGCATGTAGGCGGTTTTGTAAGCCTGATGTGAAATCCTGCAGCTTAACTGTAGAATTGCATTGGGTACTGCAAGACTTGAATCACAGAGGGGAAACTAGAATTCCAGGTGTAGGGGTGGAATCTGTAGATATCTGGAAGAATACCGGTGGCGAAGGCGGGTTTCTAGCTGATGATTGACGC…	0	0	0	0	0.00117924	0	0	0	0	0	0	0	0	0	0	0	0	0	Bacteria	Spirochaetota	Spirochaetia	Treponematales	Treponemataceae	Unclassified	Unclassified
CTAAGAATATTCCGCAATGGACGAAAGTCTGACGGAGCGACGCCGCGTGGATGAAGAAGGCCGAAAGGTTGTAAAATCCTTTTGCTGATGAAGAATAAGTATGGTAGGGAATGACCGTATGATGACATTAGTCGGTGAATAAGCCCCGGCTAACTACGTGCCAGCAGCCGCGGTAACACGTAGGGGGCAAGCGTTGTTCGGAATTATTGGGCGTAAAGGGCGCGTAGGCGGTCTTGTCGGTCAGATGTGAAAGCCCGGGGCTCAACCCTGGAAGTGCATTTGAAACAGCAAGACTTGAGTACGGGAGAGGAAAGCGGAATTCCTGGTGTAGAGGTGAAATTCGTAGATATCAGGAGGAACACCGATGGCGAAGGCAGCTTTCTGGACCGATACTGACGC…	0	0	0	7.08e-05	0	0	0	0	0	0	0	0	0	0	0	0	0	0	Bacteria	Desulfobacterota	Desulfobacteria	Desulfobacterales	Desulfobacteraceae	Unclassified	Unclassified
CTAAGAATATTCCGCAATGGACGAAAGTCTGACGGAGCGACGCCGCGTGGATGAAGAAGGCCGAAAGGTTGTAAAATCCTTTTGCTGATGAAGAATAAGTATGGTAGGGAATGACCGTATGATGACATTAGTCGGTGAATAAGCCCCGGCTAACTACGTGCCAGCAGCCGCGGTAACACGTAGGGGGCAAGCGTTGTTCGGAATTATTGGGCGTAAAGGGCGCGTAGGCGGTCTTGTCGGTCAGATGTGAAAGCCCGGGGCTCAACCCTGGAAGTGCATTTGAAACAGCAAGACTTGAGTACGGGAGAGGAAAGCGGAATTCCTGGTGTAGAGGTGAAATTCGTAGATATCAGGAGGAACACCGGTGGCGAAGGCGACTACCTGGACCAATACTGACGC…	0	0	0	7.08e-05	0	0	0	0	0	0	0	0	0	0	0	0	0	0	Bacteria	Desulfobacterota	Desulfobacteria	Desulfobacterales	Desulfobacteraceae	Unclassified	Unclassified
CTAAGAATATTCCGCAATGGACGAAAGTCTGACGGAGCGACGCCGCGTGGATGAAGAAGGCCGAAAGGTTGTAAAATCCTTTTGCTGATGAAGAATAAGTATGGTAGGGAATGACCGTATGATGACATTAGTCGGTGAATAAGCCCCGGCTAACTACGTGCCAGCAGCCGCGGTAACACGTAGGGGGCAAGCGTTGTTCGGAATTATTGGGCGTAAAGGGCGCGTAGGCGGTCTTGTCGGTCAGATGTGAAAGCCCGGGGCTCAACCCTGGAAGTGCATTTGAAACAGCAAGACTTGAGTACGGGAGAGGAAAGCGGAATTCCTGGTGTAGAGGTGAAATTCGTAGATATCAGGAGGAACACCGGTGGCGAAGGCGCCTCTCTGGGCCTGTACTGACGC…	0	0	0	7.08e-05	0	0	0	0	0	0	0	0	0	0	0	0	0	0	Bacteria	Desulfobacterota	Desulfobacteria	Desulfobacterales	Desulfobacteraceae	Unclassified	Unclassified
CTAAGAATATTCCGCAATGGACGAAAGTCTGACGGAGCGACGCCGCGTGGATGAAGAAGGCCGAAAGGTTGTAAAATCCTTTTGCTGATGAAGAATAAGTATGGTAGGGAATGACCGTATGATGACATTAGTCGGTGAATAAGCCCCGGCTAACTACGTGCCAGCAGCCGCGGTAACACGTAGGGGGCAAGCGTTGTTCGGAATTATTGGGCGTAAAGGGCGCGTAGGCGGTCTTGTCGGTCAGATGTGAAAGCCCGGGGCTCAACCCTGGAAGTGCATTTGAAACAGCAAGACTTGAGTACGGGAGAGGAAAGCGGAATTCCTGGTGTAGAGGTGAAATTCGTAGATATCAGGAGGAACACCGGTGGCGAAGGCGCCTTTCTGGACCGAAACTGACGC…	0	0	0	0	0	0	0	0	0	0	0	0	0	0	0	0.000261131	0	0	Bacteria	Desulfobacterota	Desulfobacteria	Desulfobacterales	Desulfobacteraceae	Unclassified	Unclassified
CTAAGAATATTCCGCAATGGACGAAAGTCTGACGGAGCGACGCCGCGTGGATGAAGAAGGCCGAAAGGTTGTAAAATCCTTTTGCTGATGAAGAATAAGTATGGTAGGGAATGACCGTATGATGACATTAGTCGGTGAATAAGCCCCGGCTAACTACGTGCCAGCAGCCGCGGTAACACGTAGGGGGCAAGCGTTGTTCGGAATTATTGGGCGTAAAGGGCGCGTAGGCGGTCTTGTCGGTCAGATGTGAAAGCCCGGGGCTCAACCCTGGAAGTGCATTTGAAACAGCAAGACTTGAGTACGGGAGAGGAAAGCGGAATTCCTGGTGTAGAGGTGAAATTCGTAGATATTGGGAGGAACACCGGTGGCGAAAGCGGCCTCCTGGACCGATACTGACGC…	0	0	0	7.08e-05	0	0	0	0	0	0	0	0	0	0	0	0	0	0	Bacteria	Desulfobacterota	Desulfobacteria	Desulfobacterales	Desulfobacteraceae	Unclassified	Unclassified
CTAAGAATATTCCGCAATGGACGAAAGTCTGACGGAGCGACGCCGCGTGGATGAGGAAGGCCGAAAGGTTGTAAAATCCTTTTGTCGGAGAAGAATAAGTGCGGGAGGGAATGCCCGTATGATGACGTTAACCGGCGAATAAGCCCCGGCTAACTACGTGCCAGCAGCCGCGGTAACACGTAGGGGGCAAGCGTTGTTCGGATTTACTGGGCGTAAAGGGCACGTAGGCGGTCCTGTAAGCCTGACGTGAAAGGCTATGGCTCAACCATGGCACTGCGTTGGGAACTGCAAGACTTGAATCATGGAGAGGGAGCTGGAATTCCAGGTGTAGGGGTGAAATCTGTAGATATCTGGAAGAACACCAATGGCGAAGGCAAGCTCCTGGCCAATGATTGACGC…	0	0	0	0.0014862	0.00206368	0.00196319	0	0	0	0	0	0	0	0.000191144	0.000287639	0.000783392	0.001219	0.000814401	Bacteria	Spirochaetota	Spirochaetia	Treponematales	Treponemataceae_B	Treponema_E	Treponema_E_primitia(RS_GCF_000214375.1)
CTAAGAATATTCCGCAATGGACGAAAGTCTGACGGAGCGACGCCGCGTGGATGATGAAGGCCGGAAGGTTGTAAAATCCTTTTGTCGGGGAAGAATAAGCGTGGGAGGGAATGCCCGCGTGATGACATGAACCGGCGAATAAGCCCCGGCTAACTACGTGCCAGCAGCCGCGGTAACACGTAGGGGGCGAGCGTTGTTCGGAATTACTGGGCGTAAAGGGCATGTAGGCGGTTTTGTAAGCCTGACGTGAAAGGCTATGGCTTAACCATGGCACTGCGTTGGGAACTGCAAGACTTGAATCACGGAGAGGGAGCTGGAATTCCAGGTGTAGGGGTGAAATCTGTAGATATCTGGAAGAACACCGGTGGCGAAGGCGAGCTCCTGGCCGATGATTGACGC…	0	0	0	0	0	0	0	0	0	0	0	0	0	0	0	0	0	0.000224662	Bacteria	Spirochaetota	Spirochaetia	Treponematales	Unclassified	Unclassified	Unclassified
CTAAGAATATTCCGCAATGGACGAAAGTCTGACGGAGCGACGCCGCGTGGATGATGAAGGCCGTGAGGTTGTAAAATCCTTTTGTCGGGGAAGAATAAGCGTGGGAGGGAATGCCCGCGTGATGACATGAACCGGCGAATAAGCCCCGGCTAACTACGTGCCAGCAGCCGCGGTAACACGTAGGGGGCAAGCGTTGTTCGGATTTACTGGGCGTAAAGGGCGCGTAGGCGGTCCTATAAGCCTGACGTGAAAGGCTATGGCTCAACCATGGCACTGCGTTGGGAACTGTGGGACTAGAATCACGGAGAGGGAGCTGGAATTCCAGGTGTAGGGGTGAAATCTGTAGATATCTGGAAGAACACCAGTGGCGAAGGCGAGCTCCTGGCCGATGATTGACGC…	0	0	0	0	0	0	0	0	0	0	0	0	0	0	0	0	0	0.000308911	Bacteria	Spirochaetota	Spirochaetia	Treponematales	Treponemataceae_B	Treponema_E	Treponema_E_primitia(RS_GCF_000214375.1)
CTAAGAATATTCCGCAATGGACGAAAGTCTGACGGAGCGACGCCGCGTGGATGATGAAGGCCGTGAGGTTGTAAAATCCTTTTGTCGGGGAAGAATAAGCGTGGGAGGGAATGCCCGCGTGATGACATGAACCGGCGAATAAGCCCCGGCTAACTACGTGCCAGCAGCCGCGGTAACACGTAGGGGGCAAGCGTTGTTCGGATTTACTGGGCGTAAAGGGCGCGTAGGCGGTCCTGTAAGCCTGACGTGAAAGGCTATGGCTCAACCATGGCACTGCGTTGGGAACTGTGGGACTAGAATCACGGAGAGGGAGCTGGAATTCCAGGTGTAGGGGTGAAATCTGTAGATATCTGGAAGAACACCAGTGGCGAAGGCGAGCTCCTGGCCGATGATTGACGC…	0	0	0	0.00304317	0.00501179	0.00539877	0.00895141	0	0	5.46e-05	0	0.000125931	0	0	0	0.00248074	0.00256632	0.00269595	Bacteria	Spirochaetota	Spirochaetia	Treponematales	Treponemataceae_B	Treponema_E	Treponema_E_primitia(RS_GCF_000214375.1)
CTAAGAATATTCCGCAATGGACGAAAGTCTGACGGAGCGACGCCGCGTGGATGATGAAGGCCGTGAGGTTGTAAAATCCTTTTGTCGGGGAAGAATAAGCGTGGGAGGGAATGCCCGCGTGATGACATGAACCGGCGAATAAGCCCCGGCTAACTACGTGCCAGCAGCCGCGGTAACACGTAGGGGGCAAGCGTTGTTCGGATTTACTGGGCGTAAAGGGCGCGTAGGCGGTCTTGTAAGCCTGACGTGAAAGGCTATGGCTCAACCATGGCACTGCGTTGGGAACTGTGAGACTAGAATCACGGAGAGGGAGCTGGAATTCCAGGTGTAGGGGTGAAATCTGTAGATATCTGGAAGAACACCAGTGGCGAAGGCGAGCTCCTGGCCGATGATTGACGC…	0	0	0	0	0	0	0	0	0	0	0	0	0	0	0	0	0.000481186	0.000421242	Bacteria	Spirochaetota	Spirochaetia	Treponematales	Treponemataceae_B	Treponema_E	Treponema_E_primitia(RS_GCF_000214375.1)
CTAAGAATATTCCGCAATGGGAGAAATCCTGACGGAGCGACGCCGCGTGAATGATGAAGGCCGAAAGGTTGTAAAGTTCTTTTATATGGGAAGAATAATGTTAGGAGTGGAAAGCTTAACAGATGACGGTACCGTATGAATAAGCTCCGGCTAACTACGTGCCAGCAGCCGCGGTAATACGTAGGGAGCAAGCGTTGTTCGGATTTATTGGGCGTAAAGGGCATGTAGGCGGTTAGGTAAGTGTGGATTTAAAGGCGCAGGCTCAACCTGTTGCATGGTCTGCAAACTACCTGACTTGAGTTTGGGATGGGAGACTGGAATTCCACGTGTAGGGGTGAAATCTGTAGAGATGTGGAAGAATACCGATGGCGAAGGCAAGTCTCTGGCCTGTAACTGACG…	0	0	0	0	0	0	0	0	0	0	0	0	0	0	0	0	0	0.000140414	Bacteria	Spirochaetota	GWE2-31-10	GWE2-31-10	GWE2-31-10	GWE2-31-10	(GB_GCA_001829335.1)
CTAAGAATATTCCGCAATGGGCGAAAGCCTGACGGAGCGACGCCGCGTGGACGATGAAGGCCTTCGGGTTGTAAAGTCCTTTTCCTGGAGAAGAATAAAACCGGTAGTAACTGACCGGTTGATGACGGTATCCAGGGAATAAGCCCCGGCTAATTACGTGCCAGCAGCCGCGGTAATACGTATGGGGCGAGCGTTGTTCGGATTTACTGGGCGTAAAGGGCTTGTAGGTGGTGGATCAAGTCGGATGTGAAATCTCCGGGCTTAACCCGGAAATTGCATTCGAAACTGATCCGCTAGAGTACCGGAGAGGGAAACGGAATTCCTGGTGTAGGGGTGAAATCTGTAGATATCAGGAAGAACACCGGTGGCGAAGGCGGTTTCCTGGCCGGATACTGACAC…	8.69e-05	0	0.000115465	0	0	0	0	0	0	0	0	0	0	0	0	0	0	0	Bacteria	Spirochaetota	Spirochaetia	Unclassified	Unclassified	Unclassified	Unclassified
CTAAGAATATTCCGCAATGGGCGAAAGCCTGACGGAGCGACGCCGCGTGGAGGATGAAGGCCTTCGGGTTGTAAACTCCTTTTCCTGGGGAAGAATAAAGCCGGTAGTAACTGACCGGTTGATGACGGTACCCAGGGAATAAGCCCCGGCTAATTACGTGCCAGCAGCCGCGGTAATACGTATGGGGCAAGCGTTGTTCGAATTTACTGGGCGTAAAGGGCTTGTAGGTGGTGGGATAAGTCGGACGTGAAATCCCCGGGCTTAACCCGGGAACTGCATTCGAAACTATCTCGCTAGAGTACCGGAGAGGGAAACGGAATTCCTGGTGTAGGGGTGAAATCTGTAGATATCAGGAAGAACACCGGTGGCGAAGGCGGTTTCCTGGCCGGATACTGACAC…	0	0	0	0	0	0	0	0	0	5.46e-05	0	0	0	0	0	0	0	0	Bacteria	Spirochaetota	Unclassified	Unclassified	Unclassified	Unclassified	Unclassified
CTAAGAATATTCCGCAATGGGCGCAAGCCTGACGGAGCGACGCCGCGTGGACGATGAATGCCGAGAGGTTGTAAAGTCCTTTTATCAGAGAAGAATAATCATGTCAGGGAATGGGCGTGAGATGACGTTATCTGATGAATAAGCCCCGGCCAATTACGTGCCAGCAGCCGCGGTAACACGTAAGGGGCGAGCGTTGTTCGGAATCATTGGGCGTAAAGGGCAAGCAGGCGGCCTTTTAAGTCTGGCGTGAAATACCGGAGCTCAACTTCGGGAATGCGCTGGAAACTGAGAGGCTAGAATCCGTGAGGGGAAACTGGAATTCCTGGTGTAGGGGTGAAATCTGTTGATATCAGGAAGAACACCTGAGGCGAAGGCGAGTTTCTGGCACTGGATTGACGC…	0	0	0	0	0	0.000736196	0	0	0	0	0	0	0	0	0	0.000261131	0.000769897	0.000589739	Bacteria	Spirochaetota	Spirochaetia	Spirochaetales	Spirochaetaceae_B	UBA2779	(GB_GCA_002084135.1)
CTAAGAATATTCCGCAATGGGCGCAAGCCTGACGGAGCGACGCCGCGTGGAGGATGAAGGCCTTCGGGTTGTAAACTCCTTTTCTTAGGGAAGAATAAGGTCGGTAGGAAATGATCGATCGATGACTGTACCTAAGGAATAAGCCCCGGCTAATTACGTGCCAGCAGCCGCGGTAATACGTATGGGGCAAGCGTTGTTCGGATTCACTGGGCGTAAAGGGCGTGTAGGCGGTGTGGTAAGTCGGGTGTGAAATCTCCAGGCTCAACCTGGAAACTGCATTCGAAACTGCCATGCTTGAGTACCGGAGAGGGAGACGGAATTCCTGGTGTAGGGGTGAAATCTGTAGATATCAGGAAGAACACCGGTGGCGAAGGCGGTCTCCTGGCCGGATACTGACGC…	0	0	0	0	0	0	0	0	0	2.05e-05	0	0	0	0	0	0	0	0	Bacteria	Spirochaetota	Spirochaetia	Spirochaetales	Unclassified	Unclassified	Unclassified
CTAAGAATATTCCGCAATGGGGGAAACCCTGACGGAGCGACGCCGCGTGGATGATGAAGGCGGAAACGTTGTAAAATCCTTTTATACGGGAAGAATAAGGCTATTAAGTCGATGACGGTACCGTATGAATAAGCCCCGGCTAACTACGTGCCAGCAGCCGCGGTAATACGTAGGGGGCTAGCGTTGTTCGGATTCATTGGGCGTAAAGGGCATCTAGGCGGTTACATAAGTGTGGATTTAAAGACCGGAGCTTAACTCCGTGTATGGTCTGCAAACTGTGTGACTTGAATGTAGGAGGGGAGACTGGAATTCCGTGTGTAGGGGTGAAATCTGTAGAGATGCGGAAGAATACCGGTGGCGAAGGCGAGTCTCTGGCCTATTATTGACGCTGAAGTGCGA…	0	0	0	0	0	0	0	0	0	0	0	0	0	7.96e-05	0	0	0	0	Bacteria	Spirochaetota	GWE2-31-10	GWE2-31-10	GWE2-31-10	GWE2-31-10	(GB_GCA_001829335.1)
CTAAGAATCTTCCGCAATAGGGGAAACCCTGACGGAGCGACGCCGCGTGGATGATGAAGGCAGAAATGTTGTAAAATCCTTTTATACGGGAAGAATAATGGTAGTGAGAGAAACGCTTCCAGATGACGGTACCGTATGAATAAGCCCCGGCTAACTACGTGCCAGCAGCCGCGGTAATACGTAGGGGGCTAGCGTTGTTCGGATTCATTGGGCGTAAAGGGCGCGTAGGCGGTTATGCAAGTGTGGATTGAAAGACCGGAGCTCAACTCCGTGTTTGGTCTGCAAACTGCATAGCTAGAGTGCAGGAGGGGAAACTGGAATTCCGCGTGTAGGGGTGAAATCTGTAGATATGCGGAAGAATACCGGTGGCGAAGGCGAGTTTCTGGCCTGCAACTGACG…	0	0	0	0	0	0	0	0	0	0	0	0	0	0	0	0	0	9.83e-05	Bacteria	Spirochaetota	GWE2-31-10	GWE2-31-10	GWE2-31-10	GWE2-31-10	(GB_GCA_001829335.1)
CTAAGAATCTTCCGCAATGGACGAAAGTCTGACGGAGCGACGCCGCGTGAACGAAGAAGGCCGTGAGGTTGTAAAGTTCTTTTCTTGTGGAGGAATAATATTGGGAGTGACTGCCCGATAGATGACGTTATACAAGGAATAAGCCCCGGCTAATTACGTGCCAGCAGCCGCGGTAACACGTAAGGGGCAAGCGTTGTTCGGAATTATTGGGCGTAAAGAGCGTGTAGGCGGTTTAGTAAGTCAGATGTGAAAGCCCTGGGCTCAACCCGGGAAGTGCATTTGAAACTGCTTTACTTGAGTATGGGAGAGGAGAGTGGAATTCCTGGTGTAGAGGTGAAATTCGTAGATATCAGGAGGAACACCGATGGCGAAGGCAGCTTTCTGGACCGATACTGACGC…	0	0	0	0	0	0	0	0	0	0	0	0	0	0	0	0.000261131	0	0	Bacteria	Spirochaetota	Spirochaetia	Spirochaetales	Unclassified	Unclassified	Unclassified
CTAAGAATCTTCCGCAATGGACGAAAGTCTGACGGAGCGACGCCGCGTGAACGAAGAAGGCCGTGAGGTTGTAAAGTTCTTTTCTTGTGGAGGAATAATATTGGGAGTGACTGCCCGATAGATGACGTTATACAAGGAATAAGCCCCGGCTAATTACGTGCCAGCAGCCGCGGTAACACGTAAGGGGCAAGCGTTGTTCGGAATTATTGGGCGTAAAGGGCGCGTAGGCGGTTACGCAAGTCTGGTGTGAAAGATTACAGCTCAACTGTAAGCACGCGCTGGAAACTGTGTGACTAGAGTGTAAGAGGGGAAGCTAGAATTCCTAGTGTAGGGGTGAAATCTGTAGATATTAGGAAGAATACCGGTGGCGAAGGCGAGCTTCTGGCTATACACTGACGC…	0	0	0	0.000636943	0	0	0	0	0	0	0	0	0	0	0	0	0.00032079	0.000533573	Bacteria	Spirochaetota	Spirochaetia	Spirochaetales	Unclassified	Unclassified	Unclassified
CTAAGAATCTTCCGCAATGGACGAAAGTCTGACGGAGCGACGCCGCGTGAACGATGAAGGCAGAGATGTTGTAAAGTTCTTTTCCTGAGGAGGAATAAGAGGTAGAGGAAATGCTACTTCGATGACGTCAATCAGGGAATAAGCAACGGCTAATTACGTGCCAGCAGCCGCGGTAACACGTAAGTTGCAAGCGTTGTTCGGATTTATTGGGCGTAAAGGGCGCGTAGGCGGCCTATCAAGCTTGGTGTGAAAGATCTCGGCTCAACCGAGGGAACGCGCTGAGAACTGGTAAGCTAGAGTTTAAGAGGGGAAGTTAGAATTCCTGGTGTAGGGGTGAAATCTGTAGATATCAGGAAGAATACCGGTGGCGAAGGCGAACTTCTGGCAATAAACTGACGC…	0	0	0	0.000212314	0	0	0	0	0	0	0	0	0	0	0	0	0	0	Bacteria	Spirochaetota	Spirochaetia	Spirochaetales	Unclassified	Unclassified	Unclassified
CTAAGAATCTTCCGCAATGGACGAAAGTCTGACGGAGCGACGCCGCGTGAACGATGAAGGCCGAAAGGTTGTAAAGTTCTTTTCTCAGGGAGGAATAATGCAAGGAGTGGAAAGCCTTGCAGATGACGTTATCTGAGGAATAAGCCCCGGCCAATTACGTGCCAGCAGCCGCGGTAATACGTAAGGGGCAAGCGTTGTTCGGAATCATTGGGCGTAAAGGGCGCGTAGGCGGTTTTGTAAGTCAGATGTGAAATGCCACAGCTCAACTGCGGAGACGCATTTGAAACTGCAAGACTAGAATCCTGGAGGGGGTAATGGAATTCCTGGTGTAGGGGTGAAATCTGTAGAGATCAGGAAGAACACCGATGGCGAAGGCAATTACCTGGCCAAGGATTGACG…	0	0	0	0	0	0	0	0	0	2.05e-05	0	0	0	0	0	0	0	0	Bacteria	Spirochaetota	Spirochaetia	Spirochaetales	Unclassified	Unclassified	Unclassified
CTAAGAATCTTCCGCAATGGACGAAAGTCTGACGGAGCGACGCCGCGTGGATGAAGAAGGCCGAAAGGTTGTAAAATCCTTTTCTTAGTGAAGAATAATGTGAGGAGGAAATGCCTCACAGATGACATTAACTGAGGAATAAGCCCCGGCTAATTACGTGCCAGCAGCCGCGGTAACACGTATGGGGCAAGCGTTGTTCGGAATTATTGGGCGTAAAGGGTGCGCAGGCTGTGCTGTAAGTCAGGTGTTAAAGGTTAGAGCTTAACTCTAACATGCCGCTTGAAACTGCAGTACTAGAGTTCTAGAGGGGAAGCTGGAATTCCTGGTGTAGGGGTGAAATCTGTAGATATCAGGAAGAACACCGGTGGCGAAGGCGAGCTTCTGGCTATGAACTGACGC…	0	0	0	0	0	0	0	0	0	0	0	0	0	0	0	0	0	2.81e-05	Bacteria	Spirochaetota	Spirochaetia	Spirochaetales	Unclassified	Unclassified	Unclassified
CTAAGAATCTTCCGCAATGGACGAAAGTCTGACGGAGCGACGCCGCGTGGGTGATGAAGGCCGGAAGGTTGTAAAGCCCTTTTCTATCTGAGGAATAAGCACAGGAGGCAATGCCTGTGTGATGACGGTAGGGTAGGAATAAGCCCCGGCCAATTACGTGCCAGCAGCCGCGGTAACACGTATGGGGCGAGCGTTGTTCGGAATCATTGGGCGTAAAGGGCGCGCAGGCGGTTATACAAGCCTGGTGTGAAAGACCGCAGCTCAACTGCGGGAACGCGCTGGGAACTGTATGACTGGAGTTCAAGAGGGGAAGCTGGAATTCCTGGTGTAGGGGTGAAATCTGTAGATATCAGGAAGAACATCAGTGGCGAAGGCGAGCTTCTGGCTATGAACTGACGC…	0	0	0	0	0	0	0	0	0	0.000218518	0	0	0	0	0	0	0	0	Bacteria	Spirochaetota	Spirochaetia	Spirochaetales	Salinispiraceae	Salinispira	Salinispira_pacifica(RS_GCF_000507245.1)
CTAAGAATCTTCCGCAATGGACGAAAGTCTGACGGAGCGACGCCGCGTGGGTGATGAAGGCCGGAAGGTTGTAAAGCCCTTTTCTATCTGAGGAATAAGCGCAGGAGGCAATGCCTGCGTGATGACGGTAGGGTAGGAATAAGCCCCGGCCAATTACGTGCCAGCAGCCGCGGTAACACGTATGGGGCGAGCGTTGTTCGGAATCATTGGGCGTAAAGGGCGCGCAGGCGGTTATACAAGCCTGGTGTGAAAGACCACAGCTCAACTGTGGAACCGCACTGGGAACTGTATGACTGGAGTTCAAGAGGGGAAGCTGGAATTCCTGGTGTAGGGGTGAAATCTGTAGATATCAGGAAGAACATCAGTGGCGAAGGCGAGCTTCTGGCTATGAACTGACGC…	0	0	0	0	0	0	0	0	0	0.000129745	0	0	0	0	0	0	0	0	Bacteria	Spirochaetota	Spirochaetia	Spirochaetales	Salinispiraceae	Unclassified	Unclassified
CTAAGAATCTTCCGCAATGGACGAAAGTCTGACGGAGCGACGCCGCGTGGGTGATGAAGGCCGGAAGGTTGTAAAGCCCTTTTCTGACTGAGGAATAAGCGCAGGAGGCAATGCCTGCGTGATGACGGTAAGTCAGGAATAAGCCCCGGCCAATTACGTGCCAGCAGCCGCGGTAACACGTATGGGGCGAGCGTTGTTCGGAATCATTGGGCGTAAAGGGCGCGCAGGCGGTTATACAAGCCTGGTGTGAAATACTGCAGCTTAACTGCGGAACCGCACTGGGAACTGTATGACTGGAGTTCAAGAGGGGAAGCTGGAATTCCTGGTGTAGGGGTGAAATCTGTAGATATCAGGAAGAACATCAGTGGCGAAGGCGAGCTTCTGGCTATGAACTGACGC…	0	0	0	0.000566171	0	0	0	0	0	0	0	0	0	0	0	0	0	0	Bacteria	Spirochaetota	Spirochaetia	Spirochaetales	Salinispiraceae	Unclassified	Unclassified
CTAAGAATCTTCCGCAATGGACGAAAGTCTGACGGAGCGACGCCGCGTGGGTGATGAAGGCCGGAAGGTTGTAAAGCCCTTTTCTGACTGAGGAATAAGCGTAGGAGGCAATGCCTGCGTGATGACGGTAAGTCAGGAATAAGCCCCGGCCAATTACGTGCCAGCAGCCGCGGTAACACGTATGGGGCGAGCGTTGTTCGGAATCATTGGGCGTAAAGGGCGCGCAGGCGGTTATACAAGCCTGGTGTGAAATACTGCAGCTTAACTGCGGAACCGCACTGGGAACTGTATGACTGGAGTTCAAGAGGGGAAGCTGGAATTCCTGGTGTAGGGGTGAAATCTGTAGATATCAGGAAGAACATCAGTGGCGAAGGCGAGCTTCTGGCTATGAACTGACGC…	0	0.00125909	0.00042337	0	0	0	0	0	0	0.000361921	0.000621161	0.00044076	0.000750957	0.000907932	0.000671157	0	0.000417028	0.000365076	Bacteria	Spirochaetota	Spirochaetia	Spirochaetales	Salinispiraceae	Salinispira	Salinispira_pacifica(RS_GCF_000507245.1)
CTAAGAATCTTCCGCAATGGACGAAAGTCTGACGGAGCGACGCCGCGTGGGTGATGAAGGCCGGAAGGTTGTAAAGCCCTTTTCTGATTGAGGAATAAGCACAGGAGGCAATGCCTGTGTGATGACGGTAGGTCAGGAATAAGCCCCGGCTAATTACGTGCCAGCAGCCGCGGTAACACGTATGGGGCGAGCGTTGTTCGGAATCATTGGGCGTAAAGGGCGCGCAGGCGGTTATACAAGCCTGGTGTGAAAGACCGCAGCTTAACTGCGGGAGCGCGCTGGGAACTGTATGACTAGAGTTCAAGAGAGGAAGCTGGAATTCCTGGTGTAGGGGTGAAATCTGTAGATATCAGGAAGAACATCAGTGGCGAAGGCGAGCTTCTGGCTATGAACTGACGC…	0.000477949	0	0	0	0	0	0	0	0.000837346	0.000341434	0.000414107	0.000251863	0	0	0	0	0	0	Bacteria	Spirochaetota	Spirochaetia	Spirochaetales	Salinispiraceae	Salinispira	Salinispira_pacifica(RS_GCF_000507245.1)
CTAAGAATCTTCCGCAATGGACGAAAGTCTGACGGAGCGACGCCGCGTGGGTGATGAAGGCCGTGAGGTTGTAAAGCCCTTTTCTGCTTGAGGAATAAACCTGGGAGGGAATGCCCGGGTGATGACGGTAGGGCAGGAATAAGCCCCGGCTAATTACGTGCCAGCAGCCGCGGTAACACGTATGGGGCGAGCGTTGTTCGGAATTATTGGGCGTAAAGGGCGCGTAGGCGGATTAACAAGTCTGGTGTGAAAGACCGCAGCTTAACTGCGGGAACGCGCTGGAAACTGTTAATCTTGAATCCTGGAGGGGGAGCTGGAATTCCTGGTGTAGGGGTGAAATCTGTAGATATCAGGAAGAACACCGGTGGCGAAGGCGAGCTCCTGGCCATGGATTGACGC…	0	0	0	0	0	0	0	0	0	0	0	0	0	0	0	0	0.000256632	0.000266786	Bacteria	Spirochaetota	Spirochaetia	Spirochaetales	Salinispiraceae	Spirochaeta_D	Spirochaeta_D_lutea(RS_GCF_000758165.1)
CTAAGAATCTTCCGCAATGGACGAAAGTCTGACGGAGCGACGCCGCGTGTGCGAAGAATGTCGAGAGATTGTAAAGCACTTTTATATGTGAGGAATAACAGTATCAGGAAATGGGTATTGGATGACGTTAGCATATGAATAAGCTCCGGCCAATTACGTGCCAGCAGCCGCGGTAACACGTAAGGAGCGAGCGTTGTTCGGAATTATTGGGCGTAAAGGGCATGTAGGCGGTTACGTAAGTCCGATGTGAAAGCACACTGCTTAACAGTGATGATGCGTTGGAAACTGTGTGACTAGAATCCGAGAGGGGTAAGTGGAATTCCTAGTGTAGGGGTGAAATCTGTTGATATTAGGAAGAACACCAGAGGCGAAGGCGACTTACTGGCTCTGGATTGACGC…	0	0	0	0.00240623	0.00412736	0	0	0	0	0	0	0	0	0	0	0	0.00032079	0.000294869	Bacteria	Spirochaetota	Spirochaetia	Unclassified	Unclassified	Unclassified	Unclassified
CTAAGAATCTTCCGCAATGGACGAAAGTCTGACGGAGCGACGCCGCGTGTGCGAAGAATGTCGAGAGATTGTAAAGCACTTTTATATGTGAGGAATAACCATGAGAGGAAATGCTCGTGGGATGACGTTAGCATATGAATAAGCTCCGGCCAATTACGTGCCAGCAGCCGCGGTAACACGTAAGGAGCGAGCGTTGTTCGGAATTATTGGGCGTAAAGGGCATGTAGGCGGTTAAGTAAGTCTGATGTGAAAGCACACAGCTCAACTGTGATGTTGCGTTGGAAACTGCTTGACTTGAATCCGAGAGGGGTGTGTGGAATTCCTAGTGTAGGGGTGAAATCTGTTGATATTAGGAAGAACACCAGAGGCGAAGGCGACACACTGGCTCTGGATTGACGC…	0	0	0	0	0	0	0	0	0	2.73e-05	0	0	0	0	0	0	0	0	Bacteria	Spirochaetota	Spirochaetia	Unclassified	Unclassified	Unclassified	Unclassified
CTAAGAATCTTCCGCAATGGACGAAAGTCTGACGGAGCGATGCCGCGTGGATGAAGAATGCAGAGATGTTGTAAAATCCTTTTATGAGTGAGGAATAATAGTACTAGGAAATGAGTATTAGATGACGTTAGCTCATGAATAAGCTCCGGCCAATTACGTGCCAGCAGCCGCGGTAACACGTAAGGAGCGAGCGTTGTTCGGAATTATTGGGCGTAAAGGGCGTGTAGGCGGTTAATTAAGTCTTGTTTGAAATACCGGTGCTCAACACCGGAACCGGGCAGGAAACTGATTGACTAGAATCCGGTAGGGAAATGTGGAATTCCTAGTGTAGGGGTGAAATCTGTTGATATTAGGAAGAACACCAATGGCGAAGGCAACATTTTGGGCCTGGATTGACGC…	0	0	0	0.004954	0.0106132	0.000736196	0	0	0	7.51e-05	0.000241563	0	0.000311372	0.000382287	0.000359548	0.00117509	0.000609502	0.000322952	Bacteria	Spirochaetota	Spirochaetia	Treponematales	Unclassified	Unclassified	Unclassified
CTAAGAATCTTCCGCAATGGGCGAAAGCCTGACGGAGCGACGCCGCGTGAACGAAGAAGGCAGAGATGTTGTAAAGTTCTTTTCCTGTTGAAGAATAAGTGGAAGAGGGAATGCTTTCATGATGACGTTAGACAGGGAATAAGCCACGGCTAATTACGTGCCAGCAGCCGCGGTAACACGTAAGTGGCGAGCGTTGTTCGGATTCATTGGGCGTAAAGGGCGTGTAGGCGGCGTATCAAGCTTGGTGTGAAATATTTCGGCTTAACCGAAAAAACGCGCTGAGAACTGATATGCTAGAGTTCAAGAGGGGGAGTTAGAATTCCAGGTGTAGGGGTGAAATCTGTAGATATCTGGAAGAATACCGGTGGCGAAGGCGAACTCCTGGCAATGAACTGACGC…	0	0	0	0	0	0	0	0.00165153	0	0	0	0	0	0	0	0	0	0	Bacteria	Spirochaetota	Spirochaetia	Spirochaetales	Unclassified	Unclassified	Unclassified
CTAAGAATCTTCCGCAATGGGCGAAAGCCTGACGGAGCGACGCCGCGTGAACGAAGAAGGCAGAGATGTTGTAAAGTTCTTTTCCTGTTGAAGAATAAGTGGAAGAGGGAATGCTTTCATGATGACGTTAGACAGGGAATAAGCCACGGCTAATTACGTGCCAGCAGCCGCGGTAACACGTAAGTGGCGAGCGTTGTTCGGATTCATTGGGCGTAAAGGGCGTGTAGGCGGCGTATCAAGCTTGGTGTGAAATATTTCGGCTTAACCGAAAAGGCGCGCTGAGAACTGATATGCTAGAGTTCAAGAGGGGGAGTTAGAATTCCAGGTGTAGGGGTGAAATCTGTAGATATCTGGAAGAATACCGGTGGCGAAGGCGAACTCCTGGCAATGAACTGACGC…	0	0	0	0	0	0	0	0	0	0	0	0	0	0	0	0	0	0.00019658	Bacteria	Spirochaetota	Spirochaetia	Spirochaetales	Unclassified	Unclassified	Unclassified
CTAAGAATCTTCCGCAATGGGCGAAAGCCTGACGGAGCGACGCCGCGTGAACGAAGAAGGCCGGAAGGTTGTAAAGTTCTTTTCTTGGGGAGGAATAAGGAGGAGAGGGAATGCTCCTCTGATGACGTGAACCGAGGAATAAGCCCCGGCTAATTACGTGCCAGCAGCCGCGGTAATACGTAAGGGGCAAGCGTTGTTCGGAATCATTGGGCGTAAAGGGCGTGTAGGCGGTTTATCAAGTCTGGTGTAAAAAGACTCGGCTCAACCGAGGGGATGCGCTGGAAACTGGTAGACTAGAGTATAGGAAGGGGAGCTGGAATTCCTGGTGTAGGGGTGAAATCTGTAGATATCAGGAAGAACACCGGTGGCGAAGGCGAGCTCCTGGCCATATACTGACGC…	0	0	0	0	0	0	0	0	0	5.46e-05	0	0	0	0	0	0	0	0	Bacteria	Spirochaetota	Spirochaetia	Spirochaetales	Marispirochaetaceae	Marispirochaeta	Marispirochaeta_aestuarii(RS_GCF_002087085.1)
CTAAGAATCTTCCGCAATGGGCGAAAGCCTGACGGAGCGACGCCGCGTGAACGAAGAAGGCCGTGAGGTTGTAAAGTTCTTTTCCTGGGGAGGAATAATGAGAAGAGGGAATGCTTTTCAGATGACGTGAACCAGGGAATAAGCCCCGGCTAATTACGTGCCAGCAGCCGCGGTAACACGTAAGGGGCAAGCGTTGTTCGGATTTATTGGGCGTAAAGGGCGCGTAGGCGGCAGTGCAAGTCTGGTGTGAAATACTCCGGCTCAACCGGAGAGACGCGCTGGAAACTGTGCTGCTAGAGTTTAGGAGGGGGAGCTGGAATTCCTGGTGTAGGGGTGAAATCTGTAGAGATCAGGAAGAACACCGGAGGCGAAGGCGAGCTCCTGGCCATAGACTGACGC…	0	0	0	0	0	0	0	0	0	9.56e-05	0	0	0	0	0	0	0	0	Bacteria	Spirochaetota	Spirochaetia	Spirochaetales	Marispirochaetaceae	Marispirochaeta	Marispirochaeta_aestuarii(RS_GCF_002087085.1)
CTAAGAATCTTCCGCAATGGGCGAAAGCCTGACGGAGCGACGCCGCGTGAACGAAGAAGGCCGTGAGGTTGTAAAGTTCTTTTCCTGGGGAGGAATAATGCGTGGAGGGAATGCCATGCAGATGACGTGAACCAGGGAATAAGCCCCGGCTAATTACGTGCCAGCAGCCGCGGTAACACGTAAGGGGCAAGCGTTGTTCGGATTTATTGGGCGTAAAGGGCGCGTAGGCGGCAGTGCAAGTCTGGTGTGAAATACTCCGGCTCAACCGGAGAGACGCGCTGGAAACTGTGCTGCTAGAGTTTAGGAGGGGGAGCTGGAATTCCTGGTGTAGGGGTGAAATCTGTAGAGATCAGGAAGAACACCGGAGGCGAAGGCGAGCTCCTGGCCATAGACTGACGC…	0	0	0	0	0	0	0	0	0	0	0	0	0	0.000127429	0.000119849	0	0	0	Bacteria	Spirochaetota	Spirochaetia	Spirochaetales	Marispirochaetaceae	Marispirochaeta	Marispirochaeta_aestuarii(RS_GCF_002087085.1)
CTAAGAATCTTCCGCAATGGGCGAAAGCCTGACGGAGCGACGCCGCGTGAACGAAGAAGGCCGTGAGGTTGTAAAGTTCTTTTCCTGGGGAGGAATAATGCTCGGAGGGAATGCCGAGTTGATGACGTGAACCAGGGAATAAGCCCCGGCTAATTCCGTGCCAGCAGCCGCGGTAACACGGAAGGGGCAAGCGTTGTTCGGATTTATTGGGCGTAAAGGGCGTGTAGGCGGCAGTACAAGTCTGGTGTGAAATACTTCGGCTCAACCGAAGAGACGCGCTGGAAACTGTACTGCTTGAGTTTAGGAGGGGGAGCTGGAATTCCTGGTGTAGGGGTGAAATCTGTAGATATCAGGAAGAACACCGGAGGCGAAGGCGAGCTCCTGGCCATAGACTGACGC…	0	0	0	0	0	0	0	0	0	6.15e-05	0	0	0	0	0	0	0	0	Bacteria	Spirochaetota	Spirochaetia	Spirochaetales	Marispirochaetaceae	Marispirochaeta	Marispirochaeta_aestuarii(RS_GCF_002087085.1)
CTAAGAATCTTCCGCAATGGGCGAAAGCCTGACGGAGCGACGCCGCGTGAACGAAGAAGGCCTAACGGTTGTAAAGTTCTTTTCTTGTTGAGGAATAATCACTGTAGGGAATGACAGTGAGATGACGTTAAACTTGGAATAAGCAACGGCTAATTACGTGCCAGCAGCCGCGGTAACACGTAAGTTGCAAGCGTTGTTCGGATTCATTGGGCGTAAAGGGCATGTAGGCGGCATAGCAAGTCTGGTGTGAAATATCTCGGCTTAACCGAGGAAACGCATTAGAAACTGCTAAGCTTGAGTATCGGAGGGGAAGCTAGAATTCCTGGTGTAGGGGTGAAATCTGTAGATATCAGGAAGAATACCGGTGGCGAAGGCGAGCTTCTGGCCAGATACTGACGC…	0	0	0	0	0	0	0	0	0	0	0	0	0	0	0	0	0	0.000336993	Bacteria	Spirochaetota	Spirochaetia	Spirochaetales	Sediminispirochaetaceae	Sediminispirochaeta	Sediminispirochaeta_smaragdinae(RS_GCF_000143985.1)
CTAAGAATCTTCCGCAATGGGCGAAAGCCTGACGGAGCGACGCCGCGTGAACGAAGAAGGCCTAACGGTTGTAAAGTTCTTTTCTTGTTGAGGAATAATCACTGTAGGGAATGACAGTGAGATGACGTTAAACTTGGAATAAGCAACGGCTAATTACGTGCCAGCAGCCGCGGTAACACGTAAGTTGCAAGCGTTGTTCGGATTCATTGGGCGTAAAGGGCATGTAGGCGGCATAGCAAGTCTGGTGTGAAATATCTCGGCTTAACCGAGGAAACGCATTGGAAACTGCTAAGCTTGAGTATCGGAGGGGAAGCTAGAATTCCTGGTGTAGGGGTGAAATCTGTAGATATCAGGAAGAATACCGGTGGCGAAGGCGAGCTTCTGGCCAGATACTGACGC…	0	0	0	0	0	0	0	0	0	0	0	0	0	0	0	0	0	0.000126373	Bacteria	Spirochaetota	Spirochaetia	Spirochaetales	Sediminispirochaetaceae	Sediminispirochaeta	Sediminispirochaeta_smaragdinae(RS_GCF_000143985.1)
CTAAGAATCTTCCGCAATGGGCGAAAGCCTGACGGAGCGACGCCGCGTGAACGAAGAAGGCCTAACGGTTGTAAAGTTCTTTTCTTGTTGAGGAATAATCGCTGTAGGGAATGACAGCGAGATGACGTTAAACTTGGAATAAGCAACGGCTAATTACGTGCCAGCAGCCGCGGTAACACGTAAGTTGCAAGCGTTGTTCGGATTCATTGGGCGTAAAGGGCATGTAGGCGGCATAACAAGTCTGGTGTGAAATATCTCGGCTCAACCGAGGAAACGCATTGGAAACTGTTAAGCTTGAGTATCGGAGGGGAAGCTAGAATTCCTGGTGTAGGGGTGAAATCTGTAGATATCAGGAAGAATACCGGTGGCGAAGGCGAGCTTCTGGCCAGATACTGACGC…	0	0	0	0.00318471	0.00825472	0.00858896	0.00255755	0	0	0	0	0.000104943	0	0	0	0.00208905	0.00109069	0.00147435	Bacteria	Spirochaetota	Spirochaetia	Spirochaetales	Sediminispirochaetaceae	Sediminispirochaeta	Sediminispirochaeta_smaragdinae(RS_GCF_000143985.1)
CTAAGAATCTTCCGCAATGGGCGAAAGCCTGACGGAGCGACGCCGCGTGAACGAAGAAGGCCTAACGGTTGTAAAGTTCTTTTCTTGTTGAGGAATAATCGCTGTAGGGAATGACAGCGAGATGACGTTAAACTTGGAATAAGCAACGGCTAATTACGTGCCAGCAGCCGCGGTAACACGTAAGTTGCAAGCGTTGTTCGGATTCATTGGGCGTAAAGGGCATGTAGGCGGCATAGCAAGTCTGGTGTGAAATATCTCGGCTTAACCGAGGAAACGCATTGGAAACTGCTAAGCTTGAGTATCGGAGGGGAAGCTAGAATTCCTGGTGTAGGGGTGAAATCTGTAGATATCAGGAAGAATACCGGTGGCGAAGGCGAGCTTCTGGCCAGATACTGACGC…	0	0	0	0	0	0	0	0	0	0	0	0	0	0	0	0	0.000513265	0.000308911	Bacteria	Spirochaetota	Spirochaetia	Spirochaetales	Sediminispirochaetaceae	Sediminispirochaeta	Sediminispirochaeta_smaragdinae(RS_GCF_000143985.1)
CTAAGAATCTTCCGCAATGGGCGAAAGCCTGACGGAGCGACGCCGCGTGAACGATGAAGGCCGGAAGGTTGTAAAGTTCTTTTCTTCATGAAGAATAATGCGGGGAGTGGAAAGCCCTGCAGATGACGTTAGTGAAGGAATAAGCCCCGGCCAATTACGTGCCAGCAGCCGCGGTAACACGTATGGGGCGAGCGTTGTTCGGAATTATTGGGCGTAAAGGGCGTGTAGGCGGTTTTGTAAGCTTGGTGTTAAAGGCTCTGGCTTAACCAGGGTTTGGCGCTGAGAACTGCAAGACTAGAGTTCAGGAGGGGAAGCTGGAATTCCAGGTGTAGGGGTGAAATCTGTAGATATCTGGAAGAACACCGGTGGCGAAGGCGAGCTTCTAGCCATGGACTGACG…	0.0001738	0	0	0	0	0	0	0	0	0	0	0	0	0	0	0	0	0	Bacteria	Spirochaetota	Spirochaetia	Spirochaetales	Unclassified	Unclassified	Unclassified
CTAAGAATCTTCCGCAATGGGCGAAAGCCTGACGGAGCGACGCCGCGTGAACGATGAAGGCCGTGAGGTTGTAAAGTTCTTTTCCTGGGGGAGAATAAGGTTCGGAGGGAATGCCGGATCGATGACGTGAACCAGGGAATAAGCCCCGGCTAATTACGTGCCAGCAGCCGCGGTAACACGTAAGGGGCGAGCGTTGTTCGGATTTATTGGGCGTAAAGGGCGTGTAGGCGGTAGTGCAAGTCTGGTGTGAAAACCTCCGGCTCAACCGGGGAGATGCGCTGGAAACTGTGCTACTTGAGTTTAGGAGGGGGAGCTGGAATTCCTGGTGTAGGGGTGAAATCTGTAGAGATCAGGAAGAACACCGGAGGCGAAGGCGAGCTCCTGGCCATAGACTGACGC…	0	0	0.000307905	0	0	0	0	0	0	0	0	0	0	0	0	0	0	0	Bacteria	Spirochaetota	Spirochaetia	Spirochaetales	Marispirochaetaceae	Marispirochaeta	Marispirochaeta_aestuarii(RS_GCF_002087085.1)
CTAAGAATCTTCCGCAATGGGCGAAAGCCTGACGGAGCGACGCCGCGTGAACGATGAAGGCCGTGAGGTTGTAAAGTTCTTTTCCTGGGGGAGAATAAGGTTCGGAGGGAATGCCGGATCGATGACGTGAACCAGGGAATAAGCCCCGGCTAATTACGTGCCAGCAGCCGCGGTAACACGTAAGGGGCGAGCGTTGTTCGGATTTATTGGGCGTAAAGGGCGTGTAGGCGGTGGTGCAAGTCTGGTGTGAAATGCTCCGGCTCAACCGGAGAGACGCGCTGGAAACTGTGCTACTTGAGTTTAGGAGGGGGAGCTGGAATTCCTGGTGTAGGGGTGAAATCTGTAGAGATCAGGAAGAACACCGGAGGCGAAGGCGAGCTCCTGGCCATAGACTGACGC…	0	0	0	0	0	0	0	0	0	7.51e-05	0	0	0	0	0	0	0	0	Bacteria	Spirochaetota	Spirochaetia	Spirochaetales	Marispirochaetaceae	Marispirochaeta	Marispirochaeta_aestuarii(RS_GCF_002087085.1)
CTAAGAATCTTCCGCAATGGGCGAAAGCCTGACGGAGCGACGCCGCGTGAATGAAGAAGGCCGGAAGGTTGTAAAGTTCTTTTCTTGGGGAGGAATAAGGACAGGAGGGAATGCCTGTTTGATGACGTTAACCAAGGAATAAGCCCCGGCTAATTACGTGCCAGCAGCCGCGGTAACACGTAAGGGGCAAGCGTTGTTCGGAATCATTGGGCGTAAAGGGCGTGTAGGCGGTTATGTAAGTCTGGTGTGAAATACCTCGGCTCAACCGGGGAGATGCGCTGGAAACTGTGTGACTAGAGTGATGGAGGGGGAACTGGAATTCCTGGTGTAGGGGTGAAATCTGTAGATATCAGGAAGAACACCGGTGGCGAAGGCGAGTTCCTGGCCATATACTGACGC…	0	0	0	0	0	0	0	0	0	9.56e-05	0	0	0	0	0	0	0	0	Bacteria	Spirochaetota	Spirochaetia	Spirochaetales	Marispirochaetaceae	Marispirochaeta	Marispirochaeta_aestuarii(RS_GCF_002087085.1)
CTAAGAATCTTCCGCAATGGGCGAAAGCCTGACGGAGCGACGCCGCGTGAATGATGAAGGCCGGAAGGTTGTAAAATTCTTTTCCTGGGGAAGAATAATGTTTAGAGGTAATGCTAGACAGATGACATTAACCAGGGAATAAGCCACGGCTAATTACGTGCCAGCAGCCGCGGTAACACGTAAGTGGCAAGCGTTGTTCGGAATTATTGGGCGTAAAGGGCGTGTAGGCGGTTTAGCAAGCCTGGTGTGAAATACTCCAGCTCAACTGGAGGGACGCGCTGGGAACTGTTAGACTAGAGTAATGGAGGGGGAGTTGGAATTCCAGGTGTAGGGGTGAAATCTGTAGATATCTGGAAGAACACCGGTGGCGAAGGCGAACTCCTGGCCAAAAACTGACGC…	0	0	0	0.000707714	0	0	0	0	0	0	0	0	0	0	0	0	0	0	Bacteria	Spirochaetota	Spirochaetia	Unclassified	Unclassified	Unclassified	Unclassified
CTAAGAATCTTCCGCAATGGGCGAAAGCCTGACGGAGCGACGCCGCGTGAATGATGAAGGCCGGAAGGTTGTAAAATTCTTTTCCTGGGGAAGAATAATGTTTAGAGGTAATGCTAGACAGATGACATTAACCAGGGAATAAGCCACGGCTAATTACGTGCCAGCAGCCGCGGTAACACGTAAGTGGCAAGCGTTGTTCGGAATTATTGGGCGTAAAGGGCGTGTAGGCGGTTTAGCAAGCCTGGTGTGAAATACTCCAGCTCAACTGGAGGGACGCGCTGGGAACTGTTAGACTAGAGTAATGGAGGGGGAGTTGGAATTCCAGGTGTAGGGGTGAAATCTGTAGATATCTGGAAGAACACCGGTGGCGAAGGCGAACTCCTGGCCAAAAACTGACGC…	0	0	0	0	0.000589623	0	0	0	0	0	0	0	0	0	0	0	0	0	Bacteria	Spirochaetota	Spirochaetia	Unclassified	Unclassified	Unclassified	Unclassified
CTAAGAATCTTCCGCAATGGGCGAAAGCCTGACGGAGCGACGCCGCGTGGACGAAGAAGGCCGGAAGGTTGTAAAGTCCTTTTCTCTGAGAAGAATAAGGCTGGGAGTGGAACGCCCGGCTGATGACGTTATCAGAGGAATAAGCCCCGGCCAATTACGTGCCAGCAGCCGCGGTAACACGTAAGGGGCGAGCGTTGTTCGGAATTATTGGGCGTAAAGGGCGTGTAGGCGGCTTAGTAAGCTTGGTGTAAAAGGTGTCGGCCTAACCGACATTAGGCGCCGGGAACTGCTAGGCTTGAGTTTAGGAGGGGGAGCTGGAATTCCTGGTGTAGGGGTGAAATCTGTAGAGATCAGGAAGAACACCGGAGGCGAAGGCGAGCTCCTGGCCATAGACTGACG…	0	0	0	0	0	0	0	0	0	0	0	0	0.000201476	0.000175215	0.000119849	0	0	0	Bacteria	Spirochaetota	Spirochaetia	Spirochaetales	Unclassified	Unclassified	Unclassified
CTAAGAATCTTCCGCAATGGGCGAAAGCCTGACGGAGCGACGCCGCGTGGACGAAGAAGGCCGGAAGGTTGTAAAGTCCTTTTCTCTGAGAAGAATAAGGCTGGGAGTGGAACGCCCGGCTGATGACGTTATCAGAGGAATAAGCCCCGGCCAATTACGTGCCAGCAGCCGCGGTAACACGTAAGGGGCGAGCGTTGTTCGGAATTATTGGGCGTAAAGGGCGTGTAGGCGGCTTAGTAAGCTTGGTGTAAAAGGTGTCGGCCTAACCGACATTAGGCGCCGGGAACTGCTAGGCTTGAGTTTAGGAGGGGGAGCTGGAATTCCTGGTGTAGGGGTGAAATCTGTAGATATCAGGAAGAACACCGGAGGCGAAGGCGAGCTCCTGGCCATAGACTGACG…	0	0	0	0	0	0	0	0	0	0.000129745	0	0	0	0	0	0	0	0	Bacteria	Spirochaetota	Spirochaetia	Spirochaetales	Sediminispirochaetaceae	Sediminispirochaeta	Sediminispirochaeta_smaragdinae(RS_GCF_000143985.1)
CTAAGAATCTTCCGCAATGGGCGAAAGCCTGACGGAGCGACGCCGCGTGGACGAAGAATGCCGAGAGGTTGTAAAGTCCTTTTATATGCGAAGAATAATGCCTGTAGGTAATGACAGGCAGATGACGTTAACATATGAATAAGCTCCGGCCAATTACGTGCCAGCAGCCGCGGTAACACGTAAGGAGCGAGCGTTGTTCGGAATTATTGGGCGTAAAGGGCATGTAGGCGGTTATATAAGTCTGGTGTGAAATCCCACAGCTTAACTGTGGAGACGCACTGGAAACTGTATGACTTGAATCTGTGAGGGGTAACTGGAATTCCTAGTGTAGGGGTGAAATCTGTTGATATTAGGAAGAACACCGATGGCGAAGGCAAGTTACTGGCACATGATTGACGC…	0	0	0	0.00339703	0	0	0	0	0	0	0	0	0	0	0	0	0	0	Bacteria	Spirochaetota	Spirochaetia	Spirochaetales	Unclassified	Unclassified	Unclassified
CTAAGAATCTTCCGCAATGGGCGAAAGCCTGACGGAGCGACGCCGCGTGGACGAAGAATGCCGAGAGGTTGTAAAGTCCTTTTATATGCGAAGAATAATGCCTGTAGGTAATGACAGGCAGATGACGTTAGCTTATGAATAAGCTCCGGCCAATTACGTGCCAGCAGCCGCGGTAACACGTAAGGAGCGAGCGTTGTTCGGAATTATTGGGCGTAAAGGGCATGTAGGCGGTTACATAAGTCTGGTGTGAAATACTACAGCTTAACTGTAGAAACGCACTGGAAACTGTGTGACTTGAATCTGTGAGGGGTAACTGGAATTCCTAGTGTAGGGGTGAAATCTGTTGATATTAGGAAGAACACCGATGGCGAAGGCAAGTTACTGGCACATGATTGACGC…	0	0	0	0.00856334	0.00795991	0	0	0	0	0	0	0	0.000201476	0.000382287	0.000383518	0	0	0	Bacteria	Spirochaetota	Spirochaetia	Unclassified	Unclassified	Unclassified	Unclassified
CTAAGAATCTTCCGCAATGGGCGAAAGCCTGACGGAGCGACGCCGCGTGGACGAAGAATGCCGAGAGGTTGTAAAGTCCTTTTATTTGCGAAGAATAATGCCTGTAGGTAATGACAGGCAGATGACGTTAGCTTATGAATAAGCTCCGGCCAATTACGTGCCAGCAGCCGCGGTAACACGTAAGGAGCGAGCGTTGTTCGGAATTATTGGGCGTAAAGGGCATGTAGGCGGTTATATAAGTCTGGTGTGAAAGACTACAGCTTAACTGTAGAAACGCACTGGAAACTGTATGACTTGAATCTGTGAGGGGTAACTGGAATTCCTAGTGTAGGGGTGAAATCTGTTGATATTAGGAAGAACACCGATGGCGAAGGCAAGTTACTGGCACATGATTGACGC…	0	0	0	0.000707714	0	0	0	0	0	0	0	0	0	0	0	0	0.000352869	9.83e-05	Bacteria	Spirochaetota	Spirochaetia	Spirochaetales	Unclassified	Unclassified	Unclassified
CTAAGAATCTTCCGCAATGGGCGAAAGCCTGACGGAGCGACGCCGCGTGGACGAAGAATGCCGAGAGGTTGTAAAGTCCTTTTATTTGCGAAGAATAATGCCTGTAGGTAATGACAGGCAGATGACGTTAGCTTATGAATAAGCTCCGGCCAATTACGTGCCAGCAGCCGCGGTAACACGTAAGGAGCGAGCGTTGTTCGGAATTATTGGGCGTAAAGGGCATGTAGGCGGTTATATAAGTCTGGTGTGAAAGACTACAGCTTAACTGTAGGAACGCACTGGAAACTGTATGACTTGAATCTGTGAGGGGTAACTGGAATTCCTAGTGTAGGGGTGAAATCTGTTGATATTAGGAAGAACACCGATGGCGAAGGCAAGTTACTGGCACATGATTGACGC…	0	0	0	0	0	0	0	0	0	0	0	0	0	0	0	0	0	0.000322952	Bacteria	Spirochaetota	Spirochaetia	Spirochaetales	Unclassified	Unclassified	Unclassified
CTAAGAATCTTCCGCAATGGGCGAAAGCCTGACGGAGCGACGCCGCGTGGACGAGGAAGGCCGAAAGGTTGTAAAGTCCTTTTCTTGATGAAGAATAAATGGGGGAGGGAATGCCCTCAAGATGACGTTAGTCGAGGAATAAGCCCCGGCTAATTACGTGCCAGCAGCCGCGGTAACACGTAAGGGGCAAGCGTTGTTCGGATTTATTGGGCGTAAAGGGCGTGTAGGCGGTCTTCAAAGCCTGGTGTGAAAGGCTCTGGCTTAACCAGAGTTATGCGCTGGGAACTGGGAGACTAGAGTTCAGGAGGGGAAGCTGGAATTCCTGGTGTAGGGGTGAAATCTGTAGATATCAGGAAGAACACCGGTGGCGAAGGCGAGCTTCTGGCCATGGACTGACGC…	0	0	0.000192441	0	0	0	0	0	0	8.19e-05	0	0	0.000238108	9.56e-05	0.000263669	0	0	0	Bacteria	Spirochaetota	Spirochaetia	Spirochaetales	Sediminispirochaetaceae	Sediminispirochaeta	Sediminispirochaeta_smaragdinae(RS_GCF_000143985.1)
CTAAGAATCTTCCGCAATGGGCGAAAGCCTGACGGAGCGACGCCGCGTGGACGATGAAGGCCGGAAGGTTGTAAAGTCCTTTTCCTGGGGGAGAATAATGCGGGGAGGGAATGCCCCGCAGATGACGTGAACCAGGGAATAAGCCCCGGCTAATTACGTGCCAGCAGCCGCGGTAACACGTAAGGGGCGAGCGTTGTTCGGATTTATTGGGCGTAAAGGGCGTGTAGGCGGTAGTAAAAGTCTGGTGTGAAATCCCCCGGCTCAACCGGGGAGATGCGCTGGAAACTGTGCTGCTAGAGTCTAGGAGGGGAAGCTGGAATTCCTGGTGTAGGGGTGAAATCTGTAGATATCAGGAAGAACACCGGAGGCGAAGGCGAGCTTCTGGCCATAGACTGACGC…	0	0	0.000384882	0	0	0	0	0	0	0.000170717	0.000414107	0	0	0	0.000239699	0	0	0	Bacteria	Spirochaetota	Spirochaetia	Spirochaetales	Sediminispirochaetaceae	Sediminispirochaeta	Sediminispirochaeta_smaragdinae(RS_GCF_000143985.1)
CTAAGAATCTTCCGCAATGGGCGAAAGCCTGACGGAGCGACGCCGCGTGGACGATGAAGGCCGGAAGGTTGTAAAGTCCTTTTCTTCACGAAGAATAAGGCAGGGAGTGGAAAGCCCTGCTGATGACGTTAGTGGAGGAATAAGCCCCGGCCAATTACGTGCCAGCAGCCGCGGTAACACGTATGGGGCAAGCGTTGTTCGGAATTATTGGGCGTAAAGGGCGTGTAGGCGGCCTGTTAAGCTTGGCGTGAAAGACCCTGGCCCAACTGGGGTTGTGCGCTGAGAACTGGCAGGCTTGAGTTTAGGAGGGGGAGCTGGAATTCCAGGTGTAGGGGTGAAATCTGTAGATATCTGGAAGAACACCGGTGGCGAAGGCGAGCTCCTGGCCATAGACTGACG…	0	0	0	0	0	0	0	0	0	0	0	0.000167908	0	0	0	0	0	0	Bacteria	Spirochaetota	Spirochaetia	Spirochaetales	Unclassified	Unclassified	Unclassified
CTAAGAATCTTCCGCAATGGGCGAAAGCCTGACGGAGCGACGCCGCGTGGACGATGAAGGCCGGAAGGTTGTAAAGTCCTTTTCTTCACGAAGAATAAGGTGGGGAGTGGAAAGCCCTGCTGATGACGTTAGTGGAGGAATAAGCCCCGGCCAATTACGTGCCAGCAGCCGCGGTAACACGTATGGGGCAAGCGTTGTTCGGAATTATTGGGCGTAAAGGGCGTGTAGGCGGCCTGTTAAGCTTGGCGTGAAAGACCCTGGCCCAACTGGGGTTGTGCGCTGAGAACTGGCAGGCTTGAGTTTAGGAGGGGGAGCTGGAATTCCAGGTGTAGGGGTGAAATCTGTAGATATCTGGAAGAACACCGGTGGCGAAGGCGAGCTCCTGGCCATAGACTGACG…	0	0	0	0	0	0	0	0	0	8.19e-05	0	0	0	0	0	0	0	0	Bacteria	Spirochaetota	Spirochaetia	Spirochaetales	Unclassified	Unclassified	Unclassified
CTAAGAATCTTCCGCAATGGGCGAAAGCCTGACGGAGCGACGCCGCGTGGACGATGAAGGTGCTTCGCATTGTAAAGTCCTTTCGGGAAGGAAGAATAAGCAGACTCTAACATAGTCTGTGATGACGACCCTTCCTAAAGAAGCTCCGGCTAACTACGTGCCAGCAGCCGCGGCAATACGTAGGGAGTAAGCGTTGTTCGGATTTACTGGGCGTAAAGGGCATGTAGGCGGGAAAGTAAGTTGGGGGTGAAATCTACGGGCCCAACCCGTAAACTGCCTCCAAAACTGCTTTTCTTGAGTACGGGAGGGGAGACTGGAATTCCTGGTGTAGGGGTGAAATCTGTAGATATCAGGAAGAACACCGGTGGCGAAGGCGAGTCTCTGGCCTGATACTGACGC…	0	0	0	0	0	0	0	0	0	0	0	0	0	0	0	0	0	7.02e-05	Bacteria	Spirochaetota	Spirochaetia	Unclassified	Unclassified	Unclassified	Unclassified
CTAAGAATCTTCCGCAATGGGCGAAAGCCTGACGGAGCGACGCCGCGTGGATGAAGAAGGCCGAAAGGTTGTAAAATCCTTTTCTTGATGAAGAATAAAGGTGGGAGGGAATGCCCACAAGATGACGTTAGTCAAGGAATAAGCCCCGGCTAATTACGTGCCAGCAGCCGCGGTAACACGTAAGGGGCAAGCGTTGTTCGGATTTATTGGGCGTAAAGGGCGTGTAGGCGGTTGTCCAAGCCTGGTGTGAAAGGCTCTGGCTTAACCAGAGTTAGGCGCTGGGAACTGGGCGACTAGAGTTCAGGAGGGGAAGCTGGAATTCCTGGTGTAGGGGTGAAATCTGTAGATATCAGGAAGAACACCGGTGGCGAAGGCGAGCTTCTGGCCATGGACTGACGC…	0	0	0	0	0	0	0	0	0	0	0	0	0	0	0	0	0.000352869	0.000224662	Bacteria	Spirochaetota	Spirochaetia	Spirochaetales	Sediminispirochaetaceae	Sediminispirochaeta	Sediminispirochaeta_smaragdinae(RS_GCF_000143985.1)
CTAAGAATCTTCCGCAATGGGCGAAAGCCTGACGGAGCGACGCCGCGTGGATGAAGAAGGCCGAGAGGTTGTAAAGTCCTTTTCTTACAGAAGAATAAGTCCTTGAGGTAATGCGAGGGCGATGACGTTATGTGGGGAATAAGCTCCGGCCAATTACGTGCCAGCAGCCGCGGTAACACGTAAGGAGCGAGCGTTGTTCGGAATTATTGGGCGTAAAGGGCTCGTAGGTGGCCTGCCAAGTCTCTCGTGAAAGACCAGGGCTCAACCCTGGGACCGCGAGAGAAACTGGCAAGCTGGAATCTTTGAGGGGGTACTGGAATTCCTGGTGTAGGGGTGAAATCTGTTGATATCAGGAAGAACACCGGAGGCGAAGGCGAGTACCTGGCAAAAGATTGACGC…	0	0	0	0	0	0	0	0	0	0	0	0	0	0	0	0	0	0.000154455	Bacteria	Spirochaetota	Spirochaetia	Spirochaetales	Spirochaetaceae_B	UBA2779	(GB_GCA_002084135.1)
CTAAGAATCTTCCGCAATGGGCGAAAGCCTGACGGAGCGACGCCGCGTGGATGAAGAAGGCCGGAAGGTTGTAAAATCCTTTTCTTGGGGAGGAATAAGGACACGAGTGAATGCGTGTCTGATGACGCGAACCGAGGAATAAGCCCCGGCTAATTACGTGCCAGCAGCCGCGGTAACACGTAAGGGGCGAGCGTTGTTCGGAATTATTGGGCGTAAAGGGCGTGTAGGCGGCTCAACAAGCTTGGTGTGAAAGGCTACGGCTTAACCGTAGTTATGCGCTGAGAACTGTTGGGCTTGAGTTTTGGAGGGGGAGCTGGAATTCCAGGTGTAGGGGTGAAATCTGTAGATATCTGGAAGAACACCGGAGGCGAAGGCGAGCTCCTGGCCATGAACTGACGC…	0	0	0	0	0	0	0	0	0	0	0	0	0	0	0	0	0	0.000126373	Bacteria	Spirochaetota	Spirochaetia	Spirochaetales	Unclassified	Unclassified	Unclassified
CTAAGAATCTTCCGCAATGGGCGAAAGCCTGACGGAGCGACGCCGCGTGGGCGAAGAAGGCGGAGACGTTGTAAAGCCCTTTTCTCACAGAAGAATAAGCCTGGGAGGTAATGCCCGGGTGATGACGTTATGTGAGGAATAAGCACCGGCCAATTACGTGCCAGCAGCCGCGGTAACACGTAAGGTGCGAGCGTTGTTCGGAATTATTGGGCGTAAAGGGCTCGTAGGCGGCCTGCCAAGTCTCACGTGAAAGACCAGGGCTCAACCCTGGGAACGCGAGAGAAACTGGCAAGCTGGAATCTTGGAGGGGGTACTGGAATTCCTGGTGTAGGGGTGAAATCTGTTGATATCAGGAAGAACACCGGAGGCGAAGGCGAGTACCTGGCCAAAGATTGACGC…	0	0	0	0	0	0	0	0	0	4.1e-05	0	0	0	0	0	0	0	0	Bacteria	Spirochaetota	Spirochaetia	Spirochaetales	Spirochaetaceae_B	UBA2779	(GB_GCA_002084135.1)
CTAAGAATCTTCCGCAATGGGCGAAAGCCTGACGGAGCGACGCCGCGTGTATGATGAAGGCCGTGAGGTTGTAAAGTACTTTTCTCATTGAAGAATAAGCCGGGGAGGGAATGCCCTGGTGATGACGTTAGATGAGGAATAAGCAACGGCTAATTACGTGCCAGCAGCCGCGGTAACACGTAAGTTGCAAGCGTTGTTCGGATTTATTGGGCGTAAAGGGCGCGTAGGCGGTTTATCAAGCTTGATGTAAAATCTCCCAGCTTAACTGGGAATCTGCGTTGAGAACTGATAGACTAGAGTATAAGAGGGGGAGTTGGAATTCCAGGTGTAGGGGTGAAATCTGTAGATATCTGGAAGAACACCGGTGGCGAAGGCGAACTCCTGGCTATATACTGACGC…	0	0	0	0	0	0	0	0	0	0	0	0	0	0	0.000143819	0	0.000417028	0.000617821	Bacteria	Spirochaetota	Spirochaetia	Unclassified	Unclassified	Unclassified	Unclassified
CTAAGAATCTTCCGCAATGGGCGAAAGCCTGACGGAGCGATGCCGCGTGTACGAAGAATGTCGAGAGATTGTAAAGTACTTTTCTATATGAAGAATAATGATTTCAGGAAATGGGAGTCAGATGACGGTAATATAGGAATAAGCACCGGCCAATTACGTGCCAGCAGCCGCGGTAACACGTAAGGTGCGAGCGTTGTTCGGAATTATTGGGCGTAAAGGGCTTGTAGGCGGTTTGGAAAGTCTGAAGTTAAAGTTCGCAGCTTAACTGCGAGAATGCTTCGGAAACTATCAGACTAGAATCCGAGAGGGGAAGGTAGAATTCCTAGTGTAGGGGTGAAATCTGTTGATATTAGGAAGAATACCAGAGGCGAAGGCGACCTTCTGGCTCTGGATTGACGC…	0	0	0	0	0	0	0	0	0	0	0	0	0	0	0	0	0	4.21e-05	Bacteria	Spirochaetota	Spirochaetia	Spirochaetales	Spirochaetaceae_B	UBA2779	(GB_GCA_002084135.1)
CTAAGAATCTTCCGCAATGGGCGCAAGCCTGACGGAGCGACGCCGCGTGAACGAAGAAGGCCTAACGGTTGTAAAGTTCTTTTCTTGAGGAGGAATAAGGGCAGGAGGGAATGCCTGCTTGATGACGTTAATCAAGGAATAAGCCCCGGCTAATTACGTGCCAGCAGCCGCGGTAACACGTAAGGGGCAAGCGTTGTTCGGATTTATTGGGCGTAAAGGGCGTGTAGGCGGTTTAACAAGTCTGGTGTGGAAGACCTCGGCTCAACTGAGGGGACGCGCTGGAAACTGTTAGACTAGAGTTTAGGAGGGGATGCTGGAATTCCTGGTGTAGGGGTGAAATCTGTAGATATCAGGAAGAACACCGGTGGCGAAGGCGAGCATCTGGCCATAGACTGACGC…	0	0	0	0	0	0	0	0	0	0	0	0	0	0	0	0	0.000160395	0.000224662	Bacteria	Spirochaetota	Spirochaetia	Spirochaetales	Marispirochaetaceae	Marispirochaeta	Marispirochaeta_aestuarii(RS_GCF_002087085.1)
CTAAGAATCTTCCGCAATGGGCGCAAGCCTGACGGAGCGACGCCGCGTGGACGAAGAATGCCGAGAGGTTGTAAAGTCCTTTTATATGCGAAGAATAATATCTATAGGTAATGATAGATAGATGACGTTAGCTTATGAATAAGCTCCGGCCAATTACGTGCCAGCAGCCGCGGTAACACGTAAGGAGCGAGCGTTGTTCGGAATTATTGGGCGTAAAGGGCATGTAGGCGGTTACATAAGTCTGGTGTGAAATACTACAGCTTAACTGTAGAAACGCACTGGAAACTGTGTGACTTGAATCTGTGAGGGGTAACTGGAATTCCTAGTGTAGGGGTGAAATCTGTTGATATTAGGAAGAACACCGATGGCGAAGGCAAGTTACTGGCACATGATTAACGC…	0	0	0	0.000920028	0	0	0	0	0	0	0	0	0	0	0	0	0	0	Bacteria	Spirochaetota	Spirochaetia	Spirochaetales	Unclassified	Unclassified	Unclassified
CTAAGAATCTTCCGCAATGGGCGCAAGCCTGACGGAGCGACGCCGCGTGGACGAAGAATGCCGAGAGGTTGTAAAGTCCTTTTATATGCGAAGAATAATATCTATAGGTAATGATAGATAGATGACGTTAGCTTATGAATAAGCTCCGGCCAATTACGTGCCAGCAGCCGCGGTAACACGTAAGGAGCGAGCGTTGTTCGGAATTATTGGGCGTAAAGGGCATGTAGGCGGTTACATAAGTCTGGTGTGAAATACTACAGCTTAACTGTAGAAACGCACTGGAAACTGTGTGACTTGAATCTGTGAGGGGTAACTGGAATTCCTAGTGTAGGGGTGAAATCTGTTGATATTAGGAAGAACACCGATGGCGAAGGCAAGTTACTGGCACATGATTGACGC…	0	0	0	0.00969568	0.0106132	0	0.00255755	0	0	0	0	0	0	0	0	0	0.000962371	0.00119352	Bacteria	Spirochaetota	Spirochaetia	Spirochaetales	Unclassified	Unclassified	Unclassified
CTAAGAATCTTCCGCAATGGGCGCAAGCCTGACGGAGCGACGCCGCGTGGACGAAGAATGCCGAGAGGTTGTAAAGTCCTTTTATATGCGAAGAATAATATCTGTAGGTAATGACAGATAGATGACGTTAGCTTATGAATAAGCTCCGGCCAATTACGTGCCAGCAGCCGCGGTAACACGTAAGGAGCGAGCGTTGTTCGGAATTATTGGGCGTAAAGGGCATGTAGGCGGTTACGTAAGTCTGATGTGAAATACTACGGCTTAACTGTGGAAACGCATTGGAAACTGTGTGACTTGAATCTGTGAGGGGTAACTGGAATTCCTAGTGTAGGGGTGAAATCTGTTGATATTAGGAAGAACACCGATGGCGAAGGCAAGTTACTGGCACATGATTGACGC…	0	0	0	0.0079264	0.00854953	0	0	0	0	0	0.000586652	0	0.000348004	0.00125836	0.000767037	0	0	0	Bacteria	Spirochaetota	Spirochaetia	Spirochaetales	Unclassified	Unclassified	Unclassified
CTAAGAATCTTCCGCAATGGGCGCAAGCCTGACGGAGCGACGCCGCGTGGACGAAGAATGCCGAGAGGTTGTAAAGTCCTTTTATATGCGAAGAATAATATCTGTAGGTAATGACAGATAGATGACGTTAGCTTATGAATAAGCTCCGGCCAATTACGTGCCAGCAGCCGCGGTAACACGTAAGGAGCGAGCGTTGTTCGGAATTATTGGGCGTAAAGGGCATGTAGGCGGTTATATAAGTCTGGTGTGAAAGACTACAGCTTAACTGTAGAAACGCACTGGAAACTGTATGACTTGAATCTGTGAGGGGTAACTGGAATTCCTAGTGTAGGGGTGAAATCTGTTGATATTAGGAAGAACACCGATGGCGAAGGCAAGTTACTGGCACATGATTGACGC…	0	0	0	0.00523708	0.00589623	0.00417178	0	0.00412882	0	0.000136574	0	0	0	0.000175215	0	0.00169735	0.00202098	0.00141818	Bacteria	Spirochaetota	Spirochaetia	Spirochaetales	Unclassified	Unclassified	Unclassified
CTAAGAATCTTCCGCAATGGGCGCAAGCCTGACGGAGCGACGCCGCGTGGACGAAGAATGCCGAGAGGTTGTAAAGTCCTTTTATATGCGAAGAATAATGCCTGTAGGTAATGACAGGCAGATGACGTTAGCTTATGAATAAGCTCCGGCCAATTACGTGCCAGCAGCCGCGGTAACACGTAAGGAGCGAGCGTTGTTCGGAATTATTGGGCGTAAAGGGCATGTAGGCGGTTACATAAGTCTGGTGTGAAATACTACAGCTTAACTGTAGAAACGCACTGGAAACTGTGTGACTTGAATCTGTGAGGGGTAACTGGAATTCCTAGTGTAGGGGTGAAATCTGTTGATATTAGGAAGAACACCGATGGCGAAGGCAAGTTACTGGCACATGATTAACGC…	0	0	0	0.00134466	0	0	0	0	0	0	0	0	0	0	0	0	0	0	Bacteria	Spirochaetota	Spirochaetia	Spirochaetales	Unclassified	Unclassified	Unclassified
CTAAGAATCTTCCGCAATGGGCGCAAGCCTGACGGAGCGACGCCGCGTGGACGAAGAATGCCGAGAGGTTGTAAAGTCCTTTTATATGCGAAGAATAATGCCTGTAGGTAATGACAGGCAGATGACGTTAGCTTATGAATAAGCTCCGGCCAATTACGTGCCAGCAGCCGCGGTAACACGTAAGGAGCGAGCGTTGTTCGGAATTATTGGGCGTAAAGGGCATGTAGGCGGTTACATAAGTCTGGTGTGAAATACTACAGCTTAACTGTAGAAACGCACTGGAAACTGTGTGACTTGAATCTGTGAGGGGTAACTGGAATTCCTAGTGTAGGGGTGAAATCTGTTGATATTAGGAAGAACACCGATGGCGAAGGCAAGTTACTGGCACATGATTGACGC…	0	0	0	0.00905874	0.00795991	0.00245399	0	0	0	0	0	0	0	0	0	0	0.00128316	0.00133393	Bacteria	Spirochaetota	Spirochaetia	Spirochaetales	Unclassified	Unclassified	Unclassified
CTAAGAATCTTCCGCAATGGGCGCAAGCCTGACGGAGCGACGCCGCGTGGACGAAGAATGCCGAGAGGTTGTAAAGTCCTTTTATATGCGAAGAATAATGCCTGTAGGTAATGACAGGCAGATGACGTTAGCTTATGAATAAGCTCCGGCCAATTACGTGCCAGCAGCCGCGGTAACACGTAAGGAGCGAGCGTTGTTCGGAATTATTGGGCGTAAAGGGCATGTAGGCGGTTATATAAGTCTGGTGTGAAATCCCACAGCTTAACTGTGGAGACGCACTGGAAACTGTATGACTTGAATCTGTGAGGGGTAACTGGAATTCCTAGTGTAGGGGTGAAATCTGTTGATATTAGGAAGAACACCGATGGCGAAGGCAAGTTACTGGCACATGATTGACGC…	0	0	0	0.0014862	0	0	0	0	0	0	0	0	0	0	0	0	0.000449107	0.000617821	Bacteria	Spirochaetota	Spirochaetia	Spirochaetales	Spirochaetaceae_B	UBA2779	(GB_GCA_002084135.1)
CTAAGAATCTTCCGCAATGGGCGCAAGCCTGACGGAGCGACGCCGCGTGGACGAAGAATGCCGCGAGGTTGTAAAGTCCTTTTATATGCGAAGAATAATATCTATAGGTAATGATAGATAGATGACGTTAGCTTATGAATAAGCTCCGGCCAATTACGTGCCAGCAGCCGCGGTAACACGTAAGGAGCGAGCGTTGTTCGGAATTATTGGGCGTAAAGGGCATGTAGGCGGTTACATAAGTCTGGTGTGAAATACTACAGCTTAACTGTAGAAACGCACTGGAAACTGTGTGACTTGAATCTGTGAGGGGTAACTGGAATTCCTAGTGTAGGGGTGAAATCTGTTGATATTAGGAAGAACACCGATGGCGAAGGCAAGTTACTGGCACATGATTGACGC…	0.000391049	0	0	0.000849257	0	0	0	0	0	0	0	0	0	0	0	0	0	0	Bacteria	Spirochaetota	Spirochaetia	Spirochaetales	Unclassified	Unclassified	Unclassified
CTAAGAATCTTCCGCAATGGGGGAAACCCTGACGGAGCGACGCCGCGTGAACGAAGAAGGCAGAGATGTTGTAAAGTTCTTTTCCTGTTGAAGAATAAGCGTGGGAGGGAATGCCCGCGTGATGACGTTAGACAGGGAATAAGCCACGGCTAATTACGTGCCAGCAGCCGCGGTAACACGTAAGTGGCGAGCGTTGTTCGGATTTATTGGGCGTAAAGGGCGTGTAGGCGGCGTATGAAGCTTGGTGTGAAATCTTCCGGCTTAACCGGAAATTCGCGCTGAGAACTGATATGCTAGAGTTTAAGAGGGGGAGTTAGAATTCCAGGTGTAGGGGTGAAATCTGTAGATATCTGGAAGAATACCGGTGGCGAAGGCGAACTCCTGGCAATAAACTGACGC…	0	0	0	0	0	0	0	0	0	0	0.000103527	0	0	0	0	0	0.000224553	0.000238704	Bacteria	Spirochaetota	Spirochaetia	Spirochaetales	Marispirochaetaceae	Marispirochaeta	Marispirochaeta_aestuarii(RS_GCF_002087085.1)
CTAAGAATCTTCCGCAATGGGGGAAACCCTGACGGAGCGACGCCGCGTGAACGAAGAAGGCAGAGATGTTGTAAAGTTCTTTTCCTGTTGAAGAATAAGCGTGGGAGGGAATGCCCGTGTGATGACGTTAGACAGGGAATAAGCCACGGCTAATTACGTGCCAGCAGCCGCGGTAACACGTAAGTGGCGAGCGTTGTTCGGATTTATTGGGCGTAAAGGGCGTGTAGGCGGCGTATGAAGCTTGGTGTGAAATCTTCCGGCTTAACCGGAAAGTCGCGCTGAGAACTGATATGCTAGAGTTTAAGAGGGGGAGTTAGAATTCCAGGTGTAGGGGTGAAATCTGTAGATATCTGGAAGAATACCGGTGGCGAAGGCGAACTCCTGGCAATAAACTGACGC…	0	0	0	0.000424628	0	0	0	0	0	0	0	0	0	0	0	0	0	0	Bacteria	Spirochaetota	Spirochaetia	Spirochaetales	Unclassified	Unclassified	Unclassified
CTAAGAATCTTCCGCAATGGGGGAAACCCTGACGGAGCGACGCCGCGTGAACGATGAAGGCCGGAAGGTTGTAAAGTTCTTTTCCTGGGGGAGAATAACACCTGGAGGTAATGCCAGGTGGATGACGTGAACCAGGGAATAAGCCCCGGCTAATTACGTGCCAGCAGCCGCGGTAACACGTAAGGGGCGAGCGTTGTTCGGATTTATTGGGCGTAAAGGGCGTGTAGGCGGTGAGATAAGTTTGGTGTGAAAGACCTCGGCTTAACCGAGGGAACGCGCTGAAAACTGTCTTACTAGAGTGATGGAGGGGAAACTGGAATTCCTGGTGTAGGGGTGAAATCTGTAGAGATCAGGAAGAACACCGGAGGCGAAGGCGAGTTTCTGGCCATCCACTGACGC…	0	0	0	0	0	0	0	0	0	0	0	0	0	6.37e-05	0	0	0	0	Bacteria	Spirochaetota	Spirochaetia	Spirochaetales	Marispirochaetaceae	Marispirochaeta	Marispirochaeta_aestuarii(RS_GCF_002087085.1)
CTAAGAATCTTCCGCAATGGGGGAAACCCTGACGGAGCGACGCCGCGTGAACGATGAAGGCGGAAACGTTGTAAAGTTCTTTTCTTGAGGAGGAATAAGCATAGCAGGTAATGGCTGTGTGATGACGTTAATCAAGGAATAAGCCCCGGCTAATTACGTGCCAGCAGCCGCGGTAACACGTAAGGGGCAAGCGTTGTTCGGAATTATTGGGCGTAAAGGGCGCGTAGGCGGTTTTACAAGTCTGGTGTGAAATATCTCAGCTCAACTGAGGGAATGCGCTGGAAACTGTAAGACTAGAATCTAGGAGGGGAAGCTGGAATTCCTGGTGTAGGGGTGAAATCTGTAGATATCAGGAAGAACACCGGTGGCGAAGGCGAGCTTCTGGCCATAGATTGACGC…	0	0	0	0	0	0	0	0	0	0	0	0	0.000421269	0.000334501	0.000239699	0	0	0	Bacteria	Spirochaetota	Spirochaetia	Spirochaetales	Sediminispirochaetaceae	Sediminispirochaeta	Sediminispirochaeta_smaragdinae(RS_GCF_000143985.1)
CTAAGAATCTTCCGCAATGGGGGAAACCCTGACGGAGCGACGCCGCGTGAACGATGAAGGCGGAAACGTTGTAAAGTTCTTTTCTTGGGGAGGAATAAGTCTATCAGGTAATGGGTGGATGATGACGTTAACCAAGGAATAAGCCCCGGCTAATTACGTGCCAGCAGCCGCGGTAACACGTAAGGGGCAAGCGTTGTTCGGAATTATTGGGCGTAAAGGGCGCGTAGGCGGTTTTACAAGTCTGGTGTGAAATATCTCAGCTTAACTGAGGGACCGCGCTGGAAACTGTAAGACTAGAATCTAGGAGGGGAAGCTGGAATTCCTGGTGTAGGGGTGAAATCTGTAGATATCAGGAAGAACACCGGTGGCGAAGGCGAGCTTCTGGCCATAGATTGACGC…	0	0	0	0.00176928	0.00324292	0.000736196	0	0	0	0	0	0	0	0	0	0	0.000449107	0.000688028	Bacteria	Spirochaetota	Spirochaetia	Spirochaetales	Sediminispirochaetaceae	Sediminispirochaeta	Sediminispirochaeta_smaragdinae(RS_GCF_000143985.1)
CTAAGAATCTTCCGCAATGGGGGAAACCCTGACGGAGCGACGCCGCGTGGACGAAGAAGGCCGAAAGGTTGTAAAGTCCTTTTCTTGAAGAGGAATAAAGCGGGGAGGGAATGCCTCGCAGATGACGGTACTCAAGGAATAAGCCCCGGCTAATTACGTGCCAGCAGCCGCGGTAACACGTAAGGGGCGAGCGTTGTTCGGATTTATTGGGCGTAAAGGGCGCGTAGGCGGCACGGAAAGCCTGATGTGAAATATCCCGGCTCAACCGGGGAGACGCATTGGGAACTGCCGAGCTAGAGTCTAGGAGGGGAAGCTGGAATTCCAGGTGTAGGGGTGAAATCTGTAGATATCTGGAAGAACACCGGTGGCGAAGGCGAGCTTCTGGCCATAGACTGACGC…	0	0	0	0	0	0	0	0	0	0	0	0	0	0	0	0	0	5.62e-05	Bacteria	Spirochaetota	Spirochaetia	Spirochaetales	Sediminispirochaetaceae	Sediminispirochaeta	Sediminispirochaeta_smaragdinae(RS_GCF_000143985.1)
CTAAGAATCTTCCGCAATGGGGGAAACCCTGACGGAGCGACGCCGCGTGGACGAAGAATGCCGGAAGGTTGTAAAGTCCTTTTCCTGGGGGAGAATAATGAGTGGAGGGAATGCCATTCAGATGACGTGAACCAGGGAATAAGCCCCGGCTAATTACGTGCCAGCAGCCGCGGTAACACGTAAGGGGCGAGCGTTGTTCGGATTTATTGGGCGTAAAGGGCGCGTAGGCGGTGAGATAAGTCTGGTGTTAAATGCCCCGGCTCAACCGGGGAAGTGCGCTGGAAACTGTCTTACTAGAGTGATGGAGGGGGAGCTGGAATTCCTGGTGTAGGGGTGAAATCTGTAGATATCAGGAAGAACACCGGAGGCGAAGGCGAGCTCCTGGCCATCAACTGACGC…	0	0	0.000577323	0	0	0	0	0	0	0.000211689	0.000483125	0.00029384	0	0	0	0	0	0	Bacteria	Spirochaetota	Spirochaetia	Spirochaetales	Unclassified	Unclassified	Unclassified
CTAAGAATCTTCCGCAATGGGGGAAACCCTGACGGAGCGACGCCGCGTGGACGAAGAATGCCGGAAGGTTGTAAAGTCCTTTTCCTGGGGGAGAATAATGAGTGGAGGGAATGCCATTCAGATGACGTGAACCAGGGAATAAGCCCCGGCTAATTACGTGCCAGCAGCCGCGGTAACACGTAAGGGGCGAGCGTTGTTCGGATTTATTGGGCGTAAAGGGCGCGTAGGCGGTGAGATAAGTCTGGTGTTAAATGCCCCGGCTCAACCGGGGAGGTGCGCTGGAAACTGTCTTACTAGAGTGATGGAGGGGGAGCTGGAATTCCTGGTGTAGGGGTGAAATCTGTAGATATCAGGAAGAACACCGGAGGCGAAGGCGAGCTCCTGGCCATCAACTGACGC…	0	0	0	0	0	0	0	0.00110102	0	0	0	0	0	0	0	0	0	0	Bacteria	Spirochaetota	Spirochaetia	Spirochaetales	Marispirochaetaceae	Marispirochaeta	Marispirochaeta_aestuarii(RS_GCF_002087085.1)
CTAAGAATCTTCCGCAATGGGGGAAACCCTGACGGAGCGACGCCGCGTGGACGATGAAGGCCGGAAGGTTGTAAAGTCCTTTTCTCTGTGAAGAATAAGCCTGGGAGTGGAATGCCCGGGTGATGACGTTAGCGGAGGAATAAGCCCCGGCCAATTACGTGCCAGCAGCCGCGGTAACACGTATGGGGCGAGCGTTGTTCGGAATTATTGGGCGTAAAGGGCGTGTAGGCGGCCTGTTAAGCTTGGTGTTAAAGGTGTCGGCTCAACCGACGTTGTGCGCTGAGAACTGGCAGGCTAGAGTTTTGGAGGGGGAGTTGGAATTCCTGGTGTAGGGGTGAAATCTGTAGATATCAGGAAGAACACCGGTGGCGAAGGCGAACTCCTGGCCATGAACTGACG…	0.000347599	0	0	0	0	0	0	0	0	0.000122916	0	0	0	0	0	0	0	0	Bacteria	Spirochaetota	Spirochaetia	Spirochaetales	Unclassified	Unclassified	Unclassified
CTAAGAATCTTCCGCAATGGGGGAAACCCTGACGGAGCGACGCCGCGTGGACGATGAAGGCCGTAAGGTTGTAAAGTCCTTTTGCAGGTGAAGAATAAGCCGGGGAGTGGAAAGCCTCGGTGATGACGTTAGCCTGCGAATAAGCCCCGGCCAATTACGTGCCAGCAGCCGCGGTAATACGTATGGGGCGAGCGTTGTTCGGAGTTATTGGGCGTAAAGGGCGTGTAGGCGGCCCGAGAAGTCTGGTGTGAAATCGCAGGGCTCAACCCTGCGGGTGCGCTGGAAACTGACGGGCTGGAGTCCCGGGGGGGAAGCTGGAATTCCTGGTGTAGGAGTGAAATCTGTAGAGATCAGGAAGAACACCGGTGGCGAAGGCGAGCTTCTATTCGAGGACTGACG…	0	0	0	0	0	0	0	0	0	0	0.000103527	0	0	0	0	0	0	0	Bacteria	Spirochaetota	Spirochaetia	Spirochaetales	Marispirochaetaceae	Marispirochaeta	Marispirochaeta_aestuarii(RS_GCF_002087085.1)
CTAAGAATCTTCCGCAATGGGGGAAACCCTGACGGAGCGACGCCGCGTGGACGATGAAGGCCGTGAGGTTGTAAAGTCCTTTTCTTGGCGAAGAATAAGGGGAAGAGTGGAACGCTTCTCTGATGACGTTAGTCAAGGAATAAGCCCCGGCCAATTACGTGCCAGCAGCCGCGGTAACACGTATGGGGCAAGCGTTGTTCGGAATCACTGGGCGTAAAGGGCGTGTAGGCGGTTTTGCAAGCCTGGCGTGAAAGGCTTCGGCCCAACCGAAGGACGGCGCTGGGAACTGCGAGACTTGAGTTCTGGAGGGGGAGCTGGAATTCCTGGTGTAGGGGTGAAATCTGTAGAGATCAGGAAGAACACCGGTGGCGAAGGCGAGCTCCTGGACAGAAACTGACG…	0	0	0	0	0	0	0	0	0	0	0	6.3e-05	0	0	0	0	0	0	Bacteria	Spirochaetota	Spirochaetia	Spirochaetales	Unclassified	Unclassified	Unclassified
CTAAGAATCTTCCGCAATGGGGGAAACCCTGACGGAGCGACGCCGCGTGGACGATGAAGGCCGTGAGGTTGTAAAGTCCTTTTCTTGGCGAAGAATAAGGGGAAGAGTGGAACGCTTCTCTGATGACGTTAGTCAAGGAATAAGCCCCGGCCAATTACGTGCCAGCAGCCGCGGTAACACGTATGGGGCAAGCGTTGTTCGGAATCACTGGGCGTAAAGGGCGTGTAGGCGGTTTTGCAAGCCTGGCGTGAAAGGCTTCGGCTCAACCGAAGGATGGCGCTGGGAACTGCGAGACTTGAGTTCTGGAGGGGGAGCTGGAATTCCTGGTGTAGGGGTGAAATCTGTAGAGATCAGGAAGAACACCGGTGGCGAAGGCGAGCTCCTGGACAGAGACTGACG…	0	0	0	0	0	0	0	0.00137627	0	0	0	0	0	0	0	0	0	0	Bacteria	Spirochaetota	Spirochaetia	Spirochaetales	Marispirochaetaceae	Marispirochaeta	Marispirochaeta_aestuarii(RS_GCF_002087085.1)
CTAAGAATCTTCCGCAATGGGGGAAACCCTGACGGAGCGACGCCGCGTGGACGATGAAGGCCGTGAGGTTGTAAAGTCCTTTTCTTGGCGAAGAATAAGGGGAAGAGTGGAACGCTTCTCTGATGACGTTAGTCAAGGAATAAGCCCCGGCCAATTACGTGCCAGCAGCCGCGGTAACACGTATGGGGCAAGCGTTGTTCGGAATCACTGGGCGTAAAGGGCGTGTAGGCGGTTTTGCAAGCCTGGCGTGAAAGGCTTCGGCTCAACCGGAGGATGGCGCTGGGAACTGCGAGACTTGAGTTCTGGAGGGGGAGCTGGAATTCCTGGTGTAGGGGTGAAATCTGTAGAGATCAGGAAGAACACCGGTGGCGAAGGCGAGCTCCTGGACAGAGACTGACG…	0.00021725	0	0	0	0	0	0	0	0	0	0	0	0	0	0	0	0	0	Bacteria	Spirochaetota	Spirochaetia	Spirochaetales	Unclassified	Unclassified	Unclassified
CTAAGAATCTTCCGCAATGGGGGAAACCCTGACGGAGCGACGCCGCGTGGGCGAAGAAGGCCGCAAGGTTGTAAAGCCCTTTTCTTGACGAAGAATAAGCTCAGGAGTGGAACGCCTGAGTGATGACGTTAGTCGAGGAAGAAGCCCCGGCCAATTACGTGCCAGCAGCCGCGGTAACACGTATGGGGCAAGCGTTGTTCGGAATTACTGGGCGTAAAGGGTGCGTAGGCGGTTCAGCAAGCTTGGTGTTAAAAGCCCCGGCCCAACCGGGGAGGTGCGCTGGGAACTGCTGGGCTGGAGTTCAGGAGAGGAAGCTGGAATTCCTGGTGTAGGGGTGAAATCTGTAGAGATCAGGAAGAACACCGGTGGCGAAGGCGAGCTTCTGGCCATGGACTGACG…	0.000391049	0	0.00042337	0	0	0	0	0	0	0.000239004	0	0	0	0	0	0	0	0	Bacteria	Spirochaetota	Spirochaetia	Spirochaetales	Sediminispirochaetaceae	Sediminispirochaeta	Sediminispirochaeta_smaragdinae(RS_GCF_000143985.1)
CTAAGAATCTTCCGCAATGGGGGAAACCCTGACGGAGCGACGCCGCGTGGGCGAAGAAGGCCGCAAGGTTGTAAAGCCCTTTTCTTGACGAAGAATAAGGCAAGGAGTGGAATGCCTTGCCGATGACGTTAGTCGAGGAAGAAGCCCCGGCCAATTACGTGCCAGCAGCCGCGGTAACACGTATGGGGCAAGCGTTGTTCGGAATTACTGGGCGTAAAGGGTGCGTAGGCGGTTCAGCAAGCTTGGTGTTAAAAGCCCCGGCCCAACCGGGGAGGTGCGCTGGGAACTGCTGGGCTGGAGTTCAGGAGAGGAAGCTGGAATTCCTGGTGTAGGGGTGAAATCTGTAGAGATCAGGAAGAACACCGGTGGCGAAGGCGAGCTTCTGGCCATGGACTGACG…	0	0	0	0	0	0	0	0	0	6.15e-05	0	0	0	0	0	0	0	0	Bacteria	Spirochaetota	Spirochaetia	Spirochaetales	Unclassified	Unclassified	Unclassified
CTAAGAATCTTCCGCAATGGGGGAAACCCTGACGGAGCGACGCCGCGTGGGCGAAGAAGGCCGCAAGGTTGTAAAGCCCTTTTCTTGACGAAGAATAAGGCGAGGAGTGGAACGCCTCGCTGATGACGTTAGTCGAGGAAGAAGCCCCGGCCAATTACGTGCCAGCAGCCGCGGTAACACGTATGGGGCAAGCGTTGTTCGGAATTACTGGGCGTAAAGGGTGCGCAGGCGGCTCAGCAAGCTTGGTGTTAAATACCCCGGCCCAACCGGGGGGATGCGCTGGGAACTGCTGGGCTGGAGTTCAGGAGGGGAAGCTGGAATTCCTGGTGTAGGGGTGAAATCTGTAGAGATCAGGAAGAACACCGGTGGCGAAGGCGAGCTTCTGGCCATGGACTGACG…	0.000391049	0	0.000461858	0	0	0	0	0	0	0.000232175	0.000517634	0.000524714	0	0	0	0	0	0	Bacteria	Spirochaetota	Spirochaetia	Spirochaetales	Sediminispirochaetaceae	Sediminispirochaeta	Sediminispirochaeta_smaragdinae(RS_GCF_000143985.1)
CTAAGAATCTTCCGCAATGGGGGAAACCCTGACGGAGCGACGCCGCGTGTATGATGAAGGCCGTGAGGTTGTAAAGTACTTTTCTTGTTGAAGAATAATGCTGGGAGGGAATGCCCGGCAGATGACGTTAGACGAGGAATAAGCAACGGCTAATTACGTGCCAGCAGCCGCGGTAACACGTAAGTTGCAAGCGTTGTTCGGATTTATTGGGCGTAAAGGGCGCGTAGGCGGTTTAGTAAGCTTGATGTGAAATACCCCGGCTTAACCGGGGGAACGCGTTGAGAACTGTTAGACTAGAGTATAAGAGGGGGAGTTGGAATTCCAGGTGTAGGGGTGAAATCTGTAGATATCTGGAAGAACACCGGTGGCGAAGGCGAACTCCTGGCTATATACTGACGC…	0	0	0	0	0	0	0	0	0	0	0	0	0	0	0	0	0	0.000210621	Bacteria	Spirochaetota	Spirochaetia	Unclassified	Unclassified	Unclassified	Unclassified
CTAAGAATCTTCCGCAATGGGGGAAACCCTGACGGAGCGACGCCGCGTGTATGATGAAGGCCGTGAGGTTGTAAAGTACTTTTCTTGTTGAAGAATAATGCTGGGAGGGAATGCCCGGCAGATGACGTTAGACGAGGAATAAGCAACGGCTAATTACGTGCCAGCAGCCGCGGTAACACGTAAGTTGCAAGCGTTGTTCGGATTTATTGGGCGTAAAGGGCGCGTAGGCGGTTTTGTCGGTCAGATGTGAAAGCCCGGGGCTCAACCCTGGAAGAGCATTTGAAACAGCAAGACTTGAGTACGGGAGAGGAAAGCGGAATTCCTGGTGTAGAGGTGAAATTCGTAGATATCAGGAGGAACACCGATGGCGAAGGCAGCTTTCTGGACCGATACTGACGC…	0	0	0	0	0	0	0	0	0	0	0	0	0	0	0	0	3.21e-05	0	Bacteria	Desulfobacterota	Unclassified	Unclassified	Unclassified	Unclassified	Unclassified
CTAAGAATCTTCCGCAATGGTCGAAAGACTGACGGAGCGACACCGCGTGAATGATGAAGGCCGAAAGGTTGTAAAATTCTTTTCCTGGGGAGGAATAAGGCTGGTAGGGAATGACCGGCCGATGACGTCAACCAGGGAATAAGCCCCGGCTAATTACGTGCCAGCAGCCGCGGTAACACGTGAGGGGTAAGCGTTGTTCGGAATCATTGGGCGTAAAGGGTGCGCAGGCGGTTATTCAAGTCTGGCGTGAAAGACTGCAGCTCAACTGCAGGAACGCGTTGGAAACTGAATGACTAGAGTAGTTGAGGGGAAGCCGGAATTCCTAGTGTAGGGGTGAAATCTGTAGATATTAGGAAGAACACCAATGGCGAAGGCAGGCTTCTGGCAACAAACTGACGC…	0	0	0	0	0	0	0	0	0	0	0	0	0	0	0	0	0.000128316	0	Bacteria	Spirochaetota	Spirochaetia	Unclassified	Unclassified	Unclassified	Unclassified
CTAAGAATCTTCCGCAATGGTCGAAAGACTGACGGAGCGACGCCGCGTGGACGATGAAGGCCTGACGGTTGTAAAGTCCTTTTCTCTGCGAGGAATAAGGGTGGGAGTGGAAAGCCCATCTGATGACGGTAGTGGAGGAATAAGCACCGGCTAATTACGTGCCAGCAGCCGCGGTAATACGTAAGGTGCGAGCGTTGTTCGGATTTATTGGGCGTAAAGGGCGTGTAGGCGGCATACCAAGTCCGGTCTGAAAGGTCACGGCTTAACTGTGACAGTGGGCTGGAAACTGGTGAGCTGGAGTTCATGGGGAGGAGCTGGAATTCCTGGTGTAGGGGTGAAATCTGTAGATATCAGGAAGAACACCGGTAGCGAAGGCGAGCTTCTATGAATGGACTGACG…	0	0	0	0	0	0	0	0	0	0	6.9e-05	0	0	0	0	0	0	0	Bacteria	Spirochaetota	Spirochaetia	Spirochaetales	Unclassified	Unclassified	Unclassified
CTAAGAATCTTCTGCAATGGACGAAAGTCTGACAGAGCGACGCCGCGTGGGTGAAGAAGGCCGGAAGGTTGTAAAGCCCTTTTCTATCTGAGGAATAACCACAGGAGGCAATGCCTGTGGGATGACGGTAGGGTAGGAATAAGCCCCGGCCAATTACGTGCCAGCAGCCGCGGTAACACGTATGGGGCGAGCGTTGTTCGGAATCATTGGGCGTAAAGGGCGCGTAGGCGGTTATGCAAGCTTGGTGTGAAATCCCACAGCTCAACTGTGGATCCGCACTGAGAACTGCATGACTAGAGTTCAAGAGGGGAAGCTGGAATTCCTGGTGTAGGGGTGAAATCTGTAGATATCAGGAAGAACATCAGTGGCGAAGGCGAGCTTCTGGCTATGAACTGACGC…	0	0	0	0	0	0	0	0.000825764	0	0	0	0	0	0	0	0	0	0.000140414	Bacteria	Spirochaetota	Spirochaetia	Spirochaetales	Salinispiraceae	Salinispira	Salinispira_pacifica(RS_GCF_000507245.1)
CTAAGAATCTTCTGCAATGGACGAAAGTCTGACAGAGCGACGCCGCGTGGGTGAAGAAGGCCGGAAGGTTGTAAAGCCCTTTTCTATCTGAGGAATAACCGTTGGAGGCAATGCCAGCGGGATGACGGTAGGGTAGGAATAAGCCCCGGCCAATTACGTGCCAGCAGCCGCGGTAACACGTATGGGGCGAGCGTTGTTCGGAATCATTGGGCGTAAAGGGCGCGTAGGCGGTTATGCAAGCTTGGTGTGAAATCCCACAGCTCAACTGTGGATCCGCACTGAGAACTGCATGACTAGAGTTCAAGAGGGGAAGCTGGAATTCCTGGTGTAGGGGTGAAATCTGTAGATATCAGGAAGAACATCAGTGGCGAAGGCGAGCTTCTGGCTATGAACTGACGC…	0	0	0	0	0	0	0	0	0	0	0	0	0	0	0.000119849	0	0	0	Bacteria	Spirochaetota	Spirochaetia	Spirochaetales	Salinispiraceae	Salinispira	Salinispira_pacifica(RS_GCF_000507245.1)
CTAAGAATCTTGCGCAATGGGCGAAAGCCTGACGCAGCAACGCCGCGTGAGGGACGACGGCCTTCGGGTTGTAAACCTCTTTTGCGAGGGAAGAAGTTCTGACGGTACCTCGCGAATAAGACACGGCTAACTACGTGCCAGCAGCCGCGGTAATACGTAGGTGTCAAGCGTTGTCCGGATTTATTGGGCGTAAAGAGCCCGCAGGCGGTCTGTTAAGTTCGGGGTGAAATCTCTCGGCTCAACTGAGAGAGGTCTCTGGAAACTGGCAGGCTTGAGGCAGGGAGAGGGATGCGGAATTCCCGGTGTAGCGGTGAAATGCGTAGATATCGGGAGGAACACCAGTGGCGAAGGCGGCATCCTGGCCCTGTTCTGACGCTCAGGGGCGAAAGCGTGGGGAGC…	0	0	0	0	0	0	0	0	0	0.000136574	0	0	0	0	0	0	0	0	Bacteria	Unclassified	Unclassified	Unclassified	Unclassified	Unclassified	Unclassified
CTAAGAATCTTGCGCAATGGGCGAAAGCCTGACGCAGCAACGCCGCGTGGAGGACGAAGGCCCTCGGGTCGTAAACTCCTTTTGCGAGGGAAGAAGATCTGACGGTACCTCGCGAATAAGCCACGGCTAACTACGTGCCAGCAGCCGCGGTAATACGTAGGTGGCGAGCGTTGTCCGGATTTATTGGGCGTAAAGAGCCCGCAGGCGGTTCAGCAAGTTTCAGGTGAAATCTCCCGGCTCAACTGGGAGGGTGCCTGGAAAACTGTTGGACTTGAGGCAGGGAGAGGGATGTGGAATTCCCGGTGTAGTGGTGAAATGCGTAGATATCGGGAGGAACACCAGTGGCGAAGGCGGCATCCTGGCCCTGTCCTGACGCTCAGGGGCGAAAGCGTGGGGAGC…	0	0	0	0	0	0	0	0	0	0.000150231	0.000207054	0.000251863	0	0	0	0	0	0	Bacteria	Chloroflexota	Dehalococcoidia	Unclassified	Unclassified	Unclassified	Unclassified
CTAAGAATCTTGCGCAATGGGCGAAAGCCTGACGCAGCAACGCCGCGTGGGGGAAGAAGGCCTTCGGGTCGTAAACCCCTTTTGCGAGGGAAGAAGTTCTGACGGTACCTCGCGAATAAGTCACGGCTAACTACGTGCCAGCAGCCGCGGTAATACGTAGGTGACTAACGTTGTCCGGATTTATTGGGCGTAAAGAGCCCGCAGGCGGCTTGACAAGTTTCAGGTGAAATCTCCCGGCTTAACTGGGAGAGGTCTTGGAAAACTGTCAGGCTTGAGGCAGGAAGGGGGATGCGGAATTCTGTGTGTAGCGGTGAAATGCGTAGATATGCAGAGGAACACCAGCGGCGAAGGCGGCATCCTGGTCCTGACCTGACGCTCAGGGGCGAAAGCGTGGGGAGC…	0	0	0.000153953	0	0	0	0	0	0	0	0	0	0	0	0	0	0	0	Bacteria	Chloroflexota	Dehalococcoidia	UBA2979	UBA2979	W-Chloroflexi-9	(GB_GCA_002840675.1)
CTAAGAATCTTGCGCAATGGGCGAAAGCCTGACGCAGCAACGCCGCGTGGGGGACGAAGGCCTTCGGGTCGTAAACCCCTTTTGCGAGGGAAGAAGTTCTGACGGTACCTCGCGAATAAGACACGGCTAACTACGTGCCAGCAGCCGCGGTAATACGTAGGTGTCAAGCGTTGTCCGGATTTATTGGGCGTAAAGCGCCCGCAGGCGGCTCGGCAAGTCTCGGGTGAAATCTCCCGGCTCAACTGGGAGGGGTCTTGAGAAACTGCCGGGCTTGAGGCAGGGAGAGGGAAGCGGAATTCCAGGTGTAGCGGTGAAATGCGTAGATATCTGGAGGAACACCAGTGGCGAAGGCGGCTTCCTGGCCCTGGCCTGACGCTCAGGGGCGAAAGCGTGGGTAGC…	0	0	0	0	0	0	0	0	0	6.15e-05	0	0	0	0	0	0	0	0	Bacteria	Chloroflexota	Dehalococcoidia	Unclassified	Unclassified	Unclassified	Unclassified
CTAAGAATCTTGCGCAATGGGCGAAAGCCTGACGCAGCAACGCCGCGTGGGGGACGAAGGCCTTCGGGTCGTAAACCCCTTTTGCGAGGGAAGAAGTTCTGACGGTACCTCGCGAATAAGACACGGCTAACTACGTGCCAGCAGCCGCGGTAATACGTAGGTGTCAAGCGTTGTCCGGATTTATTGGGCGTAAAGCGCCCGCAGGCGGCTTGTTAAGTTTCAAGTGAAATCTCCTGGCTCAACTGGGAGGGGTCTTGAAAAACTGGCAGGCTTGAGGCAGGGAGAGGGATGCGGAATTCCAGGTGTAGCGGTGAAATGCGTAGATATCTGGAGGAACACCAGTGGCGAAGGCGGCATCCTGGCCCTGTCCTGACGCTCAGGGGCGAAAGCGTGGGGAGC…	0.000434499	0	0	0	0	0	0	0	0	5.46e-05	0	0	0	0	0	0	0	0	Bacteria	Unclassified	Unclassified	Unclassified	Unclassified	Unclassified	Unclassified
CTAAGAATCTTGCGCAATGGGCGAAAGCCTGACGCAGCAACGCCGCGTGGGGGACGAAGGCCTTCGGGTCGTAAACCCCTTTTGCGAGGGAAGAAGTTCTGACGGTACCTCGCGAATAAGCCACGGCTAACTACGTGCCAGCAGCCGCGGTAATACGTAGGTGGCGAGCGTTGTCCGGATTTACTGGGCGTAAAGAGCCCGCAGGCGGCTTGTTAAGTTCAAGGTGAAATCTCCCGGCTCAACTGGGAGGGTGCCTCGAAAACTGGCAGGCTTGAGGCATGGAGAGGGATGCAGAATTCCTGGTGTAGCGGTGAAATGCGTAGATATCAGGAGGAATACCAGTGGCGAAGGCGGCATCCTGGCCATGTCCTGACGCTCAGGGGCGAAAGCGTGGGGAGC…	0	0	0	0	0	0	0	0	0	0	0	0.000209886	0	0	0	0	0	0	Bacteria	Chloroflexota	Dehalococcoidia	UBA2979	UBA2979	W-Chloroflexi-9	(GB_GCA_002840675.1)
CTAAGAATCTTGCGCAATGGGCGAAAGCCTGACGCAGCAACGCCGCGTGGGGGACGAAGGCCTTCGGGTCGTAAACCCCTTTTGCGAGGGAAGAAGTTCTGACGGTACCTCGCGAATAAGCCACGGCTAACTACGTGCCAGCAGCCGCGGTAATACGTAGGTGGCGAGCGTTGTCCGGATTTATTGGGCGTAAAGAGCCCGCAGGCGGCTTGGCAAGTTTCGGGTGAAATCTCCCGGCTTAACCGGGAGGGTGCCCGGAAAACTGCCAGGCTTGAGGCATGGAGAGGGATGCGGAATTCCCGGTGTAGTGGTGAAATGCGTAGATATCGGGAGGAACACCAGTGGCGAAGGCGGCATCCTGGCCATGTCCTGACGCTCAGGGGCGAAAGCGTGGGGAGC…	0	0	0	0	0	0	0	0	0	4.78e-05	0	0	0	0	0	0	0	0	Bacteria	Chloroflexota	Dehalococcoidia	UBA2979	UBA2979	W-Chloroflexi-9	(GB_GCA_002840675.1)
CTAAGAATCTTGCGCAATGGGCGAAAGCCTGACGCAGCAATTCCGCGTGGGGGACGAAGGCCCTCGGGTCGTAAACCCCTTTTGTGAGGGAAGAAGTTCTGACGGTACCTCACGAATAAGACACGGCTAACTACGTGCCAGCAGCCGCGGTAATACGTAGGTGTCAAGCGTTGTCCGGATTTATTGGGCGTAAAGAGCCCGCAGGCGGCTTGCCAAGTTCGATGTGAAATCTCCCGGCTCAACTGGGAGGGTGCATCGAAAACTGGCAGGCTTGAGGCAGGGAGAGGGATGTGGAATTCCAGGTGTAGTGGTGAAATGCGTAGATATCTGGAGGAACACCAGTGGCGAAGGCGGCATCCTGGCCCTGTCCTGACGCTCAGGGGCGAAAGCGTGGGGAGC…	0.000304149	0	0.000731275	0	0	0	0	0	0.000488452	0.000402893	0.000862723	0.000839542	0	0	0	0	0	0	Bacteria	Unclassified	Unclassified	Unclassified	Unclassified	Unclassified	Unclassified
CTAAGAATCTTGCGCAATGGGCGAAAGCCTGACGCAGCAATTCCGCGTGGGGGACGAAGGCCCTCGGGTCGTAAACCCCTTTTGTGAGGGAAGAAGTTCTGACGGTACCTCACGAATAAGACACGGCTAACTACGTGCCAGCAGCCGCGGTAATACGTAGGTGTCAAGCGTTGTCCGGATTTATTGGGCGTAAAGAGCCCGCAGGCGGCTTGCCAAGTTCGATGTGAAATCTCCCGGCTTAACTGGGAGGGTGCATCGAAAACTGGCAGGCTTGAGGCAGGGAGAGGGATGTGGAATTCCAGGTGTAGTGGTGAAATGCGTAGATATCTGGAGGAACACCAGTGGCGAAGGCGGCATCCTGGCCCTGTCCTGACGCTCAGGGGCGAAAGCGTGGGGAGC…	0	0	0	0	0	0	0	0	0	0.000300462	0	0	0.000586113	0	0.000575277	0	0	0	Bacteria	Unclassified	Unclassified	Unclassified	Unclassified	Unclassified	Unclassified
CTAGGAATAGTGCGCAATGGACGAAAGTCTGACGCCGCGACGCCGCGTGAGGGATGAAGGCCTTCGGGTTGTAAACCTCTTTTGCCGTGACAGAGATGTCATGGAGAATAAGCACTCGCTAACTACGTGCCAGCAGCTGCGGTAATACGTAGAGTGCAAGCGTTGCCCGGATTTATTGGGCGTAAAGAGTACGTAGGTTTTTTGGTAAGTTATGCTTCAAATCCCAAGGCTCAACCTTGGAAAGGGGCATAATACTGCCAGAATTGGAGAATCTAGGGGCTACTGGAACTTATCGTGTAGGGGTGAAATCCGTTGATATGATAAGGAACACCAAGGGCGAAGGCAAGTAGCTGGGAATTTCTCGACACTGAGGTACGAAAGCTAGGGTAGCGAAAG	0	0	0	0	0	0	0	0	0	1.37e-05	0	0	0	0	0	0	0	0	Bacteria	Patescibacteria	Microgenomatia	GWA2-44-7	Woesebacteraceae	Unclassified	Unclassified
CTAGGAATATTGCGCAATGGGCGAAAGCCTGACGCAGCGACACCGCGTGTGGGAAGAAGCCTCTAGGGGTGTAAACCACTGTGGCAGGGGAAGAAGATCTGACGGTACCCTGCTAGAAAGCACCTGCAAACTACGTGCCAGCAGCCGCGGTAATACGTAGGGTGCAAGCGTTGTCCGGAATTACTGGGCGTAAAGCGTGCCGTAGGCGGTTTGGTGCGTCCGATCTTAAATACCTCGGCTCAACCGAGGAAATGGGTCGGATACGATCAGACTAGAGTTTGTTTGGGGAAGCCGGAATTGACAGTGGAGGGGTGAAATCCGTTGATATTGTCAAGAACACCGAGGGCGAAGGCAGGCTTCTAAAACATAACTGACGCTAAGGGACGAAAGCTAGGGTAG…	0.0001738	0	0	0	0	0	0	0	0	9.56e-05	0	0.000167908	0.000146528	7.96e-05	0.000191759	0	0	0	Bacteria	Patescibacteria	Microgenomatia	UBA1400	2-01-FULL-45-11	2-01-FULL-45-11	(GB_GCA_001803465.1)
CTAGGAATATTGGACAATGGGCGAAAGCCTGATCCAGCCATGTCGCGTGAGTGAAGACGGCCTTCGGGTTGTAAAGCTCTTTCAATCGTGAGGATAATGACAGTAACGATAGAAGAAGCACCGGCTAACTTCGTGCCAGCAGCCGCGGTAATACGAAGGGTGCTAGCGTTGCTCGGATTTACTGGGCGTAAAGCGTATGTAGGCGGTTTATTTGGTCGGTGGTGAAATCCTGGGGCTCAACCTCAGAACTGCCATCGATACCGGTAAACTAGAGAATGAGAGAGGACAGCGGAATTCCGAGTGTAGAGGTGAAATTCATAGATATTCGGAGGAACACCAGTGGCGAAAGCGGCTGTCTGGCTCATTTCTGACGCTGAGATACGAAAGCGTGGGGAGCAA…	0	0	0	0	0	0	0	0	0	0	0	0	0	0	0	0	0	5.62e-05	Bacteria	Proteobacteria	Alphaproteobacteria	Unclassified	Unclassified	Unclassified	Unclassified
CTAGGAATATTGGGAATGGGCGAAAGCCTGACCCAGCAACGCCGCGTGGGCGATGAAGGCCTTCGGGTCGTAAAGCCCTTTTGCAAGGGACGATGATGACGGTACCTTGCGAATAAGCCACGGCTAACTACGTGCCAGCAGCCGCGGTAATACGTAGGTGGCAAGCGTTGTCCGGATTTACTGGGCGTAAAGGGCGTGCAGGCGGTTTGTTTAGTCTAGGGTGAAAGCTCCCGGCTTAACTGGGAGAGGTCCTTGGATACTGGCAGACTTGAGGGGGGTAGAGGAGAGTGGAATTCCCGGTGTAGTGGTGATATGCGTAGATATCGGGAGGAACACCAGTGGCGAAGGCGGCTCTCTGGGCCCTACCTGACGCTGAGACGCGAAAGCGTGGGGAGCGAA…	0.000521399	0	0	0	0	0	0	0	0	9.56e-05	0	0	0	0	0	0	0	0	Bacteria	Chloroflexota	Unclassified	Unclassified	Unclassified	Unclassified	Unclassified
CTAGGAATCATGCGCAATGGACGAAAGTCTGACGCTGCGACATCGCGTGGAGGATGAAGGTCTTCGGATCGTAAACTCCTTTTACTTAGGAACAAGTTCTGAGTGTACTAGGTGAATAAGTGCCTGCTAACCACGTGCCAGAAGCATCGGTAATGCGTGGGGCACGAGCGTTAACCGGAATTACTGGGCGTAAAGAGATGCGTAGGCGTTTCGATAAGTTTTATGTTAAATCTTCCCGCTCAACGGGAAAAATGCGTAGAAAACTGTCGGAATTGAGTTAGGTAGAGAAGGGGGGAATTCCTGGTGGAGCGGTTAAATGCGTTGATATCAGGAGGAATACCAATGGCGAAGGCACCCCTTTGGACCTCAACTGACGCTAAGGCTCGAAAGCGTGGGTAG…	0	0	0	0	0	0	0	0	0	2.05e-05	0	0	0	0	0	0	0	0	Bacteria	Patescibacteria	Unclassified	Unclassified	Unclassified	Unclassified	Unclassified
CTAGGAATCGTGCGCAATGGACGAAAGTCTGACGCCGCGACGTCGCGTGGAGGATGAATGCCTTAGGGTTGTAAACTCCTTTTAACAGGGAACAAGTTCTGAGTGTACCTGTTGAATAAGTGCCTGCTAACCACGTGCCAGAAGCATCGGTAATACGTGGGGCACAAGCGTTATCCGGATTTACTGGGCGTAAAGAGATGCGTAGGTGTCCTGATAAGTCTGTTGTAAAATCTACTGGCTCAACCAGTAAACTGCATCAGAAACTATCAGGATTGAGTCAGATAGAGAAGAGGGGAATTCCTGGTGGAGCGGTTAAATGCGTAGATATCAGGAGGAATACCAATGGCGAAGGCACCTCTTTGGATCTGTACTGACACTGAGGCTCGAAAGCGTGGGTAG…	0	0	0	0	0	0	0	0	0	2.05e-05	0	0	0	0	0	0	0	0	Bacteria	Patescibacteria	Unclassified	Unclassified	Unclassified	Unclassified	Unclassified
CTAGGAATCTTGCGCAATGGACGAAAGTCTGACGCAGCGACACCGCGTGTGGGATGAAGCATTTCGGTGTGTAAACCACTGTGGCGAGGGAAAAACAAAATGATGGTACCTCGCTAGAAAGCACCTGCTAACTACGTGCCAGAAGCCTCGGCAATACGTAGGGTGCAAGCGTTATCCGGATTTACTGGGCGTAAAGGGTTTCGCAGGCGGATGGTTAAGTCTGGTTTCAAAGCCCACGGCTCAACTGTGGAAAGGGATCAGATACTGGCCATCTTGAGGGTATCAGGGGAGACTGGAATTCTCGGTGGAGGGGTGAAATCCGTTGATATCGAGAGGAACGCCAATGGCGAAGGCAAGTCTCTGGGGTACTCCTGACGCTCAGGTACGAAAGCTAGGGTA…	0	0	0	0	0	0	0	0	0	3.41e-05	0	0	0	0	0	0	0	0	Bacteria	Patescibacteria	Microgenomatia	UBA1400	2-01-FULL-45-11	2-01-FULL-45-11	(GB_GCA_001803465.1)
CTAGGAATCTTGGGAATGGGCGAAAGCCTGACCCAGCAACGCCGCGTGGGCGATGAAGGCCTTAGGGTCGTAAAGCCCTTTTGCGGGGGACGATGATGACGGTACCCCGCGAATAAGCCACGGCTAACTACGTGCCAGCAGCCGCGGTAATACGTAGGTGGCGAGCGTTGTCCGGATTTACTGGGCGTAAAGGGCGCGCAGGCGGTCTGTTTAGTCTAGGGTGAAAGCTCCCGGCTCAACTGGGAGAGGTCCTTGGATACTGGCAGACTCGAGGGATGCAGAGGAAAGTGGAATTCCCGGTGTAGTGGTGATATGCGTAGATATCGGGAGGAACACCAGTGGCGAAGGCGGCTTTCTGGGCATTACCTGACGCTGAGGCGCGAAAGCGTGGGGAGCGAA…	0	0	0.000192441	0	0	0	0	0	0	0.000191203	0	0.000419771	0	0	0	0	0	0	Bacteria	Chloroflexota	Unclassified	Unclassified	Unclassified	Unclassified	Unclassified
CTAGGAATCTTGGGAATGGGCGAAAGCCTGACCCAGCAACGCCGCGTGGGCGATGAAGGCCTTCGGGTCGTAAAGCCCTTTTGCAGGGGACGATAATGACGGTACCCTGCGAATAAGCCACGGCTAACTACGTGCCAGCAGCCGCGGTAATACGTAGGTGGCAAGCGTTGTCCGGATTTACTGGGCGTAAAGGGCGTGCAGGCGGTTTGTTAAGTCTAGGGTGAAAGCTCCCGGCTCAACTGGGAGAGGTCCTTGGATACTGGCAAACTTGAGGGATGCAGAGGAAAGTGGAATTCCCGGTGTAGTGGTGATATGCGTAGATATCGGGAGGAACACCAGTGGCGAAGGCGGCTTTCTGGGCATTTCCTGACGCTGAGACGCGAAAGCGTGGGGAGCGAA…	0	0	0	0	0	0	0	0	0	8.19e-05	0	0	0.000164844	0	0	0	0	0	Bacteria	Chloroflexota	Unclassified	Unclassified	Unclassified	Unclassified	Unclassified
CTAGGAATTTTCTGCAATGCGCGAAAGCGTGACAGAGCGAGCCAGAGTGTTCTTCTTTGAAGAACTTTTGTTTACTGTAAAAAGGTAGACGAATAAGGACTGGGTAAGACTGGTGCCAGCCGCCGCGGTAATACCAGCGGTCCAAGTCGCAGCCACAATTATTGGGTCTAAAACATCCGTAGCTTGTCTTGTAAGTCTCTTGTGAAATTCTGTATCTCAAGTACAGAGCGTGCGGGAGATACTGCAAGGCTAGAGACAGGACGACGTAAGAAGTACGGTTGAGGTAGTGGTAAAATACGTTGATCTCAATTGGACTAACGATAGCGAAGGCATCTTACGAAGACTGTTCTGACAGTGAGGGATGAAAGCTAGGGGCGCAAAAC	0	0	0	0	0	0	0	0	0	2.73e-05	0	0	0	0	0	0	0	0	Archaea	Nanoarchaeota	Woesearchaeia	Pacearchaeales	UBA73	Unclassified	Unclassified
CTAGGGAACTTTTACAATGCGCGTAAGCGTGATAGAGCAAGCCAGAGTGCTTTTCCGTATTGGAAAAGCTTTTATGAGATGTAAATAGTCTCATGAATAAGGACTGGGCAAGACTGGTGCCAGCCGCCGCGGTAATACCAGCGGTCCAAGTCGCAGCCAGTTTTATTGGGTCTAAAACATCCGTAGCTTGTTATGCAAGTCTCTTGTGAAATCTGGCATCTTAAGTGTCAGGCTTGCAGGAGATACTACATGGCTTGAGACCGGGAGACGTAAGGAGTACAGAAGGGGTAGCGGTAAAATGCGTTGATCCTTTCTGGACTAACGATAGCGAAGGCACCTTACGAGAACGGATCTGACAGTGAGGGATGAAGGCTAGGGGCGCAAAAC	0	0	0	0	0	0	0	0	0	0	6.9e-05	0	0	0	0	0	0	0	Archaea	Nanoarchaeota	Woesearchaeia	Pacearchaeales	UBA73	1-14-0-10-34-76	(GB_GCA_002763075.1)
CTCCTACGGGCGGCTGCATAAGTCGGATGTGAAAGCCCTGGGCTTAACCTGGGAACTGCATTCGATACTGTGCGGCTAGAGTTTGGTAGAGGGAAGTGGAATTCCAGGTGTAGCGGTGAAATGCGTAGATATCTGGAGGAACATCAGTGGCGAAGGCGGCTTCCTGGATCAAAACTGACGCTGAGGCTCGAAAGCGTGGGGAGCAAACAGGATTAGATACCCGTGTAGTCAGATCGGAAGAGCACACGTCTGAACTCCAGTCACGTAGAGAGATCTCGTATGCCGTCT	0	0	0	0	0	0	0	0	0.000488452	0	0	0	0	0	0	0	0	0	Bacteria	Proteobacteria	Gammaproteobacteria	Unclassified	Unclassified	Unclassified	Unclassified
CTCCTACGGGCGGCTGCATAAGTCGGATGTGAAAGCCCTGGGCTTAACCTGGGAACTGCATTCGATACTGTGCGGCTAGAGTTTGGTAGAGGGAAGTGGAATTCCAGGTGTAGCGGTGAAATGCGTAGATATCTGGAGGAACATCAGTGGCGAAGGCGGCTTCCTGGATCAAAACTGACGCTGAGGCTCGAAAGCGTGGGGAGCAAACAGGATTAGATACCCTGGTAGTCAGATCGGAAGAGCACACGTCTGAACTCCAGTCACGTAGAGAGATCTCGTATGCCGTCT	0	0	0	0	0	0	0	0	0.00055823	0	0	0	0	0	0	0	0	0	Bacteria	Proteobacteria	Gammaproteobacteria	Unclassified	Unclassified	Unclassified	Unclassified
CTCCTACGGGTGGCTGCATAAGTCGGATGTGAAAGCCCTGGGCTTAACCTGGGAACTGCATTCGATACTGTGCGGCTAGAGTTTGGTAGAGGGAAGTGGAATTCCAGGTGTAGCGGTGAAATGCGTAGATATCTGGAGGAACATCAGTGGCGAAGGCGGCTTCCTGGATCAAAACTGACGCTGAGGCTCGAAAGCGTGGGGAGCAAACAGGATTAGATACCCCAGTAGTCAGATCGGAAGAGCACACGTCTGAACTCCAGTCACAGCGTAGCATCTCGTATGCCGTCT	0	0	0	0	0	0	0	0	0	0	0	0	0	0	0.0015101	0	0	0	Bacteria	Proteobacteria	Gammaproteobacteria	Unclassified	Unclassified	Unclassified	Unclassified
CTCCTACGGGTGGCTGCATAAGTCGGATGTGAAAGCCCTGGGCTTAACCTGGGAACTGCATTCGATACTGTGCGGCTAGAGTTTGGTAGAGGGAAGTGGAATTCCAGGTGTAGCGGTGAAATGCGTAGATATCTGGAGGAACATCAGTGGCGAAGGCGGCTTCCTGGATCAAAACTGACGCTGAGGCTCGAAAGCGTGGGGAGCAAACAGGATTAGATACCCCGGTAGTCAGATCGGAAGAGCACACGTCTGAACTCCAGTCACAGCGTAGCATCTCGTATGCCGTCT	0	0	0	0	0	0	0	0	0	0	0	0	0	0	0.000982766	0	0	0	Bacteria	Proteobacteria	Gammaproteobacteria	Unclassified	Unclassified	Unclassified	Unclassified
CTCCTACGGGTGGCTGCATAAGTCGGATGTGAAAGCCCTGGGCTTAACCTGGGAACTGCATTCGATACTGTGCGGCTAGAGTTTGGTAGAGGGAAGTGGAATTCCAGGTGTAGCGGTGAAATGCGTAGATATCTGGAGGAACATCAGTGGCGAAGGCGGCTTCCTGGATCAAAACTGACGCTGAGGCTCGAAAGCGTGGGGAGCAAACAGGATTAGATACCCCTGTAGTCAGATCGGAAGAGCACACGTCTGAACTCCAGTCACAGCGTAGCATCTCGTATGCCGTCT	0	0	0	0	0	0	0	0	0	0	0	0	0	0	0.000791006	0	0	0	Bacteria	Proteobacteria	Gammaproteobacteria	Unclassified	Unclassified	Unclassified	Unclassified
CTCCTACGGGTGGCTGCATAAGTCGGATGTGAAAGCCCTGGGCTTAACCTGGGAACTGCATTCGATACTGTGCGGCTAGAGTTTGGTAGAGGGAAGTGGAATTCCAGGTGTAGCGGTGAAATGCGTAGATATCTGGAGGAACATCAGTGGCGAAGGCGGCTTCCTGGATCAAAACTGACGCTGAGGCTCGAAAGCGTGGGGAGCAAACAGGATTAGATACCCGAGTAGTCAGATCGGAAGAGCACACGTCTGAACTCCAGTCACAGCGTAGCATCTCGTATGCCGTCT	0	0	0	0	0	0	0	0	0	0	0	0	0	0	0.000910856	0	0	0	Bacteria	Proteobacteria	Gammaproteobacteria	Unclassified	Unclassified	Unclassified	Unclassified
CTCCTACGGGTGGCTGCATAAGTCGGATGTGAAAGCCCTGGGCTTAACCTGGGAACTGCATTCGATACTGTGCGGCTAGAGTTTGGTAGAGGGAAGTGGAATTCCAGGTGTAGCGGTGAAATGCGTAGATATCTGGAGGAACATCAGTGGCGAAGGCGGCTTCCTGGATCAAAACTGACGCTGAGGCTCGAAAGCGTGGGGAGCAAACAGGATTAGATACCCGTGTAGTCAGATCGGAAGAGCACACGTCTGAACTCCAGTCACAGCGTAGCATCTCGTATGCCGTCT	0	0	0	0	0	0	0	0	0	0	0	0	0	0	0.000814976	0	0	0	Bacteria	Proteobacteria	Gammaproteobacteria	Unclassified	Unclassified	Unclassified	Unclassified
CTCCTACGGGTGGCTGCATAAGTCGGATGTGAAAGCCCTGGGCTTAACCTGGGAACTGCATTCGATACTGTGCGGCTAGAGTTTGGTAGAGGGAAGTGGAATTCCAGGTGTAGCGGTGAAATGCGTAGATATCTGGAGGAACATCAGTGGCGAAGGCGGCTTCCTGGATCAAAACTGACGCTGAGGCTCGAAAGCGTGGGGAGCAAACAGGATTAGATACCCTGGTAGTCAGATCGGAAGAGCACACGTCTGAACTCCAGTCACAGCGTAGCATCTCGTATGCCGTCT	0	0	0	0	0	0	0	0	0	0	0	0	0	0	0.000671157	0	0	0	Bacteria	Proteobacteria	Gammaproteobacteria	Unclassified	Unclassified	Unclassified	Unclassified
CTCCTACGGGTGGCTGCATAAGTCGGATGTGAAAGCCCTGGGCTTAACCTGGGAACTGCATTCGATACTGTGCGGCTAGAGTTTGGTAGAGGGAAGTGGAATTCCAGGTGTAGCGGTGAAATGCGTAGATATCTGGAGGAACATCAGTGGCGAAGGCGGCTTCCTGGATCAAAACTGACGCTGAGGCTCGAAAGCGTGGGGAGCAAACAGGATTAGATACCCTTGTAGTCAGATCGGAAGAGCACACGTCTGAACTCCAGTCACAGCGTAGCATCTCGTATGCCGTCT	0	0	0	0	0	0	0	0	0	0	0	0	0	0	0.000647187	0	0	0	Bacteria	Proteobacteria	Gammaproteobacteria	Unclassified	Unclassified	Unclassified	Unclassified
CTGAGAATTTTCTGCAATGCACGAAAGTGTGACAGAGCGAGCCAGAGTGCTTTTCCGTATTGGAGAAGCTTTTGTGTGATGTAAAAAGTCATACGAATAAGGACCGGGCAAGACTGGTGCCAGCCGCCGCGGTAATACCAGCGGTCCAAGTCGCAGCCACGTTTATTGGGTCTAAAACATCCGTAGCTTGTCTTGTAAGTCTCTTGTGAAATCTGGCATCTTAAGTGTCAGGCTTGCAAGAGGTACTGCATGACTTGAGACCGGGAGACGTAAGGAGTACAGTTAGGGTAGCGGTCAAATGTGTTGATCCTTACTGGACTAACAATAGCGAAGGCACCTTACGAGAACGGATCTGACAGTGAGGGATGAAGGCTAGGGGCGCAAAAC	0	0	0	0	0	0	0	0	0	3.41e-05	0	0	0	0	0	0	0	0	Archaea	Nanoarchaeota	Woesearchaeia	Pacearchaeales	UBA73	1-14-0-10-34-76	(GB_GCA_002763075.1)
CTGAGGAACTTCTACAATGCACGCAAGTGTGATAGAATAAACCAGAGTGTTCATCTATGATGAACTTTTATCAATTGTAAAAAGGTTGAAGAATAAGGACTGGGCAAGACCGGTGCCAGCCGCCGCGGTAATACCGGCGGTCCAAGTCGCATCCACATTTATTGGGTCTAAAACATTCGTAGCTTGCTTCGTAAGTCGCTTGTGAAATCTCAGGTCTCAAACCTGAGGCGTGCAAGCGGTACTGCGGAGCTAGAGACCGGAAGACGTATCGAGTACAACTGAGGTAGTGGTAAAATACTTTAATCTTGGTTGGACTAACAATGGCGAAGGCACGATACGAGTACGGATCTGACAGTGAGGGATGAAGGCTAGGGTCGCGAAAG	0	0	0	0	0	0	0	0	0	2.73e-05	0	0	0	0	0	0	0	0	Archaea	Nanoarchaeota	Woesearchaeia	Pacearchaeales	CG1-02-31-27	CG1-02-31-27	(GB_GCA_002763115.1)
CTGCGAAAACTCTACAATGGACGAAAGTCTGATAGGGGAATCCAGAGTGCTCATGCTTTGCATGGGCTTTTGCCAAGTCGAAATTTCTTGGCGAATAAGTGGTGGGCAAGACTGGTGCCAGCCGCCGCGGTAACACCAGCGCCACAAGTGGCAATCGCGTTTATTGGGCCTAAAGCGTCCGTAGCTGGCGCGGCAAATTCTTTGTGAAATCGTGGGACTTAATTCTACGGCGTGCAGAGAACACTACCGTGCTTGGGACCGGGAGGGGTCAGAGGTATTCCGGGGGGATTGGTAAAATGATATAATCCCCGGCAGACCACCGATGGCGAAGGCATCTGACCAGAACGGATCCGACAGTGAGGGACGAAAGCTAGGGGAGCGAACC	0	0	0	0	0	0	0	0	0	0	0	0	0	4.78e-05	0	0	0	0	Archaea	Nanoarchaeota	Woesearchaeia	Unclassified	Unclassified	Unclassified	Unclassified
CTGCGAATATTTTACAATGCACGAAAGTGTGATAAAGCGAGCCAAAGTGCGTGACTTACGGTTACGCTTTTCTTCAGTGTAAAAAACTGGAGGAATAAGGACTGGGAAAGACCGGTGCCAGCCGCCGCGGTAATACCGGCAGTTCAAGTGGCATCCAACTTTATTGGGTCTAAAACATCCGTAGCTTGTTATTTAAGTCTTTTGTGAAATCGAGTGTCTCAAGCACTCGGCTTGCAGGAGATACTGAATAGCTAGAGACCGGTAGACGTAAGGAGTACGGGCAAGGTAGTGGTAAAATACGTTAATCTTGCTTGGACTAACAATTTAGCGAAGGCACCTTACGAGGACGGATCTGACAGTCAGGGATGAAGGCCAGGGGCGCAAAAC	0	0	0	0	0	0	0	0	0	1.37e-05	0	0	0	0	0	0	0	0	Archaea	Nanoarchaeota	Woesearchaeia	Pacearchaeales	Unclassified	Unclassified	Unclassified
CTGGGAATATTGCGCAATGGACGAAAGTCTGACGCAGCGACGCCGCGTGGAGGAAGAAGGCTTTCGGGTCGTAAACTCCTTTTGCCAAGCCGTTCACAGCTTGGAGAATAAGCCTCTACTAACTACGTGCCAGAAGTCTCGGTAATACGTAGGAGGCAAGCATTATCCGGATTCATTGGGCGTAAAGCGTGCGTAGGCTGTTTTATAAGTTCTGTCTGAAAGACTCAGGCTTACCCTGAGAATTGGATGGAATACTATATAACTTGAGGATTGGTCGGGATGCTGGAACAGTAGGTGTAGCAGTGAAATGCGTTGATATCTACTGGAACACCAAAGGCGAAGGCAAGCATCTGGGCTCTTCCTGACGCTGAGGCACGACAGCTAGGGTAGCGAAAC	0	0	0	0	0	0	0	0	0	0	0	0	0	7.96e-05	0	0	0	0	Bacteria	Patescibacteria	Microgenomatia	Levybacterales	UBA12049	UBA12049	Unclassified
CTGGGAATATTGCGCAATGGACGAAAGTCTGACGCAGCGACGCCGCGTGGAGGAAGAAGGCTTTCGGGTCGTAAACTCCTTTTGCCAAGCCGTTCACAGCTTGGAGAATAAGCCTCTACTAACTACGTGCCAGAAGTCTCGGTAATACGTAGGAGGCAAGCATTATCCGGATTCATTGGGCGTAAAGCGTGCGTAGGCTGTTTTATAAGTTCTGTCTGAAAGACTCAGGCTTACCCTGGGAACTGGATGGAATACTGTATAACTTGAGGATTGGTCGGGATGCTGGAACAGTAGGTGTAGCAGTGAAATGCGTTGATATCTACTGGAACACCAAAGGCGAAGGCAAGCATCTGGACTTTTCCTGACGCTGAGGCACGACAGCTAGGGTAGCGAAAC	0	0	0	0	0	0	0	0	0	0	0	0	0	0	7.19e-05	0	0	0	Bacteria	Patescibacteria	Microgenomatia	Levybacterales	UBA12049	UBA12049	Unclassified
CTGGGAATCGTACGCAATGGACGAAAGTCTGACGTCGCGACGCCGCGTGAGGGATGAAGGCGTTTTCGTTGTAAACCTCTTTTGCCAAGCCAGAGATGACTTGGAGAATAAGCACCGGCTAACTCCGTGCCAGCAGCAGCGGTAATACGGAGGGTGCAAGCGTTATCCGGATTTATTGGGCGTAAAGCGTTTCGTAGGCGATGCGTTAAGTCATTTTTCAAAGACCGGGGCTCAACTTCGGGAAGGAGAATGATACTGAGGCAATTGAAGTACTTAGGGGCTACTGGAACTGTCAGTGTAGGAGTGAAATCCGTTGATATTGATAGGAACACCGAGGGCGTAGGCAGGTAGCTGGGAGTATCTTGACGCTGAGGAACGAAAGCCAGGGGAGCGAAAC	0	0	0	0	0	0	0	0	0	6.15e-05	0	0	0	0	0	0	0	0	Bacteria	Patescibacteria	Microgenomatia	GWA2-44-7	Woesebacteraceae	HO2-FULL-38-9	HO2-FULL-38-9_sp1(GB_GCA_001793095.1)
CTGGGAATCGTACGCAATGGACGAAAGTCTGACGTCGCGACGCCGCGTGAGGGATGAAGGCGTTTTCGTTGTAAACCTCTTTTGCCAAGTCAGAGATGACTTGGAGAATAAGCACCGGCTAACTCCGTGCCAGCAGCAGCGGTAATACGGAGGGTGCAAGCGTTATCCGGATTTATTGGGCGTAAAGCGTTTCGTAGGCGATGCGTGAAGTCATTTTTCAAAGACCGGGGCTCAACTTCGGGAAGGAGAATGATACTGACGCAATTGAAGTACTTAGGGGCTACTGGAACTGTCAGTGTAGGAGTGAAATCCGTTGATATTGATAGGAACACCGAGGGCGTAGGCAGGTAGCTGGGAGTATCTTGACGCTGAGGAACGAAAGCCAGGGGAGCGAAAC	0	0	0	0	0	0	0	0	0	0	0	0.000188897	0	0	0	0	0	0	Bacteria	Patescibacteria	Microgenomatia	GWA2-44-7	Woesebacteraceae	Unclassified	Unclassified
CTGGGAATCGTGCGCAATGGACGAAAGTCTGACGCCGCGACACCGCGTGGAGGATGAAGGCCTATTGGTCGTAAACTTCTTTTATCATATCGGAGACGATGTGGAGAATAAGCACCTGCTAACTCTGTGCCAGCAGCCGCGGTAATACAGAGGGTGCAAGCGTTATCCGGATTTATTGGGCGTAAAGCGTTTCGTAGGTGGTTTGGTAAGTTAGACTTTAAAGATCTCGGCTCAACTGAGGGAAGGGGTCTAATACTGCCAGACTTGAGAATTTTAGGGGCAATCGGAACTGTTGGTGTAGGGGTGAAATCCGTTGATATCAACAGGAACGTCAAGGGCGTAGGCAGATTGCTGGGAAATTTCTGACACTGATGAACGAAAGCTAGGGGAGCGAAAG	0	0	0	0	0	0	0	0	0	0	0	0	0	0	0	0	0	8.42e-05	Bacteria	Patescibacteria	Microgenomatia	GWA2-44-7	Woesebacteraceae	Unclassified	Unclassified
CTGGGAATCGTGCGCAATGGACGAAAGTCTGACGCCGCGACACCGCGTGGAGGATGAAGGCCTTTTGGTCGTAAACTTCTTTTATCATATCGGAGACGATATGGAGAATAAGCACCTGCTAACTCTGTGCCAGCAGCCGCGGTAATACAGAGGGTGCAAGCGTTATCCGGATTTATTGGGCGTAAAGCGTTTCGTAGGTGGTTTGGTAAGTTAGACTTTAAAGATCTCGGCTCAACTGAGGGAAGGGGTCTAATACTGCCAGACTTGAGAATTTTAGGGGCAATCGGAACTGTTGGTGTAGGGGTGAAATCCGTTGATATCAACAGGAACGTCAAGGGCGTAGGCAGATTGCTGGGAAATTTCTGACACTGATGAACGAAAGCTAGGGGAGCGAAAG	0	0	0	0	0	0	0	0	0	0	0	0	0	0.0001115	0	0	0	0	Bacteria	Patescibacteria	Microgenomatia	GWA2-44-7	Woesebacteraceae	Unclassified	Unclassified
CTGGGAATCGTGCGCAATGGACGAAAGTCTGACGCCGCGACGCCGCGTGAGGGATGAAGGTCTTTGGATTGTAAACCTCTTTTGCCAAATGGGAGACTATTTGGAGAATAAGCACCGGCTAACTACGTGCCAGCAGCAGCGGTAATACGTAGGGTGCAAGCGTTGTCCGGATTTATTGGGCGTAAAGAGTTCGTAGGCTTTCCGCAAAGTTATCTTTCAAATACCGAGGCTCAACCTCGGAAAGGGGGGTAATACTGGTGGAATGGAAAGGTTTCGGGGCTACTGGAACTGTCGGTGTAGGAGTGAAATCCGTTGATATCGACAGGAACACCGAGGGCGAAGGCGGGTAGCTAGGAACATTTTGACGCTGAGGAACGAAAGCTAGGGGAGCGAAAG	0	0	0	0	0	0	0	0	0	0	0	0	0.000109896	0	0	0	0	0	Bacteria	Patescibacteria	Microgenomatia	GWA2-44-7	Woesebacteraceae	Unclassified	Unclassified
CTGGGAATCTTGCGCAATGGACGAAAGTCTGACGCAGCGACACCGCGTGTGGGATGAAGTATTTAGGTATGTAAACCACTGTGGCGAGGGATGAAAATTTGACAGTACCTCGCTAGAAAGCATCTGCTAACTACGTGCCAGAAGCCTCGGCAATGCGTGGGATGCAAGCGTTATCCGGATTTACTGGGCGTAAAGCGCGTGTAGGCGGCCTTGCAAGTCAGGCGTGAAAGCCCTCGGCTTAACCGGGGAAGTGCGTCTGAAACTGCTTGGCTCGAGTACGGGAGAGGGAGGCGGAATTCCCAGTGTAGAGGTGAAATTCGTAGATATTGGGAGGAACACCGGTGGCGAAAGCGGCCTCCTGGACCGATACTGACGCTGAGACGCGAAAGCGTGGGGAGC…	0	0	0	0	0	0	0	0	0	0	0	0	0	0	0.000119849	0	0	0	Bacteria	MBNT15	MBNT15	MBNT15	MBNT15	CG2-30-66-27	(GB_GCA_001873935.1)
CTGGGAATCTTGCGCAATGGACGAAAGTCTGACGCAGCGACACCGCGTGTGGGATGAAGTATTTAGGTATGTAAACCACTGTGGCGAGGGATGAAAATTTGACAGTACCTCGCTAGAAAGCATCTGCTAACTACGTGCCAGAAGCCTCGGCAATGCGTGGGATGCAAGCGTTATCCGGATTTACTGGGCGTAAAGGGTTTCGCAGGCGGACTATTAAGTCTAATCTTAAAGACTGGGGCTCAACCCCAGAAATGGGTTGGATACTGGTAGTCTTGAGGGTATCAGGGGGGACTGGAATGCTCGGTGGAGGGGTGAAATCCGTTGATATCGAGCAGAACGCCAATGGCGAAAGCAGGTCCCTGGGGTATTTCTGACGCTCAGGTACGAAAGCTAGGGTAG…	0	0	0	0	0	0	0	0	0	0	0	0	0.000109896	0.000191144	9.59e-05	0	0	0.000210621	Bacteria	Patescibacteria	Microgenomatia	UBA1400	Unclassified	Unclassified	Unclassified
CTGGGAATCTTGCGCAATGGACGAAAGTCTGACGCAGCGACGCCGCGTGTGGGAAGAAGGCCTTCGGGTCGTAAACCACTGTGGAAGGGGAATAAAAAAATGAAGGTACCCTTCTAGAAAGCACCTGCTAACTACGTGCCAGAAGCCTCGGTAATACGTAGGGTGCAAGCGTTATCCGGATTTATTGGGCGTAAAGCGTTCTGTAGGCGGTTCTGTAAGTATATGGTTAAATACTCTGGCTCAACCAGAGAAATGCTGTGTAAACTACAAGACTAGATGGTTATCGGGAGTATCGGAATTCTTGGTGGAGGGGTGAAATCCGTTGATATCAAGAGGAACACCAAAGGCGAAGGCAGATACTTAGGTAATTCATGACGCTGATAGACGACAGCTAGGGGA…	0	0	0	0	0	0	0	0	0	8.88e-05	0	0	0	0	0	0	0	0	Bacteria	Patescibacteria	Microgenomatia	UBA1400	UBA12108	UBA12108	UBA12108_sp1(GB_GCA_001000465.1)
CTGGGAATCTTGCGCAATGGACGAAAGTCTGACGCAGCGACGCCGCGTGTGGGAAGAAGGCCTTCGGGTCGTAAACCACTGTGGAAGGGGAATAAAAAAATGAAGGTACCCTTCTAGAAAGCACCTGCTAACTACGTGCCAGAAGCCTCGGTAATACGTAGGGTGCAAGCGTTATCCGGATTTATTGGGCGTAAAGCGTTCTGTAGGCGGTTCTGTAAGTATATGGTTAAATACTCTGGCTCAACCAGAGAAATGCTGTGTAAACTACAAGACTAGATGGTTATCGGGGGTATCGGAATTCTTGGTGGAGGGGTGAAATCCGTTGATATCAAGAGGAACACCAAAGGCGAAGGCAGATACCTAGGTAATTCATGACGCTGATAGACGACAGCTAGGGGA…	0	0	0.000115465	0	0	0	0	0	0	0	0	4.2e-05	0	0	0	0	0	0	Bacteria	Patescibacteria	Microgenomatia	UBA1400	UBA12108	UBA12108	UBA12108_sp1(GB_GCA_001000465.1)
CTGGGAATCTTGCGCAATGGGCGAAAGCCTGACGCAGCGACACCGCGTGTGGGAAGAAGCTCCACGGAGTGTAAACCACTGTGGCGAGAGACGATACGGACGGTATCTCGCTAGAAAGCACTAGCTAACTACGTGCCAGAAGCTTCGGTAATACGTAGAGTGCAAGCGTTATCCGGATTTATTGGGCGTAAAGTGTTTGTAGGCGGTTGGTAAAGTTTCTTGTTTAATACTAAAGCTCAACTTTAGAAATGCAGGAAAAACTAACTAACTCGAGTATGTTTGAGGAAGTCGGAATTCTCGGTGTAGGGGTGAAATCCATAGATATCGAGAAGAACGCCGTGCGCGAAGGCAAACTTCTAGAGCATTACTGACGCTGAGAAACGAAAGCTTGGGGAGCAA…	0	0	0	0	0	0	0	0	0	0	0	0	0	0	0	0	0	7.02e-05	Bacteria	Patescibacteria	Microgenomatia	UBA1400	Pacebacteraceae	Unclassified	Unclassified
CTGGGAATTTTGCGCAATGGACGAAAGTCTGACGCAGCGACACCGCGTGTGGGATGAAGTATTTCGGTATGTAAACCACTGTGGCGAGGGATGATACAAGACAGTACCTCGCTAGAAAGCATCTGCTAACTACGTGCCAGAAGCCTCGGCAATGCGTGGGATGCGAGCGTTATCCGGATTTACTGGGCGTAAAGGGTTTCGCAGGCGGACTGTTAAGTCTGATCTTAAAGACTGGGGCTCAACCCCAGATATGGATTAGATACTGGCAGTCTTGAGGGTATCAGGGGGGACTGGAACACTCGGTGGAGGGGTGAAATCCGTTGAGATCGAGTGGAACGCCAATGGCGAAAGCAGGTCCCTGGGGTATTTCTGACGCTCAGGTACGAAAGCTAGGGTAGC…	0	0	0	0	0	0	0	0	0	0	0	0	0	0	0	0	0	0.000182538	Bacteria	Patescibacteria	Microgenomatia	UBA1400	Pacebacteraceae	Unclassified	Unclassified
CTGGGAATTTTGCGCAATGGGGGAAACCCTGACGCAGCAACGCCGCGTGGGCGAGGAAGGCCTTCGGGTTGTAAAGCCCTTTTAGCGGGGAAGAAACAAATGACGGTACCCGCAGAAAAAGCACCTGCTAACTCCGTGCCAGCAGCAGCGGTAATACGGAGGGTGCGAGCGTTATTCGGAGTTACTGGGCGTAAAGCGCACGTAGGCGGCTTGGCAAGTCTGACGTGAAATCCCACGACTCAATCGTGGAAGTGCATTGGATACTGCCAGGCTAGAGTACAGGAGGGGTGAGCGGAATTCCAGGTGTAGAGGTGAAATTCGTAGATATCTGGAGGAACAACAGTGGCGAAGGCGGCTCACTGGACTGTAACTGACGCTGAGGTGCGAAAGCGTGGGGAG…	0	0	0	0	0	0	0	0	0	4.78e-05	0	0	0	0	0	0	0	0	Bacteria	Unclassified	Unclassified	Unclassified	Unclassified	Unclassified	Unclassified
CTGGTGATGAAAGCGGGTACTGGATACGGCCTGTTCGGGGGTCATGTTGAAATCAAGCAGGTTGACCATGACCTGGAAGACGCTGGTGAAAATTGTCGAGCCACCCGGAGTCCCCACCACCATGATCGACCTGCCGTCCCTGGTCAGGATCGTCGGGGTCATCGAAGACAACATACGCTTGCCCGGTTCGATGGCGTTGGCCTCGAAGCCCACCACACCATAGATATTAGGTACGCCGGGCTTGGAGCTGAAATCGTCCATTTCGTCATTCAGCAGGAAGCCGGCACCAGTGACCACCACACCACTGCCAAAAGTCTCGTTCAATGTGTAGGTATTGGACACCGTGTTGCCATCGAAATCCATGATCGAAAAATGCGTGGTATCCCT	0	0	0	0	0	0	0	0	0	2.05e-05	0	0	0	0	0	0	0	0	Bacteria	Unclassified	Unclassified	Unclassified	Unclassified	Unclassified	Unclassified
GAAGGAATCTTGCACAATGGGCGAAAGCCAGATGCAGCGACGCCGCGTGGGCGATGACGGCCTTCGGGTTGTAAAGCCCTTTTCCGGGAGAAGAGCAAGGACGGTATCTCGGGAATAAGCCTCGGCTAACTACGTGCCAGCAGCCGCGGTAATACGTAGGAGGCGAGCGTTATCCGGATTTACTGGGCGTAAAGAGCGCGTAGGCGGCTACGCAAGTCGTGCGTGAAAGCTCCCGGCTTAACCGGGAGAGGTCGTGCGATACTTCGTAGCTTGAGGTCAGAAGAGGGGAGCGGAATTCCCGGTGTAGCGGTGAAATGCGTAGATATCGGGAGGAACACCAGTGGCGAAGGCGGCTCCCTGGTCTGCACCTGACGCTGAGGCGCGAAAGCGTGGGGAGCG…	0	0	0	0	0	0	0	0	0	6.15e-05	0	0	0	0	0	0	0	0	Bacteria	Chloroflexota	Unclassified	Unclassified	Unclassified	Unclassified	Unclassified
GACCTACGGGAGGCTGCATAAGTCGGATGTGAAAGCCCTGGGCTTAACCTGGGAACTGCATTCGATACTGTGCGGCTAGAGTTTGGTAGAGGGAAGTGGAATTCCAGGTGTAGCGGTGAAATGCGTAGATATCTGGAGGAACATCAGTGGCGAAGGCGGCTTCCTGGATCAAAACTGACGCTGAGGCTCGAAAGCGTGGGGAGCAAACAGGATTAGATACCCCGGTAGTCAGATCGGAAGAGCACACGTCTGAACTCCAGTCACAGCGTAGCATCTCGTATGCCGTCT	0	0	0	0	0	0	0	0	0	0	0	0	0.000219792	0	0	0	0	0	Bacteria	Proteobacteria	Gammaproteobacteria	Unclassified	Unclassified	Unclassified	Unclassified
GACCTACGGGCGGCTGCATAAGTCGGATGTGAAAGCCCTGGGCTTAACCTGGGAACTGCATTCGATACTGTGCGGCTAGAGTTTGGTAGAGGGAAGTGGAATTCCAGGTGTAGCGGTGAAATGCGTAGATATCTGGAGGAACATCAGTGGCGAAGGCGGCTTCCTGGATCAAAACTGACGCTGAGGCTCGAAAGCGTGGGGAGCAAACAGGATTAGATACCCCAGTAGTCAGATCGGAAGAGCACACGTCTGAACTCCAGTCACAGCGTAGCATCTCGTATGCCGTCT	0	0	0	0	0	0	0	0	0	0	0	0	0	0	0.00100674	0	0	0	Bacteria	Proteobacteria	Gammaproteobacteria	Unclassified	Unclassified	Unclassified	Unclassified
GACCTACGGGCGGCTGCATAAGTCGGATGTGAAAGCCCTGGGCTTAACCTGGGAACTGCATTCGATACTGTGCGGCTAGAGTTTGGTAGAGGGAAGTGGAATTCCAGGTGTAGCGGTGAAATGCGTAGATATCTGGAGGAACATCAGTGGCGAAGGCGGCTTCCTGGATCAAAACTGACGCTGAGGCTCGAAAGCGTGGGGAGCAAACAGGATTAGATACCCCGGTAGTCAGATCGGAAGAGCACACGTCTGAACTCCAGTCACAGCGTAGCATCTCGTATGCCGTCT	0	0	0	0	0	0	0	0	0	0	0	0	0	0	0.000862916	0	0	0	Bacteria	Proteobacteria	Gammaproteobacteria	Unclassified	Unclassified	Unclassified	Unclassified
GACCTACGGGCGGCTGCATAAGTCGGATGTGAAAGCCCTGGGCTTAACCTGGGAACTGCATTCGATACTGTGCGGCTAGAGTTTGGTAGAGGGAAGTGGAATTCCAGGTGTAGCGGTGAAATGCGTAGATATCTGGAGGAACATCAGTGGCGAAGGCGGCTTCCTGGATCAAAACTGACGCTGAGGCTCGAAAGCGTGGGGAGCAAACAGGATTAGATACCCCTGTAGTCAGATCGGAAGAGCACACGTCTGAACTCCAGTCACAGCGTAGCATCTCGTATGCCGTCT	0	0	0	0	0	0	0	0	0	0	0	0	0	0	0.000791006	0	0	0	Bacteria	Proteobacteria	Gammaproteobacteria	Unclassified	Unclassified	Unclassified	Unclassified
GACCTACGGGCGGCTGCATAAGTCGGATGTGAAAGCCCTGGGCTTAACCTGGGAACTGCATTCGATACTGTGCGGCTAGAGTTTGGTAGAGGGAAGTGGAATTCCAGGTGTAGCGGTGAAATGCGTAGATATCTGGAGGAACATCAGTGGCGAAGGCGGCTTCCTGGATCAAAACTGACGCTGAGGCTCGAAAGCGTGGGGAGCAAACAGGATTAGATACCCGTGTAGTCAGATCGGAAGAGCACACGTCTGAACTCCAGTCACAGCGTAGCATCTCGTATGCCGTCT	0	0	0	0	0	0	0	0	0	0	0	0	0	0	0.000671157	0	0	0	Bacteria	Proteobacteria	Gammaproteobacteria	Unclassified	Unclassified	Unclassified	Unclassified
GACCTACGGGCGGCTGCATAAGTCGGATGTGAAAGCCCTGGGCTTAACCTGGGAACTGCATTCGATACTGTGCGGCTAGAGTTTGGTAGAGGGAAGTGGAATTCCAGGTGTAGCGGTGAAATGCGTAGATATCTGGAGGAACATCAGTGGCGAAGGCGGCTTCCTGGATCAAAACTGACGCTGAGGCTCGAAAGCGTGGGGAGCAAACAGGATTAGATACCCTGGTAGTCAGATCGGAAGAGCACACGTCTGAACTCCAGTCACAGCGTAGCATCTCGTATGCCGTCT	0	0	0	0	0	0	0	0	0	0	0	0	0	0	0.000814976	0	0	0	Bacteria	Proteobacteria	Gammaproteobacteria	Unclassified	Unclassified	Unclassified	Unclassified
GACCTACGGGCGGCTGCATAAGTCGGATGTGAAAGCCCTGGGCTTAACCTGGGAACTGCATTCGATACTGTGCGGCTAGAGTTTGGTAGAGGGAAGTGGAATTCCAGGTGTAGCGGTGAAATGCGTAGATATCTGGAGGAACATCAGTGGCGAAGGCGGCTTCCTGGATCAAAACTGACGCTGAGGCTCGAAAGCGTGGGGAGCAAACAGGATTAGATACCCTTGTAGTCAGATCGGAAGAGCACACGTCTGAACTCCAGTCACAGCGTAGCATCTCGTATGCCGTCT	0	0	0	0	0	0	0	0	0	0	0	0	0	0	0.000743067	0	0	0	Bacteria	Proteobacteria	Gammaproteobacteria	Unclassified	Unclassified	Unclassified	Unclassified
GACCTACGGGGGGCTGCATAAGTCGGATGTGAAAGCCCTGGGCTTAACCTGGGAACTGCATTCGATACTGTGCGGCTAGAGTTTGGTAGAGGGAAGTGGAATTCCAGGTGTAGCGGTGAAATGCGTAGATATCTGGAGGAACATCAGTGGCGAAGGCGGCTTCCTGGATCAAAACTGACGCTGAGGCTCGAAAGCGTGGGGAGCAAACAGGATTAGATACCCTTGTAGTCAGATCGGAAGAGCACACGTCTGAACTCCAGTCACGTAGAGAGATCTCGTATGCCGTCT	0	0	0	0	0	0	0	0	0.000348894	0	0	0	0	0	0	0	0	0	Bacteria	Proteobacteria	Gammaproteobacteria	Unclassified	Unclassified	Unclassified	Unclassified
GACGGTACCTCCAAAGGAAGGACCGGCTAACTCCGTGCCAGCAGCCGCGGTAATACGGAGGGTCCAAGCGTTGTTCGGAATCATTGGGCGTAAAGCGCGTGTAGGCGGCTTGGTAAGTCGGATGTGAAATCCCGGGGCCCAACCCCGGAACTGCATTCGAAACTGCCTGGCTAGAGTCCCGGAGAGGAAGGCGGAATTCCCGGTGTAGAGGTGAAATTCGTAGATATCGGGAGGAACACCAGTGGCGAAGGCGGCCTTCTGGACGGTGACTGACGCTCAGACGCGAAAGCGTGGGGAGCAAACA	0	0	0	0	0	0	0	0	0	2.73e-05	0	0	0	0	0.000119849	0	0	0	Bacteria	Myxococcota	Unclassified	Unclassified	Unclassified	Unclassified	Unclassified
GAGGGAATATTGCGCAATGGGCGAAAGCCTGACGCAGCAACGCCGCGTGAGGGATGACGGCCTTCGGGTTGTAAACCTCTTTCAGTGGGGACGAAATTGACGGTACCCACAGAAGAAGCACCGGCCAACTACGTGCCAGCAGCCGCGGTAATACGTAGGGTGCAAGCATTGTCCGGATTTATTGGGCGTAAAGAGCTCGTAGGCGGCTTAACAAGTCGGTCGTGAAATACCGAGGCTCAACCTCGGGGAGTCGGTCGAAACTGTTATAGCTAGAGTACGGTAGAGGAGAGTGGAATTCCCGGTGTAGCGGTGGAATGCGCAGATATCGGGAGGAACACCAGTAGCGAAGGCGGCTCTCTGGGCCGTTACTGACGCTGAGGAGCGAAAGCGTGGGGAGCA…	0.000304149	0	0.000384882	0	0	0	0	0	0.000209336	0.000559952	0.000828215	0.000671634	0.000311372	0.000398216	0.000311609	0	0	0.000140414	Bacteria	Actinobacteriota	Actinobacteria	Unclassified	Unclassified	Unclassified	Unclassified
GAGTGAATCTTTTACAATGCGCGAAAGCGTGATAGAGCGAGCCAAAGTGCTTAACTTTTTGTTAAGCTTTTGCCTGTTGTAAACATACAGGCGAATAAGGACTGGGAAAGACCGGTGCCAGCCGCCGCGGTAATACCGGCAGTTCTAGTTGCAACCAACATTATTGGGTCTAAAACATCCGTAGCTTGTTCAGTAAGTTTCTCGTGAAATCTCACATCTCAAGTGTGTGGCGTGCGAGAAATACTGCTAGGCTAGAGATCGGTAGGTGTAAGAAGTACGGGAGAGGTAGTGGTAAAATACGTTAATCTCTCTTGGACTCACAATTAGCGAAGGCATCTTACAAGGACGATTCTGACAGTGAGGGATGAAGGCCAGGGGCGCAAAAC	0	0	0	0	0	0	0	0	0	2.73e-05	0	0	0	0	0	0	0	0	Archaea	Nanoarchaeota	Woesearchaeia	Pacearchaeales	GW2011-AR1	GW2011-AR1	GW2011-AR1_sp1(GB_GCA_000806055.1)
GCACGAGAACTTTACAATGCACGAAAGTGTGATAAGGGAACCCTCAGTGCTCATGTCTAACATGGGCTTTTGCCAAGTGTAAACAGCTTGGAGAATAAGGGGTGGGCAAGACTGGTGCCAGCCGCCGCGGTAACACCAGCGCCCCAAGTGGGAATCAGTATTATTGGGCCTAAAGCGTCCGTAGCCGGTTTGGCGAATCTCTTGTGAAATTGTCGGGCTTAACTTGACAGCGTGCAGGAGACACTACCAAACTTGAGACCGGGAGGAGTCAGAAGTATGCGATGGGGAGCGGTAAAATGTTGTGATCCATCGTAGACTACCTATGGCGAAGGCATCTGACCAGAACGGATCTGACGGTGAGGGACGAAAGCCAGGGGAGCGAACC	0	0	0	0	0	0	0	0	0	4.78e-05	0	0	0	0	0	0	0	0	Archaea	Nanoarchaeota	Woesearchaeia	UBA12501	UBA12501	1-14-0-10-44-13	(GB_GCA_002762985.1)
GCCCTACGGGAGGCTGCATAAGTCGGATGTGAAAGCCCTGGGCTTAACCTGGGAACTGCATTCGATACTGTGCGGCTAGAGTTTGGTAGAGGGAAGTGGAATTCCAGGTGTAGCGGTGAAATGCGTAGATATCTGGAGGAACATCAGTGGCGAAGGCGGCTTCCTGGATCAAAACTGACGCTGAGGCTCGAAAGCGTGGGGAGCAAACAGGATTAGATACCCGGGTAGTCAGATCGGAAGAGCACACGTCTGAACTCCAGTCACGTAGAGAGATCTCGTATGCCGTCT	0	0	0	0	0	0	0	0	0.000628009	0	0	0	0	0	0	0	0	0	Bacteria	Proteobacteria	Gammaproteobacteria	Unclassified	Unclassified	Unclassified	Unclassified
GCCCTACGGGAGGCTGCATAAGTCGGATGTGAAAGCCCTGGGCTTAACCTGGGAACTGCATTCGATACTGTGCGGCTAGAGTTTGGTAGAGGGAAGTGGAATTCCAGGTGTAGCGGTGAAATGCGTAGATATCTGGAGGAACATCAGTGGCGAAGGCGGCTTCCTGGATCAAAACTGACGCTGAGGCTCGAAAGCGTGGGGAGCAAACAGGATTAGATACCCTAGTAGTCAGATCGGAAGAGCACACGTCTGAACTCCAGTCACGTAGAGAGATCTCGTATGCCGTCT	0	0	0	0	0	0	0	0	0.000418673	0	0	0	0	0	0	0	0	0	Bacteria	Proteobacteria	Gammaproteobacteria	Unclassified	Unclassified	Unclassified	Unclassified
GCCCTACGGGAGGCTGCATAAGTCGGATGTGAAAGCCCTGGGCTTAACCTGGGAACTGCATTCGATACTGTGCGGCTAGAGTTTGGTAGAGGGAAGTGGAATTCCAGGTGTAGCGGTGAAATGCGTAGATATCTGGAGGAACATCAGTGGCGAAGGCGGCTTCCTGGATCAAAACTGACGCTGAGGCTCGAAAGCGTGGGGAGCAAACAGGATTAGATACCCTGGTAGTCAGATCGGAAGAGCACACGTCTGAACTCCAGTCACGTAGAGAGATCTCGTATGCCGTCT	0	0	0	0	0	0	0	0	0.000488452	0	0	0	0	0	0	0	0	0	Bacteria	Proteobacteria	Gammaproteobacteria	Unclassified	Unclassified	Unclassified	Unclassified
GCCCTACGGGCGGCTGCATAAGTCGGATGTGAAAGCCCTGGGCTTAACCTGGGAACTGCATTCGATACTGTGCGGCTAGAGTTTGGTAGAGGGAAGTGGAATTCCAGGTGTAGCGGTGAAATGCGTAGATATCTGGAGGAACATCAGTGGCGAAGGCGGCTTCCTGGATCAAAACTGACGCTGAGGCTCGAAAGCGTGGGGAGCAAACAGGATTAGATACCCCGGTAGTCAGATCGGAAGAGCACACGTCTGAACTCCAGTCACGTAGAGAGATCTCGTATGCCGTCT	0	0	0	0	0	0	0	0	0.000837346	0	0	0	0	0	0	0	0	0	Bacteria	Proteobacteria	Gammaproteobacteria	Unclassified	Unclassified	Unclassified	Unclassified
GCCCTACGGGCGGCTGCATAAGTCGGATGTGAAAGCCCTGGGCTTAACCTGGGAACTGCATTCGATACTGTGCGGCTAGAGTTTGGTAGAGGGAAGTGGAATTCCAGGTGTAGCGGTGAAATGCGTAGATATCTGGAGGAACATCAGTGGCGAAGGCGGCTTCCTGGATCAAAACTGACGCTGAGGCTCGAAAGCGTGGGGAGCAAACAGGATTAGATACCCCTGTAGTCAGATCGGAAGAGCACACGTCTGAACTCCAGTCACGTAGAGAGATCTCGTATGCCGTCT	0	0	0	0	0	0	0	0	0.000628009	0	0	0	0	0	0	0	0	0	Bacteria	Proteobacteria	Gammaproteobacteria	Unclassified	Unclassified	Unclassified	Unclassified
GCCCTACGGGCGGCTGCATAAGTCGGATGTGAAAGCCCTGGGCTTAACCTGGGAACTGCATTCGATACTGTGCGGCTAGAGTTTGGTAGAGGGAAGTGGAATTCCAGGTGTAGCGGTGAAATGCGTAGATATCTGGAGGAACATCAGTGGCGAAGGCGGCTTCCTGGATCAAAACTGACGCTGAGGCTCGAAAGCGTGGGGAGCAAACAGGATTAGATACCCGGGTAGTCAGATCGGAAGAGCACACGTCTGAACTCCAGTCACGTAGAGAGATCTCGTATGCCGTCT	0	0	0	0	0	0	0	0	0.000488452	0	0	0	0	0	0	0	0	0	Bacteria	Proteobacteria	Gammaproteobacteria	Unclassified	Unclassified	Unclassified	Unclassified
GCCCTACGGGCGGCTGCATAAGTCGGATGTGAAAGCCCTGGGCTTAACCTGGGAACTGCATTCGATACTGTGCGGCTAGAGTTTGGTAGAGGGAAGTGGAATTCCAGGTGTAGCGGTGAAATGCGTAGATATCTGGAGGAACATCAGTGGCGAAGGCGGCTTCCTGGATCAAAACTGACGCTGAGGCTCGAAAGCGTGGGGAGCAAACAGGATTAGATACCCGTGTAGTCAGATCGGAAGAGCACACGTCTGAACTCCAGTCACGTAGAGAGATCTCGTATGCCGTCT	0	0	0	0	0	0	0	0	0.000628009	0	0	0	0	0	0	0	0	0	Bacteria	Proteobacteria	Gammaproteobacteria	Unclassified	Unclassified	Unclassified	Unclassified
GCCCTACGGGCGGCTGCATAAGTCGGATGTGAAAGCCCTGGGCTTAACCTGGGAACTGCATTCGATACTGTGCGGCTAGAGTTTGGTAGAGGGAAGTGGAATTCCAGGTGTAGCGGTGAAATGCGTAGATATCTGGAGGAACATCAGTGGCGAAGGCGGCTTCCTGGATCAAAACTGACGCTGAGGCTCGAAAGCGTGGGGAGCAAACAGGATTAGATACCCTGGTAGTCAGATCGGAAGAGCACACGTCTGAACTCCAGTCACGTAGAGAGATCTCGTATGCCGTCT	0	0	0	0	0	0	0	0	0.000628009	0	0	0	0	0	0	0	0	0	Bacteria	Proteobacteria	Gammaproteobacteria	Unclassified	Unclassified	Unclassified	Unclassified
GCCCTACGGGGGGCTGCATAAGTCGGATGTGAAAGCCCTGGGCTTAACCTGGGAACTGCATTCGATACTGTGCGGCTAGAGTTTGGTAGAGGGAAGTGGAATTCCAGGTGTAGCGGTGAAATGCGTAGATATCTGGAGGAACATCAGTGGCGAAGGCGGCTTCCTGGATCAAAACTGACGCTGAGGCTCGAAAGCGTGGGGAGCAAACAGGATTAGATACCCCAGTAGTCAGATCGGAAGAGCACACGTCTGAACTCCAGTCACGTAGAGAGATCTCGTATGCCGTCT	0	0	0	0	0	0	0	0	0.000837346	0	0	0	0	0	0	0	0	0	Bacteria	Proteobacteria	Gammaproteobacteria	Unclassified	Unclassified	Unclassified	Unclassified
GCCCTACGGGGGGCTGCATAAGTCGGATGTGAAAGCCCTGGGCTTAACCTGGGAACTGCATTCGATACTGTGCGGCTAGAGTTTGGTAGAGGGAAGTGGAATTCCAGGTGTAGCGGTGAAATGCGTAGATATCTGGAGGAACATCAGTGGCGAAGGCGGCTTCCTGGATCAAAACTGACGCTGAGGCTCGAAAGCGTGGGGAGCAAACAGGATTAGATACCCCGGTAGTCAGATCGGAAGAGCACACGTCTGAACTCCAGTCACGTAGAGAGATCTCGTATGCCGTCT	0	0	0	0	0	0	0	0	0.000907124	0	0	0	0	0	0	0	0	0	Bacteria	Proteobacteria	Gammaproteobacteria	Unclassified	Unclassified	Unclassified	Unclassified
GCGAGAAAACTTTGCAATGTGCGAAAGCACGACAAGGTTAATCCGAGTGATTTGTGCTAAACGAATCTTTTGTTAGTCCTAGAAACACTAACGAATAAGGGGTGGGCAAGTTCTGGTGTCAGCCGCCGCGGTAAAACCAGCACCTCAAGTGGTCAGGATGATTATTGGGCCTAAAGCATCCGTAGCCGGCTCTGTAAGTTTTCGGTTAAATCTGTACGCTCAACGTACAGGCTGCCGGGAATACTGCAGAGCTAGGGAGTGGGAGAGGTAGACGGTACTCGGTAGGAAGGGGTAAAATCCTTTGATCTATTGATGACCACCTGTGGCGAAGGCGGTCTACCAGAACACGTCCGACGGTGAGGGATGAAAGCTGGGGGAGCAAACC	0.0015642	0	0.00142406	0	0	0	0	0	0	0.000430207	0	0.000230874	0	0	0	0	0	0	Archaea	Crenarchaeota	Nitrososphaeria	Nitrososphaerales	Nitrosopumilaceae	Nitrosopumilus	Unclassified
GCGAGAAAACTTTGCAATGTGCGAAAGCACGACAAGGTTAATCCGAGTGATTTGTGCTAAACGAATCTTTTGTTAGTCTTAGAACCACTAACGAATAAGGGGTGGGCAAGTTCTGGTGTCAGCCGCCGCGGTAAAACCAGCACCTCAAGTGGTCAGGATGATTATTGGGCCTAAAGCATCCGTAGCCGGCTCTATAAGTTTTCGGTTAAATCTGTACGCTCAACGTACAGGCTGCCGGGAATACTGCAGAGCTAGGGAGTGGGAGAGGTAGACGGTACTCGGAAGGAAGGGGTAAAATCCTTTGATCTTTTGATGACCACCTGTGGCGAAGGCGGTCTACCAGAACACGTCCGACGGTGAGGGATGAAAGCTGGGGGAGCAAACC	0	0	0	0	0	0	0	0	0	0	0	0	0.000512849	0	0	0	0	0	Archaea	Crenarchaeota	Nitrososphaeria	Nitrososphaerales	Nitrosopumilaceae	Nitrosopumilus	Unclassified
GCGAGAAAACTTTGCAATGTGCGAAAGCACGACAAGGTTAATCCGAGTGATTTGTGCTAAACGAATCTTTTGTTAGTCTTAGAACCACTAACGAATAAGGGGTGGGCAAGTTCTGGTGTCAGCCGCCGCGGTAAAACCAGCACCTCAAGTGGTCAGGATGATTATTGGGCCTAAAGCATCCGTAGCCGGCTCTGTAAGTTTTCGGTTAAATCTGTACGCTCAACGTACAGGCTGCCGGGAATACTGCAGAGCTAGGGAGTGGGAGAGGTAGACGGTACTCGGAAGGAAGGGGTAAAATCCTTTGATCTTTTGATGACCACCTGTGGCGAAGGCGGTCTACCAGAACACGTCCGACGGTGAGGGATGAAAGCTGGGGGAGCAAACC	0	0	0	0	0	0	0	0	0	0	0	0	0	0.000525645	0.000239699	0	0	0	Archaea	Crenarchaeota	Nitrososphaeria	Nitrososphaerales	Nitrosopumilaceae	Nitrosopumilus	Nitrosopumilus_sp1(GB_GCA_002508395.1)
GCGAGAAAACTTTGCAATGTGCGAAAGCACGACAAGGTTAATCCGAGTGGTTTCTGCTAAAGAAACCTTTTGACAGTCATAGAACCACTGTTGAATAAGGGGTGGGCAAGTTCTGGTGTCAGCCGCCGCGGTAAAACCAGCACCTCAAGTGGTCAGGATGATTATTGGGCCTAAAGCATCCGTAGCCGGCTCTGTTAGTTTTCGGTTAAATCCATACGCTCAACGTATGGGCTGCCGGGAATACTGCAGAGCTAGGGAGTGGGAGAGGTAGACGGTACTCGGTAGGAAGGGGTAAAATCCTTTGATCTATTGATGACCACCTGTGGCGAAGGCGGTCTACCAGAACACGTCCGACGGTGAGGGATGAAAGCTGGGGGAGCAAACC	0	0	0	0	0	0	0	0	0	0	0	0	0.000201476	0	0	0	0	0	Archaea	Crenarchaeota	Nitrososphaeria	Nitrososphaerales	Nitrosopumilaceae	Nitrosopumilus	Nitrosopumilus_adriaticus(RS_GCF_000956175.1)
GCGAGAAAACTTTGCAATGTGCGAAAGCACGACAAGGTTAATCCGAGTGGTTTCTGCTAAAGGAACCTTTTGTTAGTCATAGAACCACTAATGAATAAGGGGTGGGCAAGTTCTGGTGTCAGCCGCCGCGGTAAAACCAGCACCTCAAGTGGTCAGGATGATTATTGGGCCTAAAGCATCCGTAGCCTGCTTTGTTAGTTTTCGGTTAAATCCATACGCTCAACGTATGGGCCGCCGGGAATACTGCAAAGCTAGGGAGTGGGAGAGGTAGACGGTACTCGGTAGGAAGGGGTAAAATCCTTTGATCTATTGATGACCACCTGTGGCGAAGGCGGTCTACCAGAACACGTCCGACGGTGAGGGATGAAAGCTGGGGGAGCAAACC	0.000521399	0	0	0	0	0	0	0	0	0	0	0	0	0	0	0	0	0.000112331	Archaea	Crenarchaeota	Nitrososphaeria	Nitrososphaerales	Nitrosopumilaceae	Nitrosopumilus	Nitrosopumilus_adriaticus(RS_GCF_000956175.1)
GCGAGAAAACTTTGCAATGTGCGACAGCACGACAAGGTTAATCCGAGTGGTTTCTGCTAAAGGAACCTTTTGTCAGTCCTAGAAACACTGATGAATAAGGGGTGGGCAAGTTCTGGTGTCAGCCGCCGCGGTAAAACCAGCACCTCAAGTGGTCAGGATGATTATTGGGCCTAAAGCATCCGTAGCCTGCTTTGCCAGTTTTCGGTTAAATCCATGTGCTCAACGTATGGGCTGCCGGGAATACTACAAAGCTAGGGAGTGGGAGAGGTAGACGGTACTCGGTAGGAAGGGGTAAAATCCTTTGATCTATTGATGACCACCTGTGGCGAAGGCGGTCTACCAGAACACGTCCGACGGTGAGGGATGAAAGCTGGGGGAGCAAACC	0	0	0	0	0	0	0	0	0	0.000143402	0	0	0	0	0	0	0	0	Archaea	Crenarchaeota	Nitrososphaeria	Nitrososphaerales	Nitrosopumilaceae	Nitrosopumilus	Nitrosopumilus_catalina(RS_GCF_002156965.1)
GCGCGAAAACTCCACACTGCACGCAAGTGCGATGGGGGAATCCAACGTGCTCACGTCTAACGTGGGCTTTTGCCAAGACCAGAGACCTTGGCGAATAAGGGGTGGGCAAGACCGGTGCCAGCCGCCGCGGTAACACCGGCGCCCCGAGTGGCACTCGCGATTATTGGGCCTAAAGCGTCCGTAGCCGGACAGGTAAATCTTCTGTGAAATCGTACTGCTCAACGGTACGGCGTGCAGAAGACACTGCCAGTCTTGAGACCGGGAGGGGTCAGAGGTATGCCGTGGGGACCGGTAAAATGGGATAATCCACGGTAGACCACCAATGGCGAAGGCATCTGACCAGAACGGATCTGACGGTGAGGGACGAAAGCCAGGGGAGCGAACC	0	0	0	0	0	0	0	0	0	3.41e-05	0	0	0.000384637	0.000318573	0.000143819	0	0	0	Archaea	Nanoarchaeota	Woesearchaeia	UBA10216	CG1-02-57-44	CG1-02-57-44	(GB_GCA_001871415.1)
GCGCGAAAACTCTCCAATGTGCGAAAGCGTGAGAGGGGAACTCCCAGTGCTCCAGGTTTAGCCTGGGGCTTTTGCCAAGTGTAAATAGCTTGGCGAATAAGTGGTGGGCAAGACTGGTGCCAGCCGCCGCGGTAACACCAGCGCCACAAGTGGCTATCACGATTATTGGGCCTAAAGCGTCCGTAGTCTGCTTTGTACATCCTCTGTGAAATCGCTGCGCTCAACGTAGCGGCATGCGGGGGACACGGCAAAGCTTGAGAGCGGGAGGCGTGTAGGGAATTCCACGGGGACCGGTAAAATGGTATAATCCGTGGAGGACCACCTGTGGCGAAGGCGCTACACGAGAACGCATCTGACGATGAGGGACGAAAGCCAGGGGAGCAAACC	8.69e-05	0	0	0	0	0	0	0	0	4.1e-05	0	8.4e-05	0	0	0	0	0	0	Archaea	Nanoarchaeota	Woesearchaeia	Unclassified	Unclassified	Unclassified	Unclassified
GCGCGAAAACTCTGCAATGCACGCAAGTGTGACAGGGGAACTCCAAGTGCTTATACACAGTATAGGCTTTTGCCAAGAGTAAAAATCTTGGCGAATAAGTGGTGGGTAAGACCGGTGCCAGCAGCCGCGGTAACACCGGCGCCACAAGTGGCAATCGCGATTATTGGGCCTAAAGCGTCCGTAGCCGGCTTGGTAAGTCTTTTGTGAAATCGCTGCGCTCAACGTAGCGGTGTGCAAAAGATACTGCCAGGCTTGGGACCGGGAAGGGTCAGAGGTATTCCGTGGGGAACGGTAAAATGTGATAATCCTCGGAAGACCACCAGTGGCAAAGGCGTCTGACTAGAACGGCTCCGACGGTGAGGGACGAAAGCTAGGGGAGCAATCC	0	0	0	0	0	0	0	0	0	2.05e-05	0	0	0	0	0	0	0	0	Archaea	Nanoarchaeota	Woesearchaeia	Unclassified	Unclassified	Unclassified	Unclassified
GCGCGAAAACTCTGCAATGCACGCAAGTGTGACAGGGGAATCCGAAGTGCTTAGTTTAACTAGGCTTTTGCCAAGTGTACATAACTTGGCGAATAAGGGGTGGGAAAGACTGGTGCCAGCCGCCGCGGTAACACCAGCGCCCCGAGTGGGAGTCTCGTTTATTGGGTCTAAAGCGTCCGTAGCTGGCTTGTTAAATCTCTTGTGAAATTGTCCGGCTCAACCGGGCAGCGTGCAGGGGAGACTGGCAAGCTTGGGACCGGGAGGAGTCAGAGGTATGCCAAGGGGAGCGGTAAAATGCTATAATCCCTGGCAGACCACCTGTGGCGAAGGCGTCTGACTAGAACGGGTCCGACAGTGAGGGACGAAAGCCAGGGGAGCAAACC	0	0	0	0	0	0	0	0	0	0	0	0	5.49e-05	0.000159286	0	0	0	0	Archaea	Nanoarchaeota	Woesearchaeia	Unclassified	Unclassified	Unclassified	Unclassified
GCGCGAAAACTGGCCAATGCACGAAAGTGTGAGCCGGCCAATCCGAGTGTAGACCCATCGGTTTACTTTTACCATGTATACAACGCATGGTGAATAACGAGAGGGCAAGACTGGTGCCAGCCGCCGCGGTAAAACCAGCTCTTGGAGTGGTGATCATGATTATTTGGCTTAAAGTGTGCGTAGCAGGACAGCGTAAGTCCCCTGTGAAATGCTAGGTCTTAAGCTTAGTAAGTGCAGGGGATACTGTGCGTCTTGGGACCGGGATAGGTGTAATGTACGCGATGGGTAGGGGTGAAATCCGATAATCCATCGCGGACAACCGGTGGCGAAGGCGTTACACTGGAACGGGTCCGACTGTGAGGCACGAAAGCTAGGGTCGCGAGCC	0	0	0	0	0	0	0	0	0	1.37e-05	0	0	0	0	0	0	0	0	Archaea	Unclassified	Unclassified	Unclassified	Unclassified	Unclassified	Unclassified
GCGCGAAAACTTCACAATGCACGAAAGTGTGATGGGGGGACTCAAAGTGCCTATGTTTACATAGGCTTTTACCGACTCAAAATTGGTCGGAGAATAAGTGGTGGGCAAGACTGGTGCCAGCCGCCGCGGTAACACCAGCATCACAAGTGGGAGCCGATATTATTGGGCCTAAAGCGTCCGTAGCAGGCCTATTAAATTGCTTGTGAAATCGGATAGCTCAACTATTCGGATTGCAGGTAAGACTGATAGGCTAGAGACCGGGGGACGTATGAGGTATTCAAAGGGGAGCGGTAAAATGCGAGAATCCTTTGAGGACCGCCTGTTGCGAAGGCGTCATACAACAACGGGTCTGACTGTGAGGGTCGAAAGCTAGGGGAGCGAACT	0	0	0	0	0	0	0	0	0	1.37e-05	0	0	0	0	0	0	0	0	Archaea	Nanoarchaeota	Woesearchaeia	Unclassified	Unclassified	Unclassified	Unclassified
GCGCGAAAACTTCGCAATGCGCGGAAGCGCGACGAGGGGATTCCAAGTGCATGCACTCTGTGTATGCTGTTTACTAGTTTAAAACGCTAGTAGAGTAAGGGCTGGGTAAGACTGGTGCCAGCCGCCGCGGTAATACCAGCGGCCCTAGTGGTGATCGTTATTATTGGGCCTAAAGCGTCCGTAGCCGGTCCGGTAAATCTCTGGGTAAATCGTTGGGCTTAACTCAACGAATTCTGGGGAGACTGCCGGACTTGGGACCGGGAGAGGTCGGAGGTACTCCAGGGGTAGGGGTGAAATCCTGTAATCCTTGGGGGACCACCGGTGGCGAAGGCGTCCGACCAGAACGGGTCCGACGGTAAGGGACGAAGCCCTGGGGCGCGAACC	0	0	0	0	0	0	0	0	0	6.83e-05	0	6.3e-05	0	0	0	0	0	0	Archaea	Thermoplasmatota	Thermoplasmata_A	SG8-5	SG8-5	Unclassified	Unclassified
GCGCGAAAACTTCGCACTGCGCGAAAGCGCGACGAGGGAATCCCAAGTGTATGCACGTAAGTGTATACTGTTTCTCTGTCTAAAAAGCAGAGAGAGTAAGAGCTGGGTAAGACGGGTGCCAGCCGCCGCGGTAATACCTGCAGCTCGAGTGGTGATCGTTATTATTGGGCCTAAAACGTCCGTAGCCGGTCTTATAAATGCCTGGGTAAATCGTATGGCTTAACCATACGAATTCCGGGTAGACTGTTAGACTTGAGACCGGGAGAAGCTAGAGGTACTCCTTGGGTAGAGGTGAAATTCTGTAATCCTAGGGGGACCACCAGTGGCGAAGGCGTCTAGCTAGAACGGGTCTGACGGTGAGGGACGAAGCCCTGGGGCGCAAACG	0	0	0	0	0	0	0	0	0	3.41e-05	0	0	0	0	0	0	0	0	Archaea	Thermoplasmatota	E2	DHVEG-1	DHVEG-1	SM1-50	SM1-50_sp1(GB_GCA_002509175.1)
GCGCGAAAACTTCGCACTGCGCGAAAGCGCGACGAGGGAATCCCAAGTGTATGCACGTAAGTGTATACTGTTTCTCTGTCTAAAAAGCAGAGAGAGTAAGAGCTGGGTAAGACGGGTGCCAGCCGCCGCGGTAATACCTGCAGCTCGAGTGGTGATCGTTATTATTGGGCCTAAAACGTCCGTAGCCGGTCTTGTAAATGCCTGGGTAAATCGTATGGCTTAACCATACGAATTCCGGGTAGACTGTTAGACTTGAGACCGGGAGAAGCTAGAGGTACTCCTGGGGTAGAGGTGAAATTCTGTAATCCTAGGGGGACCACCAGTGGCGAAGGCGTCTAGCTAGAACGGGTCTGACGGTGAGGGACGAAGCCCTGGGGCGCAAACG	0	0	0	0	0	0	0	0	0	0	0	0	0	0	0	0	0	5.62e-05	Archaea	Thermoplasmatota	E2	DHVEG-1	DHVEG-1	SM1-50	SM1-50_sp1(GB_GCA_002509175.1)
GCGCGAAAACTTTACAATGCACGAAAGTGTGATAAGGGAACCCTAAGTGCTCATGCAATGCATGGGCTTTTGCCAAAGGTAAATACTTTGGAGAATAAGTGGTGGGTAAGACTGGTGCCAGCCGCCGCGGTAACACCAGCGCCACAAGTGGGGATCAGGTTTATTTGGCCTAAAGCGTTCGTAGCAGGTTTTGTAAATTTCTTGTTAAATTGTTGAGCTTAACTTAACATCTGCAGGGAAGACTGCAAAACTTGGAACTGGAAGGGGTAAGCGGTATTCTCGGAGGAGCGGTAAAATGTTATAATTCCGAGAGGACCACCTGTGCCGAAGGGGGCTTACCAGTACAGATTCGACTGTGAGGAACGAAAGCTAGGGGAGCAAAAC	0	0	0	0	0	0	0	0	0	1.37e-05	0	0	0	0	0	0	0	0	Archaea	Nanoarchaeota	Woesearchaeia	SCGC-AAA011-G17	Unclassified	Unclassified	Unclassified
GCGCGAAAACTTTACAATGTGCGAAAGCGTGATAGGGGGACTCAAAGTGCTTACAGTTTACTGTAGGCTTTTGCCAAGTCAAAATCGCTTGGCGAATAAGTGGTGGGCAAGACTGGTGCCAGCCGCCGCGGTAACCCCAGCGCCACTAGTGGGAACCAGTATTATTGGGCCTAAAGCGTCCGTAGCAGGTCTTCTAAATTGCTTGTGAAATCGCATAGCTTAACTATGCGGATTGCAGGTAGGACTGGAAGACTTGAGACCGGGAGAAGTCGAAGGTACTCAGAGGGGAGCGGTAAAATGCGAGAATCCTCTGAAGACCACCTGTTGCGAAGGCGTTCGACAATAACGGGTCTGACTGTGAGGGACGAAAGCTAGGGGAGCGAACC	0	0	0	0	0	0	0	0	0	3.41e-05	0	0	0	0	0	0	0	0	Archaea	Nanoarchaeota	Woesearchaeia	Unclassified	Unclassified	Unclassified	Unclassified
GCGCGAAAATTTCCCAATGCACGCAAGTGTGAGGGAGGGATTCGAAGTGCTTTCCCTTTTGGGGGAAGCTTTTGTTAAGTCCAAATAGCTTAATTAATAAGTGGTGGGTAAGACGGGTGCCAGCCGCCGCGGTAATACCCGCGCCACAAGTGGTAATCACGTTTATTGGGTTTAAAGCGTTCGTAGCCGGTTTTGTAAGTCCTCGGTGAAATATCATAGTTAACTATGGTGCGTGCCGAAGATACTGCAAGGCTAGAGACCGGGAGAAGTATGGGGTATTCCAGGGGTAGGGGTAAAATCCTGTAATCCTTGGAGGACCACCCGTGGCGAAGGCGCCATACTAGAACGGATCTGACGGTGAGGGACGAAAGCTAGGGGAGCAAAGC	0	0	0	0	0	0	0	0	0	1.37e-05	0	0	0	0	0	0	0	0	Archaea	Unclassified	Unclassified	Unclassified	Unclassified	Unclassified	Unclassified
GCGCGAAACCTCCACAATGCACGAAAGTGTGATGGGGGGATCCTACGTGCTCATGTTCAACATGGGCTTTTGCCAAGAGTAGATACCTTGGCGAATAAGGGGTGGGCAAGACCGGTGCCAGCCGCCGCGGTAACACCGGCGCCCCGAGTGGCGATCGCGATTATTGGGCCTAAAGCGTCCGTAGCCGGACGGGTAAATCTCCTGTGAAATCGTTGCGCTCAACGTAACGGCGTGCAGGGGACACTGCCTGTCTCGAGACCGGGAGGAGTCAGACGTATGCCGTGGGGACTGGTAAAATGGTATAATCCACGGTAGACGACCGATGGCGAAGGCATCTGACCAGAACGGATCTGACGGTGAGGGACGAAAGCCAGGGGAGCGAACC	0	0	0	0	0	0	0	0	0.000628009	0	0	0	0	0	0	0	0	0	Archaea	Nanoarchaeota	Woesearchaeia	UBA10216	CG1-02-57-44	CG1-02-57-44	(GB_GCA_001871415.1)
GCGCGAAACCTCCACAATGCACGAAAGTGTGATGGGGGGATCCTCCGTGCCCATGTTATGCATGGGCTTTTGCTAAGATTAGACCTCTTGGCGAATAAGGGGTGGGCAAGACCGGTGCCAGCCGCCGCGGTAACACCGGCGCCCCAAGTGGCAATCACGTTTATTGGGCCTAAAGCGTCCGTAGCCGGACTGATAAATCCGCTGTGAAATCGCTGCGCTTAACGTAGCGGCATGCAGTGGAGACTGTCAGTCTCGAGACCGGGAGGAGCAAGAGGTATGCCTTGGGGACTGGTAAAATGGTATAATCCAAGGTAGACCACCGATGGCGAAGGCATCTTGCCAGAACGGATCTGACGGTGAGGGACGAAAGCCAGGGGAGCGAACC	0	0	0	0	0	0	0	0	0	0	0	0	0.000201476	0.00035043	0.000215729	0	0	0	Archaea	Nanoarchaeota	Woesearchaeia	SM23-78	SM23-78	SM23-78	(GB_GCA_001595785.1)
GCGCGAAACCTCCACAATGCACGCAAGTGTGATGGGGGAACCCAGAGTGCTCAGCTTTGCTGGGCTTTTGCCAAGTGTAGATAGCTTGGAGAATAAGGGGTGGGCAAGACTGGTGCCAGCCGCCGCGGTAACACCAGCGCCCCGAGTGGGGATCACATTTATTTGGCCTAAAGCGTCCGTAGCTGGTTTGGTAAATCTCTTGTGAAATCGTCTTGCTTAACGAGACGGCGCGCAGGGGCGACTGCCTGACTAGGGACCGGGAGGTGTCAGAGGTATGCCGGGGGGAGCGGTAAAATGCTATAATCCCCGGTGGACCACCTGTGGCGAAGGCGTCTGACAAGAACGGGTCCGACAGTGAGGGACGAAAGCCAGGGGAGCAAACC	0	0	0	0	0	0	0	0	0	4.78e-05	0	0	0	0	0	0	0	0	Archaea	Nanoarchaeota	Woesearchaeia	UBA10216	CG1-02-57-44	CG1-02-57-44	(GB_GCA_001871415.1)
GCGCGAAACCTCCACAATGCACGCAAGTGTGATGGGGGGATCCTACGTGCTCATGTTTAACATGGGCTTTTGTTAAGTGTAATGAGCTTGGCGAATAAGGGGTGGGCAAGACTGGTGCCAGCCGCCGCGGTAACACCAGCGCCCCAAGTGGTGATCACGATTATTGGGCCTAAAGCGTTCGTAGCCGGTTACGTAAATCCTTTGTGAAATCGTTGCGCTTAACGCAACGGCGTGCAGGGGACACTGCTTAACTTGGAACCGGGAGGAGTCAGAGGTATGCCGTGGGGACTGGTAAAATGGGATAATCCACGGTGGACCACCGATGGCGAAGGCATCTGACCAGAACGGATTCGACGGTGAGGAACGAAAGCCAGGGGAGCGAACC	0	0	0	0	0	0	0	0	0.000279115	0	0	0	0	0	0	0	0	0	Archaea	Nanoarchaeota	Woesearchaeia	SM23-78	SM23-78	SM23-78	(GB_GCA_001595785.1)
GCGCGAAACCTCCACAATGCACGCAAGTGTGATGGGGGGATCCTACGTGCTTATGTTTAACATAGGCTTTTGTTAAGTGTAATGAGCTTGACGAATAAGGGGTGGGCAAGACTGGTGCCAGCCGCCGCGGTAACACCAGCGCCCCAAGTGGTGGTCACGTTTATTGGGCCTAAAGCGTTCGTAGCCGGCTAAGTAAATCCTTTGTGAAATCGTTGCGCTTAACGTAACGGCGTGCAGGGGACACTGCTTAGCTTGGAACCGGGAGGAGTCAGAGGTATGCCGTGGGGACTGGTAAAATGGGATAATCCACGGTGGACCACCGATGGCGAAGGCATCTGACCAGAACGGATTCGACGGTGAGGAACGAAAGCCAGGGGAGCGAACC	0	0	0	0	0	0	0	0	0	0.000109259	0	0	0	0	0	0	0	0	Archaea	Nanoarchaeota	Woesearchaeia	SM23-78	SM23-78	SM23-78	(GB_GCA_001595785.1)
GCGCGAAACCTCCACAATGCACGTAAGTGTGATGGGGGGATCCTACGTGCTCATGTTATTCATGGGCTTTTATCAAATGTAATGAGTTTGGTGAATAAGGGGTGGGTAAGACTGGTGCCAGCCGCCGCGGTAACACCAGCGCCCCGAGTGGGGATCACGTTTATTGGGCCTAAAGCGTTCGTAGCCGGTCAAGTAAATCCTTTGTGAAATCGTTGTGCTTAACACAACGGCGTGCAGGGGACACTGCTAGACTTGGGACCGGGAGGAGTTAGAGGTATGTCGTGGGGACTGGTAAAATGGGATAATCCACGATGGACCGCCGATGGCGAAGGCATCTAACCAGAACGGATCCGACGGTGAGGAACGAAAGCCAGGGGAGCGAACC	0	0	0	0	0	0	0	0	0	0	0	0	0	0	0.000191759	0	0	0	Archaea	Nanoarchaeota	Woesearchaeia	CG08-08-20-14	CG08-08-20-14	CG08-08-20-14	(GB_GCA_002762705.1)
GCGCGAAACCTCCACACTGTACGCAAGTGCGATGGGGGGATTCCATGTGCTCACGTTCTACGTGGGCTTTTGTCGAGACTAGATACCTCGGCGAATAAGGGGTGGGTAAGACTGGTGCCAGCCGCCGCGGTAACACCAGCGCCCCAAGTGGTGCTCACGTTTATTGGGCCTAAAGCGTCCGTAGCCGGGTCGATAAATCTCCTGTGAAATCGTCGCGCTCAACGTGACGGCGTGCAGGGGAGACTGTCGATCTTGAGACCGGAAGGGGCTGGACGTATGCTGTGGGGACCGGTAAAATGGGATAATCCACAGTGGACGACCAATGGCGAAGGCATCCAGCCAGTACGGATCTGACGGTGAGGGACGAAAGCCAGGGGAGCGAACC	0	0	0	0	0	0	0	0	0	0	0	0	0	7.96e-05	9.59e-05	0	0	0	Archaea	Nanoarchaeota	Woesearchaeia	SM23-78	SM23-78	SM23-78	(GB_GCA_001595785.1)
GCGCGAAACCTCCACACTGTACGCAAGTGCGATGGGGGGATTCCATGTGCTCATGTTCTACATGGGCTTTTGCCGAGATTAGAGTCCTCGGCGAATAAGGGGTGGGTAAGACTGGTGCCAGCCGCCGCGGTAACACCAGCGCCCCGAGTGGTGCTCACGTTTATTGGGCCTAAAGCGTCCGTAGCCGGGTCAATAAATCCTCTGTGAAATCGTCGCGCTCAACGTGACGGCGTGCAGGGGAGACTGTTGATCTTGAGACCGGAAGGGGCTGGACGTATGCTGTGGGGACCGGTAAAATGGGATAATCCACAGTAGACGACCAATGGCGAAGGCATCCAGCCAGTACGGATCTGACGGTGAGGGACGAAAGCCAGGGGAGCGAACC	0	0	0	0	0	0	0	0	0	0.000109259	0	8.4e-05	0	0	0	0	0	0	Archaea	Nanoarchaeota	Woesearchaeia	SM23-78	SM23-78	SM23-78	(GB_GCA_001595785.1)
GCGCGAAACCTCCTCAATGCACTAAAGTGCGAAGGGGTTACCTCGAGTGCCATCTGATGAAGGTGGCTTTTCCTTGGTCTAAAAAGCCTAGGGAATAAGAGGGGGGCAAGACTGGTGTCAGCCGCCGCGGTAACACCAGCCCCTCGAGTGGTGGGGATGATTATTTGGCCTAAAGCGTCCGTAGCCGGCCGGGTAAGTTTCCCGTTAAATCCAACGTCTCAAGCGTTGGACTGCGGGAAATACTGCCTGGCTAGAGAGTGGGAGAGGTCAGCGGTATTCTGGGGGTAGGGGCGAAATCCTTTGATCCCCGGAGGACCACCAGTGGCGAAGGCTGCTGACTAGAACACGTCTGACGGTCAGGGACGAAAGCTGGGGTAGCGAACC	0	0	0	0	0	0	0	0	0	0.000191203	0	0	0	0	0	0	0	0	Archaea	Crenarchaeota	Unclassified	Unclassified	Unclassified	Unclassified	Unclassified
GCGCGAAACCTCCTCAATGCACTAAAGTGCGAAGGGGTTACCTCGAGTGCCATCTGATGAAGGTGGCTTTTCCTTGGTCTAAAAAGCCTAGGGAATAAGAGGGGGGCAAGACTGGTGTCAGCCGCCGCGGTAACACCAGCCCCTCGAGTGGTGGGGATGATTATTTGGCCTAAAGCGTCCGTAGCCGGCCGGGTAAGTTTCCCGTTAAATCCGACGTCTCAAGCGTTGGACTGCGGGAAATACTGCCTGGCTAGAGAGTGGGAGAGGTCAGCGGTATTCTGGGGGTAGGGGCGAAATCCTTTGATCCCCGGAGGACCACCAGTGGCGAAGGCTGCTGACTAGAACACGTCTGACGGTCAGGGACGAAAGCTGGGGTAGCGAACC	0	0	0.000384882	0	0	0	0	0	0	0	0	0.000272851	0	0	0	0	0	0	Archaea	Crenarchaeota	Unclassified	Unclassified	Unclassified	Unclassified	Unclassified
GCGCGAAACCTCTACAATACACGAAAGTGTGATAGGGGAACCCCAAGTGCTTATGTACAACATAGGCTTTTGCCGAGAGTAAACATCTCGGAGAATAAGTGGTGGGCAAGACTGGTGCCAGCAGCCGCGGTAACACCAGCGCCACGAGTGGCATCCGGTATTATTGGGCCTAAAGCGTTCGTAGCCGGTGAGGTAAATCTCTTGTGAAATTGTCAAGCTCAACTTGACAGCGCGCAGGAGACACTGCCTCGCTAGGGACCGGGAGGAGTTGGAGGAATTCCAGGGGGACCGGTAAAATGGGATAATCTCTGGAGGACCACCTGTGGCGAAGGCGTCCAACTAGAACGGCTCCGACGGTGAGGAACGAAAGCCAGGGGAGCAAAAC	0	0	0	0	0	0	0	0	0	6.83e-05	0	0	0	0	0	0	0	0	Archaea	Nanoarchaeota	Woesearchaeia	Unclassified	Unclassified	Unclassified	Unclassified
GCGCGAAACCTCTACAATACACGAAAGTGTGATAGGGGAAGTCCGAGTGGCAGCAGCTATGCTGCTGTCTTTTGCCGAGTGTAAATGGCTCGGAGAATAAGGGTGTGGGCAAGACTGGTGGCAGCCGCCGCGGTAACACCAGCGCCTCGAGTAGTACCCACGAATATTGGGCCTAGAGCGTCCGTAGCCGGTTTAGTTAGTCTTCTGTGAAATGTTGGGGCTCAACCCTAACGCGTGCAGGAGATACTGCTGAACTCGGGAGCGGGGGAGGGCAGGAGTACACCTGGGGTAGGGGTAAAATCCGTTGATCCTAGGTGGACTACCAGTGGCGAAGGCGCCTGTCCAAAACGCGTCCGACGGTGAGGGACGAAAGCTGGGGGAGCGAACG	0	0	0	0	0	0	0	0	0	2.73e-05	0	0	0	0	0	0	0	0	Archaea	Unclassified	Unclassified	Unclassified	Unclassified	Unclassified	Unclassified
GCGCGAAACCTCTACAATGCACGAAAGTGTGATAGGGGGATTCTCAGTGCTCAAGTTTTACTTGGGCTTTTGCCAAGAGTAAGTATCTTGGAGAATAAGTGGTGGGCAAGACCGGTGCCAGCCGCCGCGGTAATACCGGCGCCACAAGTGGCAATCACGATTATTGGGCCTAAAGCGTTCGTAGCCGGTTCAGTTAATCTTTTGTGAAATCGTGCAGCTCAACTGTACGGCGTGCAGAAGACACTGCTGAACTTGAGACCGGGAGGAGTCAGAGGTATGCTGGGGGGACCGGTAAAATGGGATAATCCTCAGTGGACCACCGATGGCGAAGGCATCTGACCAGAACGGATCTGACGGTGAGGGACGAAAGCCAGGGGAGCGATCC	0	0	0	0	0	0	0	0	0	0	0	0	0	0	0	0	0	0.000154455	Archaea	Nanoarchaeota	Woesearchaeia	Unclassified	Unclassified	Unclassified	Unclassified
GCGCGAAACCTCTACAATGCACGCAAGTGTGATAGGGGAATACTCAGTGCTTACGCTTATGGTGTAGGCTTTTGTCGAGTGTAGACAGCTCGGCGAATAAGTGGTGGGCAAGACCGGTGCCAGCCGCCGCGGTAACACCGGCGCCACGAGTGGTCGTCACGATTATTGGGCCTAAAGCGTCCGTAGCTGGTATGGTGCATCCCTTGTGAAATCGTTCGGCTTAACCGAACGGCGTGCAGGGGACACGACCATACTCGAGACCGGGAGGCGTGCGAGGTATTCCATAGGGACCGGTAAAATGGGATAATCTATGGAGGACCACCGATGGCGAAGGCATCGCACGAGAACGGATCTGACAGTGAGGGACGAAAGCCAGGGGAGCGAACC	0	0	0	0	0	0	0	0	0	2.05e-05	0	0	0	0	0	0	0	0	Archaea	Nanoarchaeota	Woesearchaeia	UBA10216	CG1-02-57-44	CG1-02-57-44	(GB_GCA_001871415.1)
GCGCGAAACCTCTACAATGCACGGAAGTGTGATAGGGGAATACTCAGTGCTTACGCCTATGGTGTAGGCTTTTGTCGAGTGTAGATAGCTCGGCGAATAAGTGGTGGGCAAGACCGGTGCCAGCCGCCGCGGTAACACCGGCGCCACGAGTGGTCGTCACGATTATTGGGCCTAAAGCGTCCGTAGCTGGTATGGTGCATCCCTTGTGAAATCGTTCGGCTTAACCGAACGGCGTGCAGGGGACACGACCATACTCGAGACCGGGAGGCGTGCGAGGTATTCCATAGGGACCGGTAAAATGGGATAATCTATGGAGGACCACCGATGGCGAAGGCATCGCACGAGAACGGATCTGACAGTGAGGGACGAAAGCCAGGGGAGCGAACC	0	0	0	0	0	0	0	0	0	0	0	0	0.00018316	0	0	0	0	0	Archaea	Nanoarchaeota	Woesearchaeia	UBA10216	CG1-02-57-44	CG1-02-57-44	(GB_GCA_001871415.1)
GCGCGAAACCTCTACAATGCACGGAAGTGTGATAGGGGAATACTCAGTGCTTACGCCTATGGTGTAGGCTTTTGTCGAGTGTAGATAGCTCGGCGAATAAGTGGTGGGCAAGACCGGTGCCAGCCGCCGCGGTAACACCGGCGCCACGAGTGGTCGTCACGATTATTGGGCCTAAAGCGTCCGTAGCTGGTATGGTGCATCCCTTGTGAAATCGTTCGGCTTAACCGAACGGCGTGCAGGGGACACGGCCATACTCGAGACCGGGAGGCGTGCGAGGTATTCCATAGGGACCGGTAAAATGGGATAATCTATGGAGGACCACCGATGGCGAAGGCATCGCACGAGAACGGATCTGACAGTGAGGGACGAAAGCCAGGGGAGCGAACC	0	0	0	0	0	0	0	0	0	0	0	0	0	0.000143358	0	0	0	0	Archaea	Nanoarchaeota	Woesearchaeia	UBA10216	CG1-02-57-44	CG1-02-57-44	(GB_GCA_001871415.1)
GCGCGAAACCTCTACAATGCGCGAAAGCGTGATAGGGGGAGTCTGAGTGGCGACAGCAAAGCTGTCGTCTTTTGCCAAGTGTACAAAGCTTGGAGAATAAGGGTGTGGGCAAACACACCCTTATAGGTTGAACAGTCTATAGGGAGTGGCCTATGACTGGTGGCAGCCGCCGCGGTAACACCAGCGCCTCGAGTGGTACCCACGAATACTGGGCCTAAAGCGTCCGTAGCCGGACAAGTAAGTTCACTGTGAAATGTTGGGGCTCAACCCCATCGCTTGCAGTAAATACTGCTAGTCTTGGGAACGGGGGAGGGTCGGAGTACGTCCAGGGTAGGGGTAAAATCCGTTGAGCCTGGACGGACTACCAGTGGCGAAGGCGCCGATCCAAAACGTGTCCGA…	0	0	0	0	0	0	0	0	0	2.05e-05	0	0	0	0	0	0	0	0	Archaea	Unclassified	Unclassified	Unclassified	Unclassified	Unclassified	Unclassified
GCGCGAAACCTCTACAATGCGCGCAAGCGTGATAGGGGGATACTCAGTGCTTACGGCTATGCTGTAGGCTTTTGTCGTGTGTAAAGAGCACGGCGAATAAGTGGTGGGTAAGACTGGTGCCAGCCGCCGCGGTAACACCAGCGCCACAAGTGGTCATCGCGATTATTGGGCCTAAAGCGTTCGTAGCCGGTTTGGTAACTCTCTTGTGAAATTGTTCGGCTCAACCGAACAGCGTGCAGGAGATACTGCCAGACTCGAGACCGGGAGGGGTCAGAGGTATTCCATGGGGACTGGTAAAATGGGATAATCCATGGAGGACCACCGATGGCGAAGGCATCTGACCAGAACGGATCTGACGGTGAGGAACGAAAGCCAGGGGAGCGAACC	0	0	0	0	0	0	0	0	0.000139558	0	0	0	0	0	0	0	0	0	Archaea	Nanoarchaeota	Woesearchaeia	Unclassified	Unclassified	Unclassified	Unclassified
GCGCGAAACCTCTACAATGCTGGAAACAGTGATAGGGGGACTCCGAGTGGCGTCGGCTAAGCTGGCGTCTTTTGCCAAGTGTAAATAGCTTGGAGAATAAGGGTGTGGGCAAGACTGGTGGCAGCCGCCGCGGTAACACCAGCGCCTCAAGTGGTACCCACGAATACTGGGCCTAGAGCGTTCGTAGCCGGCCATGTAAGTCTTCTGTGAAATAGTAGGGCTTAACCCTACTGCGCGCAGGAGATACTGTTTGGCTTGGGAACGGGGGAGGTCAGGAGTACACCCGGGGTAGGGGTAAAATCCTTTGAGCCTGGGTGGACTACCAGTGGCGAAGGCGCCTGACCAAAACGTGTCCGACGGTGAGGAACGAAAGCTGGGGGAGCGAACG	0	0	0	0	0	0	0	0	0	2.05e-05	0	0	0	0	0	0	0	0	Archaea	Micrarchaeota	Micrarchaeia	Unclassified	Unclassified	Unclassified	Unclassified
GCGCGAAACCTCTACACTGCACGAAAGTGTGATAGGGGGATTCTACGTGCTCATGCATAGCATGGGCTTTTGCGCAGAGTAAATATCTGCGAGAATAAGTGGTGGGCAAGACTGGTGCCAGCCGCCGCGGTAACACCAGCGCCACGAGTGGGAATCGCATTTATTGGGCCTAAAGCGTCCGTAGCCGGTTTGGTAAATCTTTTGTGAAATCGTAGGGCTCAACCTTACGGCGTGCAGAAGACACTGCCAAACTCGAGACTGGGAGGAGCGTGGGGTATGCTTGGGGGAGCAGTAAAATGCTATAATCCCAAGTAGACCGCCGGTGGCGAAGGCGCCACGCTAGAACAGCTCTGACGGTGAGGGACGAAAGCCAGGGGAGCAATCC	0	0	0	0	0	0	0	0	0	5.46e-05	0	0	0	0	0	0	0	0	Archaea	Nanoarchaeota	Woesearchaeia	Unclassified	Unclassified	Unclassified	Unclassified
GCGCGAAACCTCTCCAATGCGCGAAAGCGTGAGAGGGGAATACCGAGTGCTTACGCTTATGGTGTAGGCTTTTGTCGAGTGTAGAAAGCTCGGCGAATAAGTGGTGGGCAAGACCGGTGCCAGCCGCCGCGGTAACACCGGCGCCACTAGTGGTCATCGCGATTATTGGGCCTAAAGCGTTCGTAGCCGGCCTAGTCAGTCTCTTGTGAAATTGTCTCGCTTAACGGGACAGCGTGCAGGGGATACTGCTGGGCTCGAGACCGGGAGGGGTCAGAGGTATTCTGTGGGGACTGGTAAAATGGTATAATCCACGGAGGACCACCGATGGCGAAGGCATCTGACCAGAACGGTTCTGACGGTGAGGAACGAAAGCCAGGGGAGCGAACC	0	0	0	0	0	0	0	0	0	5.46e-05	0	0	0	0	0	0	0	0	Archaea	Nanoarchaeota	Woesearchaeia	Unclassified	Unclassified	Unclassified	Unclassified
GCGCGAAACCTCTTCAATGCACGACAGTGTGAAAGGGGGATCCTACGTGCTTATGCTCAGCATAGGCTTTTGTAAAGCGTAAATAACTTTACGAATAAGGGATGGGAAAGACTGGTGCCAGCAGCCGCGGTAACACCAGCGTCCCGAGTGGCAATCGTTTTTATTGGGCCTAAAGCGTTCGTAGCCTGATTGGCAAATCTTTTGTGAAATCGCTCGGCTTAACCGAGTGGCGTGCAGAAGACACTACCTATCTAGGGACCGGGAGGAGTCAGAAGTATTCTGGGGGGAGCGGTAAAATGTTATAATCCTCGGAAGACTACCAGTGGCGAAGGCGTCTGACTAGAACGGATCCGACGGTGAGGAACGAAGGCTAGGGGAGCAAACC	0	0	0	0	0	0	0	0	0	0	0	0	0	0	0	0	0	8.42e-05	Archaea	Nanoarchaeota	Woesearchaeia	Unclassified	Unclassified	Unclassified	Unclassified
GCGCGAAACCTTCACAATGCACGAAAGTGTGATGAGGGAATCCCACGTGCCCATGTTTCGCATGGGCTTTTGTTGAATGTAAGGAGTTCAGCGAATAAGGGGTGGGTAAGACTGGTGCCAGCCGCCGCGGTAACACCAGCGCCCCAAGTGGCAATCACGATTATTGGGCCTAAAGCGTTCGTAGCCTGTTTTGTAAATCCTTTGTGAAATCGTCGCGCTCAACGTGACGGCGTGCAGAGGAGACTGCAAGACTTGGGACCGGGAGGAGTCTGAGGTATGCCATGGGGACCGGTAAAATGGGATAATCCATGGTGGACCACCGATGGCGAAGGCATCAGACCAGAACGGATCCGACGGTGAGGAACGAAAGCCAGGGGAGCGAACC	0	0	0	0	0	0	0	0	0	0	0	0	0.00018316	0.000159286	0.000167789	0	0	7.02e-05	Archaea	Nanoarchaeota	Woesearchaeia	SM23-78	SM23-78	SM23-78	(GB_GCA_001595785.1)
GCGCGAAACCTTCACAATGCACGAAAGTGTGATGAGGGGATCCTACGTGCTCGTGCTTAGCACGGGCTTTTGTTGAATGTAATGAGTTCAGCGAATAAGGGGTGGGTAAGACTGGTGCCAGCCGCCGCGGTAACACCAGCGCCCCGAGTGGTGCTCGCGATTATTGGGCCTAAAGCGTTCGTAGCCGGTCTGGTAAATTCCTTGTGAAATCGTTGCGCTTAACGCAACGGCGTGCAGGGAACACTGCTAGACTTGGGACCGGGAGGAGTCTGAGGTATGCCCTGGGGACTGGTAAAATGGGATAATCCAGGGTAGACCGCCGATGGCGAAGGCATCAGACCAGAACGGATCCGACGGTGAGGAACGAAAGCCAGGGGAGCGAACC	0	0	0	0	0	0	0	0	0	0	0	0	0	0	0	0	0	7.02e-05	Archaea	Nanoarchaeota	Woesearchaeia	CG08-08-20-14	CG08-08-20-14	CG08-08-20-14	(GB_GCA_002762705.1)
GCGCGAAACCTTCACAATGCGTGCAAGCGTGATGAGGCCAGCCAGAGTGTCTATACTTAGTATAGACTTTTGATGAGTGTAAAAAGCTCGTCGAATAAGGAGTGGGCAATACTGGTGCCAGCAGCCGCGGTAACACCAGAGCTTCAAGTGGTGGCCATGTTTATTGGGCCTAAAGCGTTCGTAGCCGGGTTTGTAAGTTCTCGGTGAAATTGTTCGTCTCAAGCGAACAACGTGCTGAGAATACTACAGACCTAGGGACCGGGAGGGGCTGAGGGTATGCCGTGAGTAGGGGTGAAATCCTGTAATTCTCGGTAGACCACCGGTGGCGAAGGCGCTCAGCTGGAACGGGTCCGACGGTCAGGAACGAAGGCTTGGGTAGCGATTC	0	0	0	0	0	0	0	0	0	1.37e-05	0	0	0	0	0	0	0	0	Archaea	Unclassified	Unclassified	Unclassified	Unclassified	Unclassified	Unclassified
GCGCGAAACCTTTACAATGCACGAAAGTGTGATAAGGCAATCCCAAGTGCTAGTACTTAGTACTAGCTTTTGCCTAGAGTAAATACCTTGGCGAATAAGTGGTGGGAAAGACTGGTGCCAGCAGCCGCGGTAACACCAGCGCCACAAGTGGTGATCAGCATTATTGGGCCTAAAGCGTCCGTAGCCGGTCGAATAAATCCTTTGTGAAATCGTTGTGCTTAACATAACGAATTGCTTGGGAAACTGTTTGACTAGGAACCGGGAGGAGTAAGAAGTATTCTTGGGGGAGCGGTAAAATGTTATAATCCCAAGAGGACTACCTGTGGCGAAGGCGTCTTACTAGAACGGCTTCGACGGTGAGGGACGAAAGCTAGGGGAGCGAACC	0	0	0	0	0	0	0	0	0	2.05e-05	0	0	0	0	0	0	0	0	Archaea	Nanoarchaeota	Woesearchaeia	Unclassified	Unclassified	Unclassified	Unclassified
GCGCGAAACCTTTACAATGCACGAAAGTGTGATAAGGGAACCCCAAGTGCTTATGTATAACATAGGCTTTTGCCAAGTGTAAATAGCTTGGCGAATAAGTGGTGGGTAAGACTGGTGCCAGCAGCCGCGGTAACACCAGCGCCACGAGTGGGGATCAGCTTTATTGGGCCTAAAGCGTCCGTAGCTGGTTTAATAAATCCCTTGTGAAATCATCGGGCTTAACTCGATGACGTGCAGGGGACACTGTTAAACTCGAGACCGGGAGGAGTTAGGGGTATTTTAAGGGGAGCGGTAAAATGCTATAATCCTTAGAGGACCACCTGTGGCGAAGGCGCCTAACTAGAACGGATCTGACAGTGAGGGACGAAAGCTAGGGGAGCGATCC	0	0	0	0.000283086	0	0	0	0	0	0	0	0	0	0	0	0	0	0	Archaea	Nanoarchaeota	Woesearchaeia	UBA9989	UBA9989	UBA9989	UBA9989_sp1(UBA9989)
GCGCGAAACCTTTACAATGCACGAAAGTGTGATAAGGGAATCCAGAGTGCTTAGTTTAACTAGGCTTTTGCCAAGAGTAAATATCTTGGAGAATAAGTGGTGGGTAAGACTGGTGCCAGCCGCCGCGGTAATACCAGCGCCACGAGTGGGGACTATAATTATTGGGCCTAAAGCGTCCGTAGCCGGTTTAGTAAATTTCTTGTGAAATTGTTAGGCTCAACCTAACAAATTGCAGGAAAGACTGCTAGACTTGAGACTGGGAGGAGTTAGAAGTATGTTTGGGGTAGCGGTAAAATGTTATAATCCCAAATAGACTACCTATGGCGAAAGCATCTAACTAGAACAGGTCTGACGGTGAGGGACGAAAGCTAGGGGAGCAAAAC	0	0	0	0	0	0	0	0	0	5.46e-05	0	0	0	0	0	0	0	0	Archaea	Nanoarchaeota	Woesearchaeia	UBA12501	UBA12501	1-14-0-10-44-13	(GB_GCA_002762985.1)
GCGCGAAACCTTTACAATGCACGAAAGTGTGATAAGGGAATCCCAAGTGTCTTGCTTTTAGCAAGGCTTTTGCCAAGAGTAAAAACCTTGGCGAATAAGTGGTGGGAAAGACTTGTGCCAGCCGCCGCGGTAACACCAGCGCCACAAGTGGCAACCGCTTTTATTGGGCCTAAAGCGTCCGTAGCCGGTTTAGTAAATTTTCTGTGAAATCGTTAGGCTTAACTTAACGTCGTGCAGGAAAGACTACTAAACTAGGGACCGGGAGGCGTTAGAGGTATTCCTGAGGGAGCGGTAAAATGCTATAATCTCAGGAGGACCACCGATGGCGAAGGCATCTAACGAGAACGGATCCGACGGTCAGGGACGAAAGCTAGGGGAGCAAACC	0	0	0	0	0	0	0	0	0	1.37e-05	0	0	0	0	0	0	0	0	Archaea	Nanoarchaeota	Woesearchaeia	Unclassified	Unclassified	Unclassified	Unclassified
GCGCGAAACCTTTACAATGCACGAAAGTGTGATAAGGGAATCCGAAGTGCTTATACATTAGTATAGGCTTTTGCCAAAGTTAAATCCTTTGGCGAATAAGTGGTGGGCAAGACTGGTGCCAGCCGCCGCGGTAACACCAGCGCCACGAGTGGCAACCATGATTATTGGGCCTAAAGCGTTCGTAGCCGGTTTAGTAAATTTTCTGTGAAATCGTCTCGCTTAACGAAACGACGTGCAGAAAACACTGCTAGACTTGAGACCGGGAGGAGCAAGGAGTATTCTTGGGGGAGCGGTAAAATGTTATAATCCCTTGAAGACTACCTGTGGCGAAGGCGCCTTGCTAGAACGGATCTGACGGTGAGGGACGAAAGCCAGGGGAGCGATCC	0	0	0	0	0	0	0	0	0	0	0	0	0	0	0	0	0	7.02e-05	Archaea	Nanoarchaeota	Woesearchaeia	CG08-08-20-14	CG08-08-20-14	CG08-08-20-14	(GB_GCA_002762705.1)
GCGCGAAACCTTTACAATGCACGAAAGTGTGATAAGGGAATCCTAAGTGCTCATGCTTTGCATGGGCTTTTGCCAAGAGTAAATATCTTGGCGAATAAGTGGTGGGCAAGACTGGTGCCAGCCGCCGCGGTAACACCAGCGCCACGAGTGGCAACCACGTTTATTGGGCCTAAAGCGTCCGTAGCCTGTTTGTTAAATCTTTTGTGAAATCGTTAATGTAAACTTAACGGCGAGCAAGAGAGACTGGCAAACTAGAGACCGGGAGGAGTCAGAGGTATTCCCTGGGGAGCGGTAAAATGCGATAATCCTTGGAGGACCACCTGTGGCGAAGGCGTCTGACTAGAACGGTTCTGACGGTGAGGGACGAAAGCTAGGGGAGCGAAAC	0	0	0	0	0	0	0	0	0	4.1e-05	0	0	0	0	0	0	0	0	Archaea	Nanoarchaeota	Woesearchaeia	Unclassified	Unclassified	Unclassified	Unclassified
GCGCGAAACCTTTACAATGCACGAAAGTGTGATAAGGGAATTCCAAGTGCTCATGCAAAGCATGGGCTTTTGCCATATCTAAATAATATGGCGAATAAGGGGTGGGCAAGACTGGTGCCAGCCGCCGCGGTAACACCAGCGCCCCAAGTGGGAACCAGCATTATTGGGCCTAAAGCGTTCGTAGCCGGAATAGTAAATCTTTTGTGAAATTGTTGGGCTTAACCTAACAGCGTGCAGAAGACACTGCTATTCTTGGGACCGGGAGGAGTCAGAGGTATTCTAGAGGGAGCGGTAAAATGCAGTAATCTCTAGAGGACCACCTGTGGCGAAGGCGTCTGACCAGAACGGATCCGACGGTGAGGGACGAAAGCTAGGGGAGCAAACC	0	0	0	0	0	0	0	0	0	0	0	0	0	0	0	0	0	5.62e-05	Archaea	Nanoarchaeota	Woesearchaeia	UBA12501	UBA12501	1-14-0-10-44-13	(GB_GCA_002762985.1)
GCGCGAAACCTTTACAATGCACGAAAGTGTGATAAGGGCAATCCACGTGCTCATACACAGTATGGGCTTTTGCCAAGTGTAAATAGCTCGGCGAATAAGGGGTGGGTAAGACTGGTGCCAGCCGCCGCGGTAACACCAGCGCCCCGAGTGGGAGCCGTTTTTATTGGGCCTAAAGCGTCCGTAGCAGGTCAAGCAAATCTCTCGTGAAATTGTTCAGCTTAACTGAACAGCGTGCGGGAGACACTACTTAACTAGAGACCGGGAGGAGTGAAAGGTATTTCGGGGGGAGCGGTAAAATGCTATAATCCTCGAAGGACCACCGATGGCGAAGGCAGTTCACCAGAACGGATCTGACTGTGAGGGACGAAAGCTAGGGGAGCGAACC	0	0	0.000346394	0	0	0	0	0	0	0	0	0	0	0	0	0	0	0	Archaea	Nanoarchaeota	Woesearchaeia	SM23-78	SM23-78	SM23-78	(GB_GCA_001595785.1)
GCGCGAAACCTTTACAATGCACGAAAGTGTGATAAGGGCAATCCACGTGCTCATACACAGTATGGGCTTTTGCCAAGTGTAAATAGCTCGGCGAATAAGGGGTGGGTAAGACTGGTGCCAGCCGCCGCGGTAACACCAGCGCCCCGAGTGGGAGCCGTTTTTATTGGGCCTAAAGCGTCCGTAGCAGGTCAAGCAAATCTCTCGTGAAATTGTTCAGCTTAACTGAACAGCGTGCGGGAGACACTACTTAACTAGAGACCGGGAGGAGTGAAAGGTATTTCGGGGGGAGCGGTAAAATGCTATAATCCTCGAAGGACCACCGATGGCGAAGGCATTTCACCAGAACGGATCTGACTGTGAGGGACGAAAGCTAGGGGAGCGAACC	0	0	0	0	0	0	0	0	0	0	6.9e-05	0	0	0	0	0	0	0	Archaea	Nanoarchaeota	Woesearchaeia	Unclassified	Unclassified	Unclassified	Unclassified
GCGCGAAACCTTTACAATGCACGAAAGTGTGATAAGGGGATCCTACGTGCTCATGCTATGCATGGGCTTTTGCTAAGCGTAAAGAGCTTAGAGAATAAGTGCTGGGCAAGACTGGTGCCAGCCGCCGCGGTAACACCAGCGGCACAAGTGGCAATCACGATTATTGGGCCTAAAGCGTCCGTAGCTGGATATGTACATCCTTTGTGAAATCGCCGAGCTTAACTCGGTGGCGTGCAGAGGACACGGCATATCTTGGGAATGGGAGGAGTCAGAGGTATTTGAGGGGGACCGGTAAAATGGTATAATCCCTTGAGGACCACCGATGGCGAAGGCATCTGACCAGAACATGTCCGACAGTGAGGGACGAAAGCCAGGGGAGCGAACC	0	0	0	0	0	0	0	0	0	0	0	0	9.16e-05	0	0	0	0	0	Archaea	Nanoarchaeota	Woesearchaeia	SM23-78	SM23-78	SM23-78	(GB_GCA_001595785.1)
GCGCGAAACCTTTACAATGCACGAAAGTGTGATAAGGGGATTCCAAGTGCTCATGTTATGCATGGGCTTTTGCCAAGAGTAAATATCTTGGCGAATAAGTGGTGGGCAAGACTGGTGCCAGCAGCCGCGGTAACACCAGCGCCACGAGTGGGAATCACAATTATTGGGCCTAAAGCGTTCGTAGCCGGTTAATTAAATCTTTTGTGAAATCGTCAGGCTTAACCTGACGGACGGCAGAAGAAACTGATAAACTAGGGACCGGAAGGGGTTAGGAGTATTCCAAGGGGAGCGGTAAAATGTTATAATCCTTGGAGGACTACCTGTGGCGAAGGCGCCTAACCAGTACGGATCCGACGGTGAGGAACGAAAGCTAGGGGAGCAATCC	0	0	0	0	0	0	0	0	0	0	0	0	0	0	0	0	0.000160395	9.83e-05	Archaea	Nanoarchaeota	Woesearchaeia	Unclassified	Unclassified	Unclassified	Unclassified
GCGCGAAACCTTTACAATGCACGAAAGTGTGATAAGGGGATTCTAAGTGCTCAAGTTTTACTTGGGCTTTTGCCAAAGGTAAATACTTTGGAGAATAAGTGGTGGGTAAGACGGGTGCCAGCCGCCGCGGTAACACCTGCGCCACAAGTGGGAGCCAGTTTTATTGGGTCTAAAGCGTCCGTAGCCGGTCTTGTAAATCTTTTGTGAAATCGTGGGACTCAATTCCACGACGTGCAGGAGACACTGCAAGACTTGGGACCGGGAGGGGCAAGAGGTATTCTGAGGGGAGCGGTAAAATGTTATAATCCTCGGAAGACCATCGGTGGCGAAGGCGTCTTGCCAGAACGGATCCGACGGTGAGGGACGAAAGCCAGGGGAGCAAACA	0	0	0	0	0	0	0	0	0	1.37e-05	0	0	0	0	0	0	0	0	Archaea	Nanoarchaeota	Woesearchaeia	Unclassified	Unclassified	Unclassified	Unclassified
GCGCGAAACCTTTACAATGCACGAAAGTGTGATAGGGGAACTCAAAGTGCTCATGCTTAGCATGGGCTTTTGCCAAGTCAAAACTGCTTGGCGAATAAGTGGTGGGAAAGACTGGTGCCAGCCGCCGCGGTAACACCAGCGCCACGAGTGGGAGCCGATATTATTGGGCCTAAAGCGTCCGTAGCAGGTTTAATAAATTATTTGTGAAATTGGATGGCTCAACCATCCAGACTGCAGATAAGACTGTTAAACTAGAGACCGGGAGACGTTGGAAGTATTCAAGGGGGAGCGGTAAAATGCGAGAATCCCTTGAAGACTACCTGTTGCGAAGGCGTCCAACAATAACGGGTCTGACTGTGAGGGACGAAAGCTAGGGGAGCGAACC	0	0	0	0	0	0	0	0	0	0	0	0	0	0	0	0	0	4.21e-05	Archaea	Nanoarchaeota	Woesearchaeia	Unclassified	Unclassified	Unclassified	Unclassified
GCGCGAAACCTTTACAATGCACGCAAGTGTGATAAGGGAACCCTCAGTGCTCATGTATTACATGGGCTTTTGCCAAGCGTAAATAGCTTGGCGAATAAGTGGTGGGCAAGACTGGTGCCAGCCGCCGCGGTAACACCAGCGCCACGAGTGGCAACCACGTTTATTGGGCCTAAAGCGTCCGTAGTCGGTTTAGTAAATCTCTTGTGAAATCGTCAAGCTTAACTTGACGGCATGCTCGAGACACTGCTTTACTTGAGACCGGGAGGAGTCAGAGGTATTCCTGAGGGAGCGGTAAAATGTGATAATCTCAGGAGGATCACCTATGGCGAAGGCATCTGACCAGAACGGATCTGACGATCAGGGACGAAGGCTAGGGGAGCGATCC	0	0	0	0	0.00147406	0.00147239	0	0	0	0	0	0	0	0	0	0	0.000384949	0.000379118	Archaea	Nanoarchaeota	Woesearchaeia	UBA12501	UBA12501	1-14-0-10-44-13	(GB_GCA_002762985.1)
GCGCGAAACCTTTACAATGCACGCAAGTGTGATAAGGGAATCCCAAGTGCTCATGCTTAGCATGGGCTTTTGCCAAGAGTAAATATCTTGGCGAATAAGTGATGGGTAAGACTGGTGCCAGCAGCCGCGGTAACACCAGCGTCACGAGTGGCAACCGTATTTATTGGGCCTAAAGCGTCCGTAGCCTGTTTGATAAGTCTTTTGTGAAATCGTTGAGCTTAACTTAACGTTGTGCAAGAGATACTGTCAGACTTGGAATTGGGAAGAGTCAGAGGTATTCTGTGGGGAGCGGTAAAATGCTATAATCCTCAGAGGACCACCAGTGGCGAAAGCGTCTGACTAGTACAACTTCGACGGTGAGGGACGAAAGCCAGGGGAGCAAAAC	0	0	0	0	0	0	0	0	0	0	0	0	0	0	4.79e-05	0	0	0	Archaea	Nanoarchaeota	Woesearchaeia	UBA12501	UBA12501	1-14-0-10-44-13	(GB_GCA_002762985.1)
GCGCGAAACCTTTACAATGCACGCAAGTGTGATAAGGGAATCCCACGTGCTAGCGTAATGCGTTAGCTTTTCTAAATTGTAAAAAACTTTAGGAATAAAGGGTGGGCAATACCGGTGCCAGCCGCCGCGGTAACACCGGAGCCCTTGGTGGTGATCGCGTTTATTGGGCCTAAAGCATCCGTAGCCGGTTGTGTAAGTTTTTGGTGAAATCTAACAGCTCAACTGTTAGGCGTGCCGAAAATACTGTACAACTTGAGACCGGGAGGAGTCAGAAGTATTCCAGAGGGAGCGGTAAAATGTGGTAATCTTTGGAGGACTACCAGTGGCGAAGGCGTCTGACTAGAACGGGTCTGACGGTCAGGGATGAAAGCTAGGGGAGCGAGCC	0	0	0	0	0	0	0	0	0	2.73e-05	0	0	0	0	0	0	0	0	Archaea	Nanoarchaeota	Woesearchaeia	Unclassified	Unclassified	Unclassified	Unclassified
GCGCGAAACCTTTACAATGCACGCAAGTGTGATAAGGGAATCCTCAGTGCTCACGTTTAACGTGGGCTTTTAAGAAGTGTAAATAGCTTTTTGAATAAGTGGTGGGCAAGACTGGTGCCAGCCGCCGCGGTAACACCAGCGCCACAAGTGGCAATCGCGATTATTGGGCCTAAAGCGTTCGTAGCCTGTTTAATGAATCTTTTGTGAAATCGTACGGCTTAACCGTCCGGCGTGCAGGAGACACTGTTAAACTCGAGACCGGGAGGGGTTAGAGGTATTCGTAGGGGACTGGTAAAATGGTATAATCCTACGAGGACCACCGATGGCGAAGGCATCTAACCAGAACGGATCTGACGGTGAGGAACGAAAGCCAGGGGAGCGAACC	0	0	0	0	0	0	0	0	0	0	0	0	0	6.37e-05	0	0	0	0	Archaea	Nanoarchaeota	Woesearchaeia	SCGC-AAA011-G17	Unclassified	Unclassified	Unclassified
GCGCGAAACCTTTACAATGCACGCAAGTGTGATAAGGGGATACTCAGTGCTTACGCTTATGGTGTAGGCTTTTGTTGTGTGTAAAGAGCACGACGAATAAGTGGTGGGTAAGACTGGTGCCAGCCGCCGCGGTAACACCAGCGCCACAAGTGGTCATCGCGATTATTGGGCCTAAAGCGTTCGTAGCCTGTTTGGTAACTCTTTTGTGAAATTGTCCCGCTCAACGGAACAGCGTGCAGAAGACACTACCAGACTCGAGACCGGGAGGGGTCAGAGGTATTCCATAGGGACTGGTAAAATGGGATAATCTATGGAGGACCACCGATGGCGAAGGCATCTGACCAGAACGGATCTGACGGTGAGGAACGAAAGCCAGGGGAGCGAACC	0	0	0	0	0	0	0	0	0	8.19e-05	0	0	0	0	0	0	0	0	Archaea	Nanoarchaeota	Woesearchaeia	SCGC-AAA011-G17	GCA-2687815	GCA-2687815	(GB_GCA_002687815.1)
GCGCGAAACCTTTACAATGCACGCAAGTGTGATAAGGGGATCCTAAGTGCTCATGCAATGCATGGGCTTTTGCCAAGAGTAAATATCTTGGTGAATAAGTGGTGGGCAAGACTGGTGCCAGCCGCCGCGGTAACACCAGCGCCACAAGTGGCAACCACGTTTATTGGGCCTAAAGCGTCCGTAGCCGGTTCGGTAAATCTCTTGTGAAATCGTCAAGCTCAACTTGACGGCACGCTTGAGACACTGCCTTACTTGAGACCGGGAGGAGTCAGAGGTATTCCAGGGGGAGCGGTAAAATGTGATAATCCCTGGAGGATCACCTATGGCGAAGGCATCTGACCAGAACGGATCTGACGGTGAGGGACGAAGGCTAGGGGAGCGATCC	0	0	0	0	0	0	0	0	0	0	0	0	0.000128212	0.000159286	9.59e-05	0	0	0	Archaea	Nanoarchaeota	Woesearchaeia	Unclassified	Unclassified	Unclassified	Unclassified
GCGCGAAACCTTTACAATGCACGCAAGTGTGATAAGGGGATCCTGAGTGCTCATGCATAGCATGGGCTTTTGCCAATCGTAAATAGTTTGGCGAATAAGTGGTGGGCAAGACTGGTGCCAGCCGCCGCGGTAACACCAGCGCCACAAGTGGCAACCACGTTTATTGGGCCTAAAGCGTCCGTAGCCGGTTAGATAAATCTCTTGTGAAATCGTCAAGCTCAACTTGACGGCGCGCTTGAGAAACTGTTTAACTTGAGACCGGGAGGAGTCAAAAGTATTCCTGAGGGAGCGGTAAAATGTGATAATCTCAGGAGGACTATCTATGGCGAAGGCATTTGACTAGAACGGATCTGACGGTCAGGGACGAAGGCCAGGGGAGCGATCC	0	0	0	0	0	0	0	0	0	0	0	0	0	0	0	0	0	0.000140414	Archaea	Nanoarchaeota	Woesearchaeia	UBA12501	UBA12501	1-14-0-10-44-13	(GB_GCA_002762985.1)
GCGCGAAACCTTTACAATGCACGCAAGTGTGATAAGGGGATTCCAAGTGCTCAAGCATTGCTTGGGCTTTTGCCAAGTGTAAATAGCTTGGCGAATAAGTGGTGGGAAAGACTGGTGCCAGCCGCCGCGGTAACACCAGCGCCACGAGTGGCAGTCGCGTTTATTGGGCCTAAAGCGTCCGTAGCAGGTTTCGTAAATCTCTTGTGAAATTGCCAGGCTCAACTTGGCACTGTGCAGGAGACACTGCGAGACTCGAGACCGGGAAGGGTAAGAGGTATTCCTGAGGGAGCGGTAAAATGCTATAATCTCAGGAGGACCACCTGTGGCGAAGGCGTCTTACTAGAACGGATCTGACTGTGAGGGACGAAAGCTAGGGGAGCAAACC	0	0	0	0	0	0	0	0	0	0	0.000103527	0	0	0	0	0	0	0	Archaea	Nanoarchaeota	Woesearchaeia	Unclassified	Unclassified	Unclassified	Unclassified
GCGCGAAACCTTTACAATGCACGCAAGTGTGATAGGGGGATCCCAAGTGCTTATGCTTAGCATAGGCTTTTGCCAAGATTAAAACTCTTGGCGAATAAGTGGTGGGAAAGACTGGTGCCAGCCGCCGCGGTAACACCAGCGCCACAAGTGGCAATCGCGTTTATTGGGCCTAAAGCGTCCGTAGCCGGTTCGGCAAATCCTTTGTGAAATCGTCAGGCTTAACTTGACGAATGGCAGAGGACACTACCGAACTTGGGACCGGGAGGAGTCAGAAGTATTCCGGGGGGACCGGTAAAATGGTATAATCCCCGGAGGACTACCGATGGCGAAGGCATCTGACCAGAACGGATCCGACGGTGAGGGACGAAAGCTAGGGGAGCAAACC	0	0	0	0	0	0	0	0	0	0	0	0	7.33e-05	0	0	0	0	0	Archaea	Nanoarchaeota	Woesearchaeia	SM23-78	SM23-78	SM23-78	(GB_GCA_001595785.1)
GCGCGAAACCTTTACAATGCACGTCAGTGTGATAAGGTTACCCGGAGTGCTAAGAGAACAACTTTTAGCTGTTATAGGTGTGTAAATAACCCTATGAGAAAGGAGAGGGCAAGGCTGGTGCCAGCCGCCGCGGTAAAACCAGCTCTTCAAGTGGTCGGGAATTTTATTGGGCTTAAAGTGTCCGTAGCCGGTTTGAACAGTTCCTGGTTAAATCTGGTAGCTTAACTATCAGTCAGCTAGGAATACTATCTTACTAGAGGGTGGGAAAGGCTTGGGGTACTCCGGGGGTAGCGGTGAAATGCGATAATCCTCGGGGGACCACCAGTGGCGAAGGCGCCAAGCTGGAACACGCCTGACGGTGAGGGACGAAAGCCAGGGGAGCGAACG	0	0	0	0	0	0	0	0	0	0	0	0	0	0	0	0	0	4.21e-05	Archaea	Unclassified	Unclassified	Unclassified	Unclassified	Unclassified	Unclassified
GCGCGAAACCTTTACAATGTACGAAAGTATGATAAGGGAATCCTGAGTGCTCATGTACAACATGGGCTTTTGCCAAGGGTAAATACCTTGGAGAATAAGTGGTGGGCAAGACTGGTGCCAGCAGCCGCGGTAACACCAGCGCCACAAGTGGGGACCTCTATTATTGGGCCTAAAGCGTTCGTAGCTGGTTTAGTAAATCTTTTGTGAAATTGTCAAGCTTAACTTGACAGCATGCAGAAGACACTGCTTTACTTGAGACCGGGAGGGGTTAGGAGTATTTCTGGGGAACCGGTAAAATGGGATAATCCTAGAAAGACTACCTGTGGCGAAGGCGCCTAACCAGAACGGGTCTGACAGTGAGGGACGAAGGCTAGGGGAGCGAACC	0	0	0	0	0	0	0	0	0	0	0	0	0	0.0001115	0	0	0	0	Archaea	Nanoarchaeota	Woesearchaeia	Unclassified	Unclassified	Unclassified	Unclassified
GCGCGAAACCTTTCCAATGCACGCAAGTGTGAGAAGGGAATCCAAAGTGCTTAGCAATGCTAGGCTTTTGCCAAGCGTAAATAGCTTGGAGAATAAGCGGTGGGAAAGACTGGTGCCAGCAGCCGCGGTAACACCAGCGCCGCAAGTGGGGATCATATTTATTTGGCCTAAAGCGTCCGTAGCTGGTTTAGTAAATCTCTTGTGAAATTGTTCGGCTTAACCGGGCAGCGTGCAGGAGAGACTGCTAAGCTAGGGACCGGGAGGAGTTAGGGGTATGCCGGGGGGAGCGGTAAAATGCTATAATCCCCGGTGGATCACCTGTGGCGAAGGCGCCTAACTAGAACGGGTCCGACAGTGAGGGACGAAAGCCAGGGGAGCAAACC	0	0	0	0	0	0	0	0	0	3.41e-05	0	0	0	0	0	0	0	0	Archaea	Nanoarchaeota	Woesearchaeia	Unclassified	Unclassified	Unclassified	Unclassified
GCGCGAAACCTTTTCAATGCACGCAAGTGTGAGAAGGGAATTCCAAGTGCTCAAGTTTTACTTGGGCTTTTGCCAAGTGTAAAAAGCTTGGCGAATAAGGGGTGGGTAAGACTGGTGCCAGCCGCCGCGGTAACACCAGCGCCTCGAGTGGGGATCGCGATTATTGGGTCTAAAGCGTCCGTAGCAGGCTTTGTAAATGCTTTGTGAAATTGTCTGGCTTAACCAGACAGCGTGCAGAGTAGACTGCAGAGCTCGAGACCGGGAGAGGTTAGCAGTATTCCTAGGGTACCGGTAAAATGGGTTAATCCTAGGAGGACTACCAATGGCGAAGGCAGCTAACCAGAACGGTTCTGACTGTGAGGGACGAAAGCTAGGGGAGCAAAAC	0	0	0	0	0	0	0	0	0	3.41e-05	0	0	0	0	0	0	0	0	Archaea	Nanoarchaeota	Woesearchaeia	SM23-78	SM23-78	SM23-78	(GB_GCA_001595785.1)
GCGCGAAACCTTTTCAATGCGCGAAAGCGTGAGAAGGGAATTCCGAGTGCTCAAGTTTTACTTGGGCTTTTGCCAAGTGTAAAAAGCTTGGCGAATAAGGGGTGGGTAAGACTGGTGCCAGCCGCCGCGGTAACACCAGCGCCTCGAGTGGGGATCGCGATTATTGGGCCTAAAGCGTTCGTAGCAGGTCATGTAAATTCTTTGTGAAATCGGCAGGCTTAACCTGTCGGCGTGCAGAGAAGACTGCAAGACTTGAGACCGGGAGAGGTTAGAAGTATTCCTTGGGTACCGGTAAAATGGGTTAATCCAGGGAGGACTACCAATGGCGAAGGCATCTAACCAGAACGGTTCTGACTGTGAGGGACGAAAGCTAGGGGAGCAAAAC	0	0	0	0	0	0	0	0	0	2.73e-05	0	0	0	0	0	0	0	0	Archaea	Nanoarchaeota	Woesearchaeia	SM23-78	SM23-78	SM23-78	(GB_GCA_001595785.1)
GCGCGAGAACTTTACAATGCACGAAAGTGTGATAAGGGAACCCTCAGTGCTCATGTCTAACATGGGCTTTTGCCAAGTGTAAATAGCTTGGAGAATAAGGGGTGGGCAAGACTGGTGCCAGCCGCCGCGGTAACACCAGCGCCCCTAGTGGGAATCAGTATTATTGGGCCTAAAGCGTCCGTAGCCTGTTTGGCAAATCTTTTGTGAAATTGTCGGGCTTAACTTGACAACGTGCAGAAGACACTACCAAACTCGAGACCGGGAGGAGTCAGAAGTATGCAAGGGGGAGCGGTAAAATGTTGTGATCCTTTGTAGACTACCTATGGCGAAGGCATCTGACCAGAACGGATCTGACGGTGAGGGACGAAAGCCAGGGGAGCGAACC	0	0	0	0	0	0	0	0	0	0	0	0	0	4.78e-05	0	0	0	0	Archaea	Nanoarchaeota	Woesearchaeia	UBA12501	UBA12501	1-14-0-10-44-13	(GB_GCA_002762985.1)
GCGCGCAAACTTTACAATGCGAGCAATCGTGATAAGGAAACCCTGAGTGCCTGTCGATGCAGGCTGTTCATATATCTAAATCATATGTGAAGAAAGGGCAGGGCAAGACCGGTGCCAGCCGCCGCGGTAATACCGGCTGCTCGAGTGATGGCCACTATTACTGGGTTTAAAGCGTCCGTAGCTTGACTGCTAGGTCCCTTGGGAAATCTTCACGCTTAACGTGAAGGCGTCTAAGAGATACCGGCAGTCTTGGAACTGGGAGAGGTAAACCGTACTTCGGGGGTAGGAGTGAAATCTTGTAATCCTCGAGGGACGACCTATGGCGAAGGCAGTTTACCAGAACAGCTTCGACAGTGAGGGACGAAAGCTGGGGGAGCAAACG	0	0	0	0.000283086	0	0	0	0	0	0	0	0	0	0	0	0	0	8.42e-05	Archaea	Halobacterota	Methanomicrobia	Methanomicrobiales	Methanocorpusculaceae	Methanocorpusculum	Methanocorpusculum_bavaricum(RS_GCF_000430905.1)
GCGCGGAACCTCCACAATGCACGCAAGTGTGATGGGGGGATCCTACGTGCTCATGTTATACATGGGCTTTTGCCAAATGTAATGAGTTTGGCGAATAAGGGGTGGGCAAGACTGGTGCCAGCCGCCGCGGTAACACCAGCGCCCCAAGTGGCGGTCACGTTTATTGGGCCTAAAGCGTTCGTAGCCGGTTATGTAAATCCTTTGTGAAATCGTCGTGCTTAACGCGACGGCGGGCAGGGGACACTGCATGACTTGGGACCGGGAGGGGTTAGAGGTATGTCGTGGGGACTGGTAAAATGGGATAATCCACGATGGACCACCGATGGCGAAGGCATTTAACCAGAACGGATCTGACGGTGAGGAACGAAAGCCAGGGGAGCGAACC	0	0	0	0	0	0	0	0	0	8.19e-05	0	0	0	0	0	0	0	0	Archaea	Nanoarchaeota	Woesearchaeia	Unclassified	Unclassified	Unclassified	Unclassified
GCGCGGAACCTCCACAATGCACGTAAGTGTGATGGGGGGATCCTACGTGCTCATGTTATTCATGGGCTTTTATCAAATGTAATGAGTTTGGTGAATAAGGGGTGGGTAAGACTGGTGCCAGCCGCCGCGGTAACACCAGCGCCCCAAGTGGCGGTCACGTTTATTGGGCCTAAAGCGTTCGTAGCCGGTCAAGTAAATCCTTTGTGAAATCGACGTGCTTAACGCGTCGGCGTGCAGGGGACACTGCTCGACTTGGAACCGGGAGGAGTTAGAGGTATGTCGTGGGGACTGGTAAAATGGGATAATCCACGATGGACCGCCGATGGCGAAGGCATCTAACTAGAACGGATTCGACGGTGAGGAACGAAAGCCAGGGGAGCGAACC	0	0	0	0	0	0	0	0	0	6.83e-05	0	0	0	0	0	0	0	0	Archaea	Nanoarchaeota	Woesearchaeia	SM23-78	SM23-78	SM23-78	(GB_GCA_001595785.1)
GCGCGGAACCTTCACAATGCACGAAAGTGTGATGAGGGGATCCTACGTGCTCATGTTATTCATGGGCTTTTGTCAAATGTAATGAGTTTGGCGAATAAGGGGTGGGTAAGACTGGTGCCAGCCGCCGCGGTAACACCAGCGCCCCAAGTGGCGATCACGTTTATTGGGCCTAAAGCGTTCGTAGCCTGTTTGGTAAATCCTTTGTGAAATCGTCGTGCTTAACGCGACGGCGTGCAGGGGACACTGCCTGACTTGGGACCGGGAGGAGTCAGAGGTATGTCGTGGGGACTGGTAAAATGGGATAATCCACGATGGACCACCGATGGCGAAGGCATCTGACCAGAACGGATCCGACGGTGAGGAACGAAAGCCAGGGGAGCGAACC	0	0	0	0	0	0	0	0	0	0.000129745	0	0	0	0	0	0	0	0	Archaea	Nanoarchaeota	Woesearchaeia	Unclassified	Unclassified	Unclassified	Unclassified
GCGCGGAACCTTCACAATGCACGAAAGTGTGATGAGGGGATCCTACGTGCTCGTGCTTAGCACGGGCTTTTGTTGAATGTAATGAGTTCAGCGAATAAGGGGTGGGTAAGACTGGTGCCAGCCGCCGCGGTAACACCAGCGCCCCGAGTGGTGCTCGCGATTATTGGGCCTAAAGCGTTCGTAGCCGGTCTGGTAAATTCCTTGTGAAATCGTTGCGCTTAACGCAACGGCGTGCAGGGAACACTGCTAGACTTGGGACCGGGAGGAGTCTGAGGTATGCCCTGGGGACTGGTAAAATGGGATAATCCAGGGTGGACCGCCGATGGCGAAGGCATCAGACCAGAACGGATCCGACGGTGAGGAACGAAAGCCAGGGGAGCGAACC	0	0	0	0	0	0	0	0	0	0	0	0	0	0.000127429	0	0	0	0	Archaea	Nanoarchaeota	Woesearchaeia	CG08-08-20-14	CG08-08-20-14	CG08-08-20-14	(GB_GCA_002762705.1)
GCGCGGAACCTTTACAATGCACGCAAGTGTGATAAGGGGACCCTAAGTGCTCATGAATTTCATGGGCTTTTGCCAAGAGTAAATATCTTGGAGAATAAGTGGTGGGTAAGACTGGTGCCAGCCGCCGCGGTAACACCAGCGCCACGAGTGGCATCCACGTTTATTGGGCCTAAAGCGTCCGTAGCCGGTTTGATAAATCTCTTGTGAAATCGTCAGGCTCAACCTGACGGCGTGCATGAGACACTGTCAAACTCGAGACCGGGAGGAGTCAAAGGTATTTTAGGGGGAGCGGTAAAATGTGATAATCCCTAGAAGATCACCTATGGCGAAGGCATTTGACCAGAACGGATCTGACGGTCAGGGACGAAGGCTAGGGGAGCGATCC	0	0	0	0	0	0	0	0	0	0.000136574	0	0	0	0	0	0	0	0	Archaea	Nanoarchaeota	Woesearchaeia	UBA12501	UBA12501	1-14-0-10-44-13	(GB_GCA_002762985.1)
GCGCGGAACCTTTACAATGCACGTTTGTGTGATAAGGGGATCCGAAGTGCTCATGTACTACATGGGCTTTTCTTAAGATTAAAACTCTTAGGGAATAAGTGGTGGGTAAGACTGGTGCCAGCAGCCGCGGTAACACCAGCGCCACGAGTGGCAATCGCATATTGGGCCTAAAGCGTCCGTAGTTGGTTTGATAAATCTTTTGTGAAATTGTTTGGCTTAACCAAACATCGTGCAGGAGACACTGTCTTACTTGGAACCGGGAGGGGCTGGAAGTATTTCGGAGGGAGCGGTAAAATGTGATAATCTTCGAAGGACTACCTGTGGCGAAGGCGTCCAGCTAGAACGGATTCGACAATGAGGGACGAAGGCTAGGGGAGCAAACG	0	0	0	0	0	0	0	0	0	1.37e-05	0	0	0	0	0	0	0	0	Archaea	Nanoarchaeota	Woesearchaeia	Unclassified	Unclassified	Unclassified	Unclassified
GCGCGGAACCTTTCCAATGCACGCAAGTGTGAGAAGGGGATACCCAGTGCTTACGCTTATGGTGTAGGCTTTTGTCGAGTGTAGACAGCTCGGCGAATAAGTGGTGGGCAAGACCGGTGCCAGCCGCCGCGGTAACACCGGCGCCACAAGTGGTCATCGCGATTATTGGGCCTAAAGCGTTCGTAGCCTGTTTAGTAAGTCTCCTGTGAAATTGTTCGGCCTAACCGAACGGCGTGCAGGGGAAACTACTAGACTCGAGACCGGGAGGGGTCAGAGGTATTCCAGGGGGACTGGTAAAATGGGATAATCCCTGGAGGACCACCGATGGCGAAGGCATCTGACCAGAACGGATCTGACGGTGAGGAACGAAAGCCAGGGGAGCGAACC	0	0	0	0	0	0	0	0	0	8.88e-05	0.000138036	0	0	0	0	0	0	0	Archaea	Nanoarchaeota	Woesearchaeia	Unclassified	Unclassified	Unclassified	Unclassified
GCGCGTAACCTCTACAATGCACGAAAGTGTGATAGGGGGATCCTGAGTGCTCAGCTCTGCTGGGCTTTTGCCAAGAGTAAAAACCTTGGCGAATAAGCGGTGGGCAAGACTGGTGCCAGCCGCCGCGGTAACACCAGCGCCGCAAGTGGTAATCGCTATTATTGGGCCTAAAGCGTCCGTAGCAGGTTTTGTAAATCTTATGTGAAATTGTTGCGCTTAACGTAACAGCGTGCATGAGACACTGCAAAACTTGGGACCGGGAGGAGTCAAAGGTATTCCTTGGGGAGCGGTAAAATGCTATAATCCAAGGAGGACCACCTATGGCGAAGGCATTTGACTAGAACGGATCCGACTGTGAGGGACGAAAGCCAGGGGAGCGAACC	0	0	0	0	0	0	0	0	0	1.37e-05	0	0	0	0	0	0	0	0	Archaea	Nanoarchaeota	Woesearchaeia	Unclassified	Unclassified	Unclassified	Unclassified
GCGCGTAACCTCTACAATGCACGCAAGTGTGATAGGGGGATTCTGAGTGCTTATGCTTAGCATAGGCTTTTGTTAAGATTAGATCTCTTGACGAATAAGGGGTGGGCAAGACTGGTGCCAGCCGCCGCGGTAACACCAGCGCCCCAAGTGGCAATCACGATTATTGGGCCTAAAGCGTCCGTAGCAGGTCTGATAAATCTTTTGTGAAATCGTCAAGCTTAACTTGGCGGATGGCAGAAGACACTGTCAGACTAGGGACCGGGAGGAGTCAGAAGTATTCTGGGGGGACTGGTAAAATGGTATAATCCCCAGAGGACTACCGATGGCGAAGGCATCTGACCAGAACGGATCCGACTGTGAGGGACGAAAGCTAGGGGAGCGAACC	0	0	0	0	0	0	0	0	0	0	0	0	0	0	0	0	0	7.02e-05	Archaea	Nanoarchaeota	Woesearchaeia	SM23-78	SM23-78	SM23-78	(GB_GCA_001595785.1)
GCGCGTAACCTTTACAATGCACGAAAGTGTGATAAGGGAACCCAAGGTGCTCATGTTATGCATGGGCTTTTTTCAAGAGTAAATATCTTGACGAATAAGTGGTGGGCAAGACTGGTGCCAGCAGCCGCGGTAACACCAGCGCCACAAGTGGCGTTCGCGATTATTGGGCCTAAAGCGTCCGTAGCTGGTTCTGTAAGTTTCTTGTGAAAGAGTGGGGCTCAACCCTACTTCGCGCAAGAAATACTGCAGGACTAGAGACCGGGAGGGGTAAGAGGTATTTCAGGGGGACTGGTAAAATGGAATAATCCCTGAAGGACCACCAATGGCGAAGGCATCTTACCAGAACGGTTCTGACAGTGAGGGACGAAAGCTAGGGGAGCGAACC	0	0	0	0	0	0	0	0	0	0	0	0	5.49e-05	9.56e-05	4.79e-05	0	0	0	Archaea	Nanoarchaeota	Woesearchaeia	Unclassified	Unclassified	Unclassified	Unclassified
GCGCGTAACCTTTACAATGCACGAAAGTGTGATAAGGGAACCCCAAGTGCTCATACATTGTATGGGCTTTTGCCAAGTGTAAATAGCTTGGAGAATAAGTGGTGGGCAAGACTGGTGCCAGCAGCCGCGGTAACACCAGCGCCACAAGTGGGAATCAGCTTTATTTGGCCTAAAGCGTCCGTAGCTGGCCAGGCAAATCTTTTGTGAAATCATGGGGCTTAACCTCATGACGTGCAGAGGACACTACCTGGCTCGAGACCGGGAGGAGTTAGATGTATTCTGGGGGGAGCGGTAAAATGCTATAATCCCCAGAGGACGACCTGTGGCGAAGGCGTCTAACTAGAACGGCTCTGACAGTGAGGGACGAAAGCTAGGGGAGCGATCC	0	0	0	0	0	0	0	0	0	0	0	0	0	0	0	0	0	4.21e-05	Archaea	Nanoarchaeota	Woesearchaeia	SCGC-AAA011-G17	SCGC-AAA011-G17	SCGC-AAA011-G17	SCGC-AAA011-G17_sp1(GB_GCA_000402515.1)
GCGGGAAACTTCTGCAATGTACGAAAGTATGACAGAGCAAGCCAGAGTGATTTTCCGTATTGGAAAATCTTTTGTGCGATGTAAAAAGTCGCACGAATAAGGACCGGGCAAGACTGGTGCCAGCCGCCGCGGTAATACCAGCGGTCCAAGTCGCAGCCACAATTATTGGGTCTAAAACATCCGTAGCTTGCTTTTCAAGTCTTTTGTGAAATCTGGCCTCTTAAGGGTCGGGCGCGCAAAAGATACTGTTTAGCTAGAGACCGGGAGATGTAAGAAGTACGTATAGAGTAGCGGTAAAATGCGTTGATCCTATATGGACTAACGATAGCGAAGGCATCTTACAATAACGGATCTGACAGTGAGGGATGAAGGCTAGGGGCGCAAAAC	0	0	0	0	0	0	0	0	0	0	0	0	0	3.19e-05	0	0	0	0	Archaea	Nanoarchaeota	Woesearchaeia	Pacearchaeales	UBA73	1-14-0-10-34-76	(GB_GCA_002763075.1)
GCGGGAATATTGCGCAATGGGCGAAAGCCTGACGCAGCGACGCCGCGTGAAGGATGACAGCCTTAGGGTTGTAAACTTCTGCAAATAGCACCGGCTAACTACGTGCCAGCAGCAGCGGTCATACGTAGGGTGCAAGCATTGTCCGGATTTATTGGGCGTAAAGAGTCTGTAGGCGGTAGCGTAAGTCAATTGTCAAATCTTCCAGCTCAACTGGAAAACTGCAATTGAAACTGCATTACTAGAGGAAGTTAGGGGGTAGTAGAACTTATGGTGGAGCAGTGAAATGCGTTGATATCATAGGGAATACCAAGGGGGAAGCCAACTACCTGGGACTTTCCTGACGCTGAGAGACGAAAGCTAGGGGAGTGAAAC	0	0	0	0	0	0	0	0	0	0	0	0	0	0	7.19e-05	0	0	0	Bacteria	Patescibacteria	WWE3	UBA101185	UBA10185	2-02-FULL-38-14	2-02-FULL-38-14_sp1(GB_GCA_001772865.1)
GGAAGAATATTGTACAATGGGCGAAAGCCTGATACAGCAACGCCGCGTGAAGGAAGAAGGCCTTCGGGTTGTAAACTTCTGTGACGGGGGACGAAAGCAATGACGGTACCCCGAGAGGAAGCTCCGGCAAACTACGTGCCAGCAGCCGCGGTAATACGTAGGGGGCAAGCGTTGTCCGGAATCACTGGGCGTAAAGGGCGCGTAGGCGGCTTGTTAAGTTAAATGTGAAATCCCAGGGCTCAACCCTGGACGTGCATTTAAAACTGGCGAGCTTGAGTATGGTAGAGGTAAGTGGAATTCCTAGTGTAGCGGTGGAATGCGTAGATATTAGGAGGAACACCAGTGGCGAAGGCGACTTACTGGGCCAAAACTGACGCTGAGGCGCGAAAGCGTGGGGAG…	0	0	0	0	0	0	0	0.00137627	0	0	0	0	0	0	0	0	0	0	Bacteria	Unclassified	Unclassified	Unclassified	Unclassified	Unclassified	Unclassified
GGAAGAATATTGTACAATGGGGGAAACCCTGATACAGCAACGCCGCGTGAAGGAAGAAGGCCTTCGGGTTGTAAACTTCTGTGACAGAGGACGAAGAAGATGACGGTACTCTGAGAGGAAGCTCCGGCAAACTACGTGCCAGCAGCCGCGGTAATACGTAGGGGGCAAGCGTTGTCCGGAATCACTGGGCGTAAAGGGCGCGTAGGCGGCCGAATAAGTTGAATGTGAAATCCCAGGGCTCAACCCTGGACGTGCATTCAAAACTATTTGGCTTGAGTATGGTAGAGGTAAGTGGAATTCCTAGTGTAGCGGTGGAATGCGTAGATATTAGGAGGAACACCAGTGGCGAAGGCGACTTACTGGGCCAAAACTGACGCTGAGGCGCGAAAGCGTGGGGAG…	0	0	0	0	0	0.000736196	0	0	0	0	0	0	0	0	0	0	0	0	Bacteria	Firmicutes_A	Clostridia	Unclassified	Unclassified	Unclassified	Unclassified
GGAGGAATATTGCACAACGGGGGAAACCCAGGTGCAGCAACGCCGCGTGAGTGAAGAAGGCCTTCGGGTCGTAAAACTCTTTTCTGAGGGATGAGAAAGGACAGTACCTCAGGAATAAGTCTCGGCTAATTACGTGCCAGCAGCCGCGGTAAGACGTAAGAGGCGAGCGTTATCCGGATTTACTGGGCGTAAAGGGCAAGTAGGCGGTACGGCAAGTCAGTTGTGACAGATCCCGGCTTAACTGGGAGAGGACGATTGAGACTGTCGAGCTAGAGGACAGGAGAGGGAAGCGGAATTCCTTGTGTAGCGGTGGAATGCTCAGATACAAGGAGGAACACCAGTGGCGAAGGCGGCTTTCTGGCCTGGTCCTGACGCTGAAGAGCGAAAGCTAGGGGAGCA…	0	0	0	0	0	0	0	0	0	0	0	0	0	9.56e-05	0	0	0	0	Bacteria	Unclassified	Unclassified	Unclassified	Unclassified	Unclassified	Unclassified
GGAGGAATATTGCACAACGGGGGAAACCCAGGTGCAGCAACGCCGCGTGAGTGAAGAAGGCCTTCGGGTCGTAAAACTCTTTTCTGAGGGATGAGGAAGGACAGTACCTCAGGAATAAGTCTCGGCTAATTACGTGCCAGCAGCCGCGGTAAGACGTAAGAGGCGAGCGTTATCCGGATTTACTGGGCGTAAAGGGCAAGTAGGCGGTACGGCAAGTCAGTTGTGACAGATCCCGGCTTAACTGGGAGAGGACGATTGAGACTGTCGAGCTAGAGGACAGGAGAGGGAAGCGGAATTCCTTGTGTAGCGGTGGAATGCTCAGATACAAGGAGGAACACCAGTGGCGAAGGCGGCTTTCTGGCCTGGTCCTGACGCTGAAGAGCGAAAGCTAGGGGAGCA…	0	0	0	0	0	0	0	0	0	2.73e-05	0	0	0	0	0	0	0	0	Bacteria	Unclassified	Unclassified	Unclassified	Unclassified	Unclassified	Unclassified
GGAGGAATATTGCACAACGGGGGAAACCCAGGTGCAGCAACGCCGCGTGAGTGAAGAAGGCCTTCGGGTCGTAAAACTCTTTTCTGAGGGATGAGTAAGGACAGTACCTCAGGAATAAGTCTCGGCTAATTACGTGCCAGCAGCCGCGGTAAGACGTAAGAGGCGAGCGTTATCCGGATTTACTGGGCGTAAAGGGCAAGTAGGCGGTACGGCAAGTCAGTTGTGACAGATCCCGGCTTAACTGGGAGAGGACGATTGAGACTGTCGAGCTAGAGGACAGGAGAGGGAAGCGGAATTCCTTGTGTAGCGGTGGAATGCTCAGATACAAGGAGGAACACCAGTGGCGAAGGCGGCTTTCTGGCCTGGTCCTGACGCTGAAGAGCGAAAGCTAGGGGAGCA…	0	0	0	0	0	0	0	0	0	0	0	0	7.33e-05	0	0	0	0	0	Bacteria	Unclassified	Unclassified	Unclassified	Unclassified	Unclassified	Unclassified
GGAGGAATATTGGGCAATGGGCGAAAGCCTGACCCAGCAACGCCGCGTGGAGGAAGAAGGCCTTCGGGTTGTAAACTCCTTTTCTGGGGGAAGAGGAAGGACGGTACCTCAGGAATAAGCACCGGCTAACTACGTGCCAGCAGCCGCGGTAAAACGTAGGGTGCGAGCGTTATCCGGATTTATTGGGCGTAAAGCGCATGCAGGCGGCTAGGTAAGTCGGACGTGAAAGCCCCTGGCTCAACTGGGGGAGGTCGTTCGAAACTGTCTGGCTTGAGGTCGGGAGAGGGGTGTGGAATTCCCGGTGTAGTGGTGGAATGCGTAGAGATCGGGAGGAACACCAGTGGCGAAGGCGGCACCCTGGCCCGCACCTGACGCTGAGGTGCGAAAGCGTGGGGAGCG…	0	0	0	0	0	0	0	0	0	3.41e-05	0	0	0	0	0	0	0	0	Bacteria	Chloroflexota	Anaerolineae	Caldilineales	Caldilineaceae	Caldilinea	Caldilinea_aerophila(RS_GCF_000281175.1)
GGCACGCAGGCGGCTGCTCAAGTCTGACGTGAAAACTCCCGGCTTAACCGGGAGAGGCCGTTGGAAACTGAGTAGCTTGAGGCAATGAGAGGGATGCGGAATTCCAGGTGTAGTGGTGGAATGCGTAGATATCTGGAAGAACACCAGTGGCGAAAGCGGCATCCTGGCATTGACCTGACGCTGAGGTGCGAAAGCGTGGGTAGCGAACGGGATTAGATACCCCAGTAGTCAGATCGGAAGAGCACACGTCTGAACTCCAGTCACAGCGTAGCATCTCGTATGCCGTCT	0	0	0	0	0	0	0	0	0	0	0	0	0	9.56e-05	0	0	0	0	Bacteria	Unclassified	Unclassified	Unclassified	Unclassified	Unclassified	Unclassified
GGCACGCAGGCGGCTGCTCAAGTCTGACGTGAAAACTCCCGGCTTAACCGGGAGAGGCCGTTGGAAACTGAGTAGCTTGAGGCAATGAGAGGGATGCGGAATTCCAGGTGTAGTGGTGGAATGCGTAGATATCTGGAAGAACACCAGTGGCGAAAGCGGCATCCTGGCATTGACCTGACGCTGAGGTGCGAAAGCGTGGGTAGCGAACGGGATTAGATACCCCGGTAGTCAGATCGGAAGAGCACACGTCTGAACTCCAGTCACCAGCCTCGATCTCGTATGCCGTCT	0	0	0	0	0	0	0	0	0	0	0	0	0	0	0	0	0	0.000154455	Bacteria	Unclassified	Unclassified	Unclassified	Unclassified	Unclassified	Unclassified
GGCACGCAGGCGGCTGCTCAAGTCTGACGTGAAAACTCCCGGCTTAACCGGGAGAGGCCGTTGGAAACTGAGTAGCTTGAGGCAATGAGAGGGATGCGGAATTCCAGGTGTAGTGGTGGAATGCGTAGATATCTGGAAGAACACCAGTGGCGAAAGCGGCATCCTGGCATTGACCTGACGCTGAGGTGCGAAAGCGTGGGTAGCGAACGGGATTAGATACCCCTGTAGTCAGATCGGAAGAGCACACGTCTGAACTCCAGTCACCAGCCTCGATCTCGTATGCCGTCT	0	0	0	0	0	0	0	0	0	0	0	0	0	0	0	0	0.00032079	0	Bacteria	Unclassified	Unclassified	Unclassified	Unclassified	Unclassified	Unclassified
GGCCTACGGGAGGCTGCATAAGTCGGATGTGAAAGCCCTGGGCTTAACCTGGGAACTGCATTCGATACTGTGCGGCTAGAGTTTGGTAGAGGGAAGTGGAATTCCAGGTGTAGCGGTGAAATGCGTAGATATCTGGAGGAACATCAGTGGCGAAGGCGGCTTCCTGGATCAAAACTGACGCTGAGGCTCGAAAGCGTGGGGAGCAAACAGGATTAGATACCCGTGTAGTCAGATCGGAAGAGCACACGTCTGAACTCCAGTCACGTAGAGAGATCTCGTATGCCGTCT	0	0	0	0	0	0	0	0	0.000418673	0	0	0	0	0	0	0	0	0	Bacteria	Proteobacteria	Gammaproteobacteria	Unclassified	Unclassified	Unclassified	Unclassified
GGCCTACGGGAGGCTGCATAAGTCGGATGTGAAAGCCCTGGGCTTAACCTGGGAACTGCATTCGATACTGTGCGGCTAGAGTTTGGTAGAGGGAAGTGGAATTCCAGGTGTAGCGGTGAAATGCGTAGATATCTGGAGGAACATCAGTGGCGAAGGCGGCTTCCTGGATCAAAACTGACGCTGAGGCTCGAAAGCGTGGGGAGCAAACAGGATTAGATACCCTTGTAGTCAGATCGGAAGAGCACACGTCTGAACTCCAGTCACGTAGAGAGATCTCGTATGCCGTCT	0	0	0	0	0	0	0	0	0.000348894	0	0	0	0	0	0	0	0	0	Bacteria	Proteobacteria	Gammaproteobacteria	Unclassified	Unclassified	Unclassified	Unclassified
GGCCTACGGGGGGCTGCATAAGTCGGATGTGAAAGCCCTGGGCTTAACCTGGGAATTGCACTCGATACTGTGCGGCTAGAGTCTGATAGAGGGAAGTGGAATTCCAGGTGTAGCGGTGAAATGCGTAGATATCTGGAGGAACATCAGTGGCGAAGGCGGCTTCCTGGATCAAGACTGACGCTGAGGCTCGAAAGCGTGGGGAGCAAACAGGATTAGATACCCCAGTAGTCAGATCGGAAGAGCACACGTCTGAACTCCAGTCACGTAGAGAGATCTCGTATGCCGTCT	0	0	0	0	0	0	0	0	0.00111646	0	0	0	0	0	0	0	0	0	Bacteria	Proteobacteria	Gammaproteobacteria	Unclassified	Unclassified	Unclassified	Unclassified
GGCCTACGGGGGGCTGCATAAGTCGGATGTGAAAGCCCTGGGCTTAACCTGGGAATTGCACTCGATACTGTGCGGCTAGAGTCTGATAGAGGGAAGTGGAATTCCAGGTGTAGCGGTGAAATGCGTAGATATCTGGAGGAACATCAGTGGCGAAGGCGGCTTCCTGGATCAAGACTGACGCTGAGGCTCGAAAGCGTGGGGAGCAAACAGGATTAGATACCCCTGTAGTCAGATCGGAAGAGCACACGTCTGAACTCCAGTCACGTAGAGAGATCTCGTATGCCGTCT	0	0	0	0	0	0	0	0	0.000767567	0	0	0	0	0	0	0	0	0	Bacteria	Proteobacteria	Gammaproteobacteria	Unclassified	Unclassified	Unclassified	Unclassified
GGCCTACGGGGGGCTGCATAAGTCGGATGTGAAAGCCCTGGGCTTAACCTGGGAATTGCACTCGATACTGTGCGGCTAGAGTCTGATAGAGGGAAGTGGAATTCCAGGTGTAGCGGTGAAATGCGTAGATATCTGGAGGAACATCAGTGGCGAAGGCGGCTTCCTGGATCAAGACTGACGCTGAGGCTCGAAAGCGTGGGGAGCAAACAGGATTAGATACCCGAGTAGTCAGATCGGAAGAGCACACGTCTGAACTCCAGTCACGTAGAGAGATCTCGTATGCCGTCT	0	0	0	0	0	0	0	0	0.00104668	0	0	0	0	0	0	0	0	0	Bacteria	Proteobacteria	Gammaproteobacteria	Unclassified	Unclassified	Unclassified	Unclassified
GGCCTACGGGGGGCTGCATAAGTCGGATGTGAAAGCCCTGGGCTTAACCTGGGAATTGCACTCGATACTGTGCGGCTAGAGTCTGATAGAGGGAAGTGGAATTCCAGGTGTAGCGGTGAAATGCGTAGATATCTGGAGGAACATCAGTGGCGAAGGCGGCTTCCTGGATCAAGACTGACGCTGAGGCTCGAAAGCGTGGGGAGCAAACAGGATTAGATACCCGTGTAGTCAGATCGGAAGAGCACACGTCTGAACTCCAGTCACGTAGAGAGATCTCGTATGCCGTCT	0	0	0	0	0	0	0	0	0.000767567	0	0	0	0	0	0	0	0	0	Bacteria	Proteobacteria	Gammaproteobacteria	Unclassified	Unclassified	Unclassified	Unclassified
GGCCTACGGGGGGCTGCATAAGTCGGATGTGAAAGCCCTGGGCTTAACCTGGGAATTGCACTCGATACTGTGCGGCTAGAGTCTGATAGAGGGAAGTGGAATTCCAGGTGTAGCGGTGAAATGCGTAGATATCTGGAGGAACATCAGTGGCGAAGGCGGCTTCCTGGATCAAGACTGACGCTGAGGCTCGAAAGCGTGGGGAGCAAACAGGATTAGATACCCTGGTAGTCAGATCGGAAGAGCACACGTCTGAACTCCAGTCACGTAGAGAGATCTCGTATGCCGTCT	0	0	0	0	0	0	0	0	0.000628009	0	0	0	0	0	0	0	0	0	Bacteria	Proteobacteria	Gammaproteobacteria	Unclassified	Unclassified	Unclassified	Unclassified
GGCCTACGGGGGGCTGCATAAGTCGGATGTGAAAGCCCTGGGCTTAACCTGGGAATTGCACTCGATACTGTGCGGCTAGAGTCTGATAGAGGGAAGTGGAATTCCAGGTGTAGCGGTGAAATGCGTAGATATCTGGAGGAACATCAGTGGCGAAGGCGGCTTCCTGGATCAAGACTGACGCTGAGGCTCGAAAGCGTGGGGAGCAAACAGGATTAGATACCCTTGTAGTCAGATCGGAAGAGCACACGTCTGAACTCCAGTCACGTAGAGAGATCTCGTATGCCGTCT	0	0	0	0	0	0	0	0	0.000628009	0	0	0	0	0	0	0	0	0	Bacteria	Proteobacteria	Gammaproteobacteria	Unclassified	Unclassified	Unclassified	Unclassified
GGCCTACGGGGGGCTGCATAAGTCGGATGTGAAAGCCCTGGGCTTAACCTGGGAATTGCATTCGATACTGTGCAGCTAGAGTCTGATAGAGGGAAGTGGAATTCCAGGTGTAGCGGTGAAATGCGTAGATATCTGGAGGAACATCAGTGGCGAAGGCGGCTTCCTGGATCAAGACTGACGCTGAGGCTCGAAAGCGTGGGGAGCAAACAGGATTAGATACCCCAGTAGTCAGATCGGAAGAGCACACGTCTGAACTCCAGTCACAGCGTAGCATCTCGTATGCCGTCT	0	0	0	0	0	0	0	0	0	0	0	0	0.000915801	0	0	0	0	0	Bacteria	Proteobacteria	Gammaproteobacteria	Unclassified	Unclassified	Unclassified	Unclassified
GGCCTACGGGGGGCTGCATAAGTCGGATGTGAAAGCCCTGGGCTTAACCTGGGAATTGCATTCGATACTGTGCAGCTAGAGTCTGATAGAGGGAAGTGGAATTCCAGGTGTAGCGGTGAAATGCGTAGATATCTGGAGGAACATCAGTGGCGAAGGCGGCTTCCTGGATCAAGACTGACGCTGAGGCTCGAAAGCGTGGGGAGCAAACAGGATTAGATACCCCGGTAGTCAGATCGGAAGAGCACACGTCTGAACTCCAGTCACAGCGTAGCATCTCGTATGCCGTCT	0	0	0	0	0	0	0	0	0	0	0	0	0.000641061	0	0	0	0	0	Bacteria	Proteobacteria	Gammaproteobacteria	Unclassified	Unclassified	Unclassified	Unclassified
GGCCTACGGGGGGCTGCATAAGTCGGATGTGAAAGCCCTGGGCTTAACCTGGGAATTGCATTCGATACTGTGCAGCTAGAGTCTGATAGAGGGAAGTGGAATTCCAGGTGTAGCGGTGAAATGCGTAGATATCTGGAGGAACATCAGTGGCGAAGGCGGCTTCCTGGATCAAGACTGACGCTGAGGCTCGAAAGCGTGGGGAGCAAACAGGATTAGATACCCGAGTAGTCAGATCGGAAGAGCACACGTCTGAACTCCAGTCACAGCGTAGCATCTCGTATGCCGTCT	0	0	0	0	0	0	0	0	0	0	0	0	0.000659377	0	0	0	0	0	Bacteria	Proteobacteria	Gammaproteobacteria	Unclassified	Unclassified	Unclassified	Unclassified
GGCCTACGGGGGGCTGCATAAGTCGGATGTGAAAGCCCTGGGCTTAACCTGGGAATTGCATTCGATACTGTGCAGCTAGAGTCTGATAGAGGGAAGTGGAATTCCAGGTGTAGCGGTGAAATGCGTAGATATCTGGAGGAACATCAGTGGCGAAGGCGGCTTCCTGGATCAAGACTGACGCTGAGGCTCGAAAGCGTGGGGAGCAAACAGGATTAGATACCCGGGTAGTCAGATCGGAAGAGCACACGTCTGAACTCCAGTCACAGCGTAGCATCTCGTATGCCGTCT	0	0	0	0	0	0	0	0	0	0	0	0	0.000622745	0	0	0	0	0	Bacteria	Proteobacteria	Gammaproteobacteria	Unclassified	Unclassified	Unclassified	Unclassified
GGCCTACGGGGGGCTGCATAAGTCGGATGTGAAAGCCCTGGGCTTAACCTGGGAATTGCATTCGATACTGTGCAGCTAGAGTCTGATAGAGGGAAGTGGAATTCCAGGTGTAGCGGTGAAATGCGTAGATATCTGGAGGAACATCAGTGGCGAAGGCGGCTTCCTGGATCAAGACTGACGCTGAGGCTCGAAAGCGTGGGGAGCAAACAGGATTAGATACCCGTGTAGTCAGATCGGAAGAGCACACGTCTGAACTCCAGTCACAGCGTAGCATCTCGTATGCCGTCT	0	0	0	0	0	0	0	0	0	0	0	0	0.000622745	0	0	0	0	0	Bacteria	Proteobacteria	Gammaproteobacteria	Unclassified	Unclassified	Unclassified	Unclassified
GGCCTACGGGGGGCTGCATAAGTCGGATGTGAAAGCCCTGGGCTTAACCTGGGAATTGCATTCGATACTGTGCAGCTAGAGTCTGATAGAGGGAAGTGGAATTCCAGGTGTAGCGGTGAAATGCGTAGATATCTGGAGGAACATCAGTGGCGAAGGCGGCTTCCTGGATCAAGACTGACGCTGAGGCTCGAAAGCGTGGGGAGCAAACAGGATTAGATACCCTAGTAGTCAGATCGGAAGAGCACACGTCTGAACTCCAGTCACAGCGTAGCATCTCGTATGCCGTCT	0	0	0	0	0	0	0	0	0	0	0	0	0.000659377	0	0	0	0	0	Bacteria	Proteobacteria	Gammaproteobacteria	Unclassified	Unclassified	Unclassified	Unclassified
GGCCTACGGGGGGCTGCATAAGTCGGATGTGAAAGCCCTGGGCTTAACCTGGGAATTGCATTCGATACTGTGCAGCTAGAGTCTGATAGAGGGAAGTGGAATTCCAGGTGTAGCGGTGAAATGCGTAGATATCTGGAGGAACATCAGTGGCGAAGGCGGCTTCCTGGATCAAGACTGACGCTGAGGCTCGAAAGCGTGGGGAGCAAACAGGATTAGATACCCTGGTAGTCAGATCGGAAGAGCACACGTCTGAACTCCAGTCACAGCGTAGCATCTCGTATGCCGTCT	0	0	0	0	0	0	0	0	0	0	0	0	0.000494533	0	0	0	0	0	Bacteria	Proteobacteria	Gammaproteobacteria	Unclassified	Unclassified	Unclassified	Unclassified
GGCCTACGGGGGGCTGCATAAGTCGGATGTGAAAGCCCTGGGCTTAACCTGGGAATTGCATTCGATACTGTGCAGCTAGAGTCTGATAGAGGGAAGTGGAATTCCAGGTGTAGCGGTGAAATGCGTAGATATCTGGAGGAACATCAGTGGCGAAGGCGGCTTCCTGGATCAAGACTGACGCTGAGGCTCGAAAGCGTGGGGAGCAAACAGGATTAGATACCCTTGTAGTCAGATCGGAAGAGCACACGTCTGAACTCCAGTCACAGCGTAGCATCTCGTATGCCGTCT	0	0	0	0	0	0	0	0	0	0	0	0	0.000476217	0	0	0	0	0	Bacteria	Proteobacteria	Gammaproteobacteria	Unclassified	Unclassified	Unclassified	Unclassified
GGCCTACGGGTGGCTGCATAAGTCGGATGTGAAAGCCCTGGGCTTAACCTGGGAACTGCATTCGATACTGTGCGGCTAGAGTTTGGTAGAGGGAAGTGGAATTCCAGGTGTAGCGGTGAAATGCGTAGATATCTGGAGGAACATCAGTGGCGAAGGCGGCTTCCTGGATCAAAACTGACGCTGAGGCTCGAAAGCGTGGGGAGCAAACAGGATTAGATACCCCAGTAGTCAGATCGGAAGAGCACACGTCTGAACTCCAGTCACAGCGTAGCATCTCGTATGCCGTCT	0	0	0	0	0	0	0	0	0	0.000170717	0	0	0.000604429	0.000541574	0	0	0	0	Bacteria	Proteobacteria	Gammaproteobacteria	Unclassified	Unclassified	Unclassified	Unclassified
GGCCTACGGGTGGCTGCATAAGTCGGATGTGAAAGCCCTGGGCTTAACCTGGGAACTGCATTCGATACTGTGCGGCTAGAGTTTGGTAGAGGGAAGTGGAATTCCAGGTGTAGCGGTGAAATGCGTAGATATCTGGAGGAACATCAGTGGCGAAGGCGGCTTCCTGGATCAAAACTGACGCTGAGGCTCGAAAGCGTGGGGAGCAAACAGGATTAGATACCCTAGTAGTCAGATCGGAAGAGCACACGTCTGAACTCCAGTCACCAGCCTCGATCTCGTATGCCGTCT	0	0	0	0	0	0	0	0	0	0	0	0	0	0	0	0	0.00699323	0	Bacteria	Proteobacteria	Gammaproteobacteria	Unclassified	Unclassified	Unclassified	Unclassified
GGCGCGTAGGCGGCTGCGCAAGTCGAACGTGAAATCCCTCGGCTCAACCGGGGAACTGCGTCCGATACTGCGTGGCTCGAGTCCCGGAGAGGGTAGCGGAATTCCCAGTGTAGCGGTGAAATGCGTAGATATTGGGAGGAACACCAGTGGCGAAGGCGGCTACCTGGACGGGTACTGACGCTGAGGCGCGAAAGCTAGGGGAGCAAACAGGATTAGATACCCCAGTAGTCAGATCGGAAGAGCACACGTCTGAACTCCAGTCACCATGCCTAATCTCGTATGCCGTCT	0.000477949	0.00559597	0	0	0	0	0	0	0	0	0	0	0	0	0	0	0	0	Bacteria	Unclassified	Unclassified	Unclassified	Unclassified	Unclassified	Unclassified
GGCGCGTAGGCGGCTGCGCAAGTCGAACGTGAAATCCCTCGGCTCAACCGGGGAACTGCGTCCGATACTGCGTGGCTCGAGTCCCGGAGAGGGTAGCGGAATTCCCAGTGTAGCGGTGAAATGCGTAGATATTGGGAGGAACACCAGTGGCGAAGGCGGCTACCTGGACGGGTACTGACGCTGAGGCGCGAAAGCTAGGGGAGCAAACAGGATTAGATACCCCAGTAGTCAGATCGGAAGAGCACACGTCTGAACTCCAGTCACGTAGAGAGATCTCGTATGCCGTCT	0	0	0	0	0	0	0	0	0.00286093	0	0	0	0	0	0	0	0	0	Bacteria	Unclassified	Unclassified	Unclassified	Unclassified	Unclassified	Unclassified
GGCGCGTAGGCGGCTGCGCAAGTCGAACGTGAAATCCCTCGGCTCAACCGGGGAACTGCGTCCGATACTGCGTGGCTCGAGTCCCGGAGAGGGTAGCGGAATTCCCAGTGTAGCGGTGAAATGCGTAGATATTGGGAGGAACACCAGTGGCGAAGGCGGCTACCTGGACGGGTACTGACGCTGAGGCGCGAAAGCTAGGGGAGCAAACAGGATTAGATACCCCGGTAGTCAGATCGGAAGAGCACACGTCTGAACTCCAGTCACAGCGTAGCATCTCGTATGCCGTCT	0	0	0	0	0	0	0	0	0	0.000136574	0	0	0	0	0	0	0	0	Bacteria	Unclassified	Unclassified	Unclassified	Unclassified	Unclassified	Unclassified
GGCGCGTAGGCGGCTGCGCAAGTCGAACGTGAAATCCCTCGGCTCAACCGGGGAACTGCGTCCGATACTGCGTGGCTCGAGTCCCGGAGAGGGTAGCGGAATTCCCAGTGTAGCGGTGAAATGCGTAGATATTGGGAGGAACACCAGTGGCGAAGGCGGCTACCTGGACGGGTACTGACGCTGAGGCGCGAAAGCTAGGGGAGCAAACAGGATTAGATACCCTAGTAGTCAGATCGGAAGAGCACACGTCTGAACTCCAGTCACAGCGTAGCATCTCGTATGCCGTCT	0	0	0	0	0	0	0	0	0	0	0	0.000566691	0	0	0	0	0	0	Bacteria	Unclassified	Unclassified	Unclassified	Unclassified	Unclassified	Unclassified
GGCGTGTAGGCGGCTGCTCAAGTCGGGTGTGAAATCCCTCGGCCTAACCGAGGAATGGCTCTCGATACTGGGTGGCTAGAGTGCGGGAGGGGTAAGTGGAACTCCAGGTGTAGCGGTGAAATGCGTAGATATCTGGAGGAACGCCGGTGGCGAAAGCGACTTACTGGCCCGCAACTGACGCTGAGGCGCGAAAGCTAGGGGAGCAAACGGGATTAGATACCCCGGTAGTCAGATCGGAAGAGCACACGTCTGAACTCCAGTCACGTAGAGAGATCTCGTATGCCGTCT	0	0	0	0	0	0	0	0	0.00167469	0	0	0	0	0	0	0	0	0	Bacteria	Planctomycetota	Unclassified	Unclassified	Unclassified	Unclassified	Unclassified
GGCGTGTAGGCGGCTGCTCAAGTCGGGTGTGAAATCCCTCGGCCTAACCGAGGAATGGCTCTCGATACTGGGTGGCTAGAGTGCGGGAGGGGTAAGTGGAACTCCAGGTGTAGCGGTGAAATGCGTAGATATCTGGAGGAACGCCGGTGGCGAAAGCGACTTACTGGCCCGCAACTGACGCTGAGGCGCGAAAGCTAGGGGAGCAAACGGGATTAGATACCCGAGTAGTCAGATCGGAAGAGCACACGTCTGAACTCCAGTCACAGCGTAGCATCTCGTATGCCGTCT	0	0	0	0	0	0	0	0	0	7.51e-05	0	0	0	0	0	0	0	0	Bacteria	Unclassified	Unclassified	Unclassified	Unclassified	Unclassified	Unclassified
GGGTGAATCTTTTACAATGCACGAAAGTGTGATAGAGCGAGCCAAAGTGCTTAACTTTTTGTTAAGCTTTTGCCTGTTGTAAATATACAGGCGAATAAGGACTGGGCAAGACCGGTGCCAGCCGCCGCGGTAATACCGGCAGTTCAAGTTGCAACCAACATTATTGGGTCTAAAACATCCGTAGCTTGTTTGATAAGTCTCTTGTGAAATCTGATATCTCAAATATCAGGCGTGCAAGAGATACTGTTAAGCTAGAGATCGGTAGGTGTAAGAAGTACGCGAGAGGTAGTGGTTAAATACGTTAATCTTTCGTGGACTCACAATTAGCGAAGGCATCTTACAAGAACGAATCTGACAGTGAGGGATGAAGGCTAGGGGCGCAAAAC	0	0	0	0	0	0	0	0	0	0	0	0	0	0	0	0	0	5.62e-05	Archaea	Nanoarchaeota	Woesearchaeia	Pacearchaeales	UBA73	Unclassified	Unclassified
GGTCCGTAGGCGGGCAGCTAAGTCAGTGGTGAAAGTCTGCAGCTCAACTGTAGAATTGCCATTGATACTGGTTGTCTTGAATTAGTATGAAGTGGTTAGAATAAGTAGTGTAGCGGTGAAATGCATAGATATTACTTAGAATACCAATTGCGAAGGCAGATCACTAATACTATATTGACGCTGATGGACGAAAGCGTGGGGAGCGAACAGGATTAGATACCCCAGTAGTCAGATCGGAAGAGCACACGTCTGAACTCCAGTCACAGCGTAGCATCTCGTATGCCGTCTT	0	0	0	0	0	0	0	0	0	3.41e-05	0	0	0	0	0	0	0	0	Bacteria	Bacteroidota	Bacteroidia	Flavobacteriales	Flavobacteriaceae	LPB0005	(RS_GCF_001637325.1)
GGTGCGTAGGCGGCTGCAATAGTCAGGTGTGAAATCCCTCGGCTCAACCGAGGAACTGCGCTTGAAACTTTGCGGCTTGAGGGAGACAGAGGTGAGCGGAACTGATGGTGGAGCGGTGAAATGCGTTGATATCATCAGGAACACCGGTGGCGAAAGCGGCTCACTGGGTCTTTTCTGACGCTGAGGCACGAAAGCTAGGGGAGCAAACGGGATTAGATACCCCAGTAGTCAGATCGGAAGAGCACACGTCTGAACTCCAGTCACAGCGTAGCATCTCGTATGCCGTCT	0	0	0	0	0	0	0	0	0	0	0	0.000104943	0	0	0	0	0	0	Bacteria	Planctomycetota	Planctomycetes	Pirellulales	Pirellulaceae	Unclassified	Unclassified
GGTGCGTAGGCGGCTGCAATAGTCAGGTGTGAAATCCCTCGGCTCAACCGAGGAACTGCGCTTGAAACTTTGCGGCTTGAGGGAGACAGAGGTGAGCGGAACTGATGGTGGAGCGGTGAAATGCGTTGATATCATCAGGAACACCGGTGGCGAAAGCGGCTCACTGGGTCTTTTCTGACGCTGAGGCACGAAAGCTAGGGGAGCAAACGGGATTAGATACCCGGGTAGTCAGATCGGAAGAGCACACGTCTGAACTCCAGTCACAGCGTAGCATCTCGTATGCCGTCT	0	0	0	0	0	0	0	0	0	0.000122916	0	0	0	0	0	0	0	0	Bacteria	Planctomycetota	Planctomycetes	Pirellulales	Pirellulaceae	Unclassified	Unclassified
GGTGCGTAGGCGGCTTTGTAAGTCGGATGTGAAAGCCCTGGGCTCAACCTGGGAATTGCACTCGATACTGCGGAGCTAGAGTATGGTAGAGGGAAGTGGAATTTCCGGTGTAGCGGTGAAATGCGTAGATATCGGAAGGAACACCAGTGGCGAAGGCGACTTCCTGGGCCAATACTGACGCTGAGGTGCGAAAGCGTGGGGAGCAAACAGGATTAGATACCCCAGTAGTCAGATCGGAAGAGCACACGTCTGAACTCCAGTCACAGCGTAGCATCTCGTATGCCGTCT	0	0	0	0	0	0	0	0	0	0	0	0	0	0	4.79e-05	0	0	0	Bacteria	Proteobacteria	Gammaproteobacteria	Woeseiales	Woeseiaceae	Unclassified	Unclassified
GGTTGAATTCTCTACAATGCACGAAAGTGTGATAGGGCGACTCCAAGTGCTTATGCATTGCATAGGCTTTTGCCAAGTGTAAATAGCTTGGCGAATAAGGGGTGGGCAAGACCGGTGGCAGCAGCCGCGGTAATACCGGCGCCCCGAGTGGTGGTCGTTTTTATTGGGCCTAAAGCGTTCGTAGCTGGTTTGAAGGGTCTTTGGTGAAATCCATGCGCTTAACGTATGGGCGTGCCAGGGAAACTTTCAAGCTCGAGACCGGGAGAGGTAAGGAGTATTGTTGGGGTAAGGGTAAAATCTTATAATCCTAATAGGACTACCTGTGGCGAAGGCGCCTTACCAGAACGGGTCTGACAGTGAGGGACGAAAGCTGAGGGAGCAAACG	0	0	0	0	0	0	0	0	0	3.41e-05	0	0	0	0	0	0	0	0	Archaea	Nanoarchaeota	Woesearchaeia	Unclassified	Unclassified	Unclassified	Unclassified
GTACGAAACCTTTACAATGCACGCAAGTGTGATAAGGGGATCCCCCGTGCTCATGCATTGCATGGGCTTTTGCCTAGTGTAAATAGCTTAGCGAATAAGTGGTGGGTAAGACTGGTGCCAGCCGCCGCGGTAACACCAGCGCCACGAGTGGTAACCACGTTTATTGGGCCTAAAGCGTCCGTAGCCGGTTTAGTAAATCTTTTGTGAAATTGTGCGGCTCAACCGTACAACGTGCAAGAGACACTGCTAAACTTGAGACCGGGAGGAGTCAGAAGTATTCCAGGGGGAGCGGTAAAATGTTATAATCCCTGGAGGACTACCTGTGGCGAAGGCGTCTGACCAGAACGGATCTGACGGTGAGGGACGAAAGCCAGGGGAGCGAACC	0	0	0	0	0	0	0	0	0	0	0	0	0	0	0	0	0.000352869	0.000435283	Archaea	Nanoarchaeota	Woesearchaeia	Unclassified	Unclassified	Unclassified	Unclassified
GTACGAAACCTTTACAATGCACGCAAGTGTGATAAGGGGATCCCCCGTGCTCATGCATTGCATGGGCTTTTGCTAAGTGTAAATAGCTTTGCGAATAAGTGGTGGGTAAGACTGGTGCCAGCCGCCGCGGTAACACCAGCGCCACGAGTGGTAACCACGTTTATTGGGCCTAAAGCGTCCGTAGCCGGTTTAGTAAGTCTTTTGTGAAATTGTACGGCTCAACTGTACAACGTGCAAGAGATACTGCTAGACTCGAGACCGGGAGGAGTCAGAAGTATTCCAGAGGGAGCGGTAAAATGTTATAATCTCTGGAGGACTACCTGTGGCGAAGGCGTCTGACCAGAACGGATCTGACGGTGAGGGACGAAAGCTAGGGGAGCGAACC	0	0	0	0.000353857	0	0	0	0	0	0	0	0	0	0	0	0	0	0	Archaea	Nanoarchaeota	Woesearchaeia	Unclassified	Unclassified	Unclassified	Unclassified
GTACGAATATTCTACAATACACGAAAGTGTGATAGAGGAACCCCAAGTGCTTATGCATTAGCATAGGCTTTTGCCAAGTGTAAATAGCATGGCGAATAAGTGGTGGGTAAGACGGGTGCCAGCAGCCGCGGTAACACCCGCGCCGCTAGTGGCAATCAGCATTATTGGGTCTAAAGCGTCCGTAGCCGGTCTTGAAAATCTTTTGTGAAATCGTTTGGCTTAACCAAACGGCGTGCATGAGACACTACAAGACTAGAGACCAGAGGGGGCATGAGGTATTCTTGGGGTAGCGGTTAAATGCGATAATCCTGAGAGGACCACCGATGGCGAAGGCATCATGCTAATATGGGTCTGACGGTGAGGGACGAAAGCCAGGGGAGCAAAAC	0	0	0	0	0	0	0	0	0	1.37e-05	0	0	0	0	0	0	0	0	Archaea	Nanoarchaeota	Woesearchaeia	Unclassified	Unclassified	Unclassified	Unclassified
GTACGAATTTTCTACAATACGCGAAAGCGTGATAGGGGGATCTAAAGTGCTCATGCATTAGCATGGGCTTTTGCCAAGCGTAAATAACTTGGCGAATAAGTGGTGGGTAAGACGGGTGCCAGCAGCCGCGGTAACACCTGCGCCACAAGTGGCAATCAGCATTATTGGGTCTAAAGCGTCCGTAGCCGGTCTAGTAAATCCTTTGTGAAATCGTTGAGCTCAACTTAACGGCGTGCAAAGGAGACTGCAAGACTAGGGACCAGGAGAGGCAAGAGGTATTCCATGGGTAGCGGTAAAATGCGATAATCCTTGGAGGACCACCGATGGCGAAGGCATCTTGCTAGAATGGGTCCGACGGTGAGGGACGAAAGCCAGGGGAGCAAAAC	0	0	0	0	0	0	0	0	0	0	0	0	0	4.78e-05	0	0	0	0	Archaea	Nanoarchaeota	Woesearchaeia	Unclassified	Unclassified	Unclassified	Unclassified
GTAGGAATCATGCGCAATGGGGGAAACCCTGACGCTGCGATGCCGCGTGTGGGATTAAGGTCATAATGACTGTAAACCACTGTGGAGTGGGAAGATGATGACGGTACCACTCTAGAAAGCAGTTGCTAACTACGTGCCAGAAGCCTCGGTCATACGTAGGCTGCAAGCGTTGTCCGGAGTTATTGGGCGTAAAGGGTTGGGTAGGTGGTTCGATGCGTCGAAGGTTAAATCTCACGGCTCAACCGTGAATATGCTTTCGATACGGTCGAACTAGAACATCGTAGGGGCTAGCAGAACAGTGCAAGTAGGGGTAAAATCCGTTGATATGCACTGGAATACCAAAGGCGTAGGCAGCTAGCTGGGCGATTGTTGACACTGAACCACGAAAGCTAGGGGAGC…	0	0	0	0	0	0	0	0	0	0	0	0	0.000109896	0.000175215	0.000143819	0	0	0	Bacteria	Patescibacteria	Microgenomatia	Unclassified	Unclassified	Unclassified	Unclassified
GTAGGAATCGTGCGCAATGGGCGAAAGCCTGACGCCGCGACGCCGCGTGAGGGATGAAGGCCTTCGGGTTGTAAACCTATATTAAAAAGTCACGGCAAACTTCGTGCCAGCAGCAGCGGTAATACGAAGGTGGCTAGTGTTATCCGGTTTTATTGGGCGTAAAGAGTTCTGTAGGCGGATTTGTAAGTTATATGTTAAATGCTATGGCCCAACCATGGTTTCGCGTGTAATACTACAAATCTAGAGTAAGCAAGAGGTTAGCGGAACGTACGGTGTAGTAGTGAAATGCGTTGATATCGTACGGAACACCTAATGCGAAGGCAGCTAACTGGGGCTTTACTGACGCTGAGAGACGAAAGTGTGGGGAGCAAAAC	0	0	0	0	0	0	0	0	0	0	0	0	7.33e-05	0	0	0	0	0	Bacteria	Patescibacteria	Unclassified	Unclassified	Unclassified	Unclassified	Unclassified
GTCCTACGGGCGGCTGCATAAGTCGGATGTGAAAGCCCTGGGCTTAACCTGGGAACTGCATTCGATACTGTGCGGCTAGAGTTTGGTAGAGGGAAGTGGAATTCCAGGTGTAGCGGTGAAATGCGTAGATATCTGGAGGAACATCAGTGGCGAAGGCGGCTTCCTGGATCAAAACTGACGCTGAGGCTCGAAAGCGTGGGGAGCAAACAGGATTAGATACCCGAGTAGTCAGATCGGAAGAGCACACGTCTGAACTCCAGTCACAGCGTAGCATCTCGTATGCCGTCT	0	0	0	0	0	0	0	0	0	0.000232175	0	0	0.000439585	0	0	0	0	0	Bacteria	Proteobacteria	Gammaproteobacteria	Unclassified	Unclassified	Unclassified	Unclassified
GTCCTACGGGGGGCTGCATAAGTCGGATGTGAAAGCCCTGGGCTTAACCTGGGAACTGCATTCGATACTGTGCGGCTAGAGTTTGGTAGAGGGAAGTGGAATTCCAGGTGTAGCGGTGAAATGCGTAGATATCTGGAGGAACATCAGTGGCGAAGGCGGCTTCCTGGATCAAAACTGACGCTGAGGCTCGAAAGCGTGGGGAGCAAACAGGATTAGATACCCCGGTAGTCAGATCGGAAGAGCACACGTCTGAACTCCAGTCACAGCGTAGCATCTCGTATGCCGTCT	0	0	0	0	0	0	0	0	0	0	0	0	0.000421269	0	0	0	0	0	Bacteria	Proteobacteria	Gammaproteobacteria	Unclassified	Unclassified	Unclassified	Unclassified
GTCCTACGGGGGGCTGCATAAGTCGGATGTGAAAGCCCTGGGCTTAACCTGGGAACTGCATTCGATACTGTGCGGCTAGAGTTTGGTAGAGGGAAGTGGAATTCCAGGTGTAGCGGTGAAATGCGTAGATATCTGGAGGAACATCAGTGGCGAAGGCGGCTTCCTGGATCAAAACTGACGCTGAGGCTCGAAAGCGTGGGGAGCAAACAGGATTAGATACCCTAGTAGTCAGATCGGAAGAGCACACGTCTGAACTCCAGTCACAGCGTAGCATCTCGTATGCCGTCT	0	0	0	0	0	0	0	0	0	0	0	0	0.000348004	0	0	0	0	0	Bacteria	Proteobacteria	Gammaproteobacteria	Unclassified	Unclassified	Unclassified	Unclassified
GTCCTACGGGGGGCTGCATAAGTCGGATGTGAAAGCCCTGGGCTTAACCTGGGAATTGCACTCGATACTGTGCGGCTAGAGTCTGATAGAGGGAAGTGGAATTCCAGGTGTAGCGGTGAAATGCGTAGATATCTGGAGGAACATCAGTGGCGAAGGCGGCTTCCTGGATCAAGACTGACGCTGAGGCTCGAAAGCGTGGGGAGCAAACAGGATTAGATACCCTAGTAGTCAGATCGGAAGAGCACACGTCTGAACTCCAGTCACAGCGTAGCATCTCGTATGCCGTCT	0	0	0	0	0	0	0	0	0	0	0	0.00295939	0	0	0	0	0	0	Bacteria	Proteobacteria	Gammaproteobacteria	Unclassified	Unclassified	Unclassified	Unclassified
GTCCTACGGGTGGCTGCATAAGTCGGATGTGAAAGCCCTGGGCTTAACCTGGGAATTGCATTCGATACTGTGCAGCTAGAGTCTGATAGAGGGAAGTGGAATTCCAGGTGTAGCGGTGAAATGCGTAGATATCTGGAGGAACATCAGTGGCGAAGGCGGCTTCCTGGATCAAGACTGACGCTGAGGCTCGAAAGCGTGGGGAGCAAACAGGATTAGATACCCCAGTAGTCAGATCGGAAGAGCACACGTCTGAACTCCAGTCACAGCGTAGCATCTCGTATGCCGTCT	0	0	0	0	0	0	0	0	0	0	0	0	0	0	0.00158201	0	0	0	Bacteria	Proteobacteria	Gammaproteobacteria	Unclassified	Unclassified	Unclassified	Unclassified
GTCCTACGGGTGGCTGCATAAGTCGGATGTGAAAGCCCTGGGCTTAACCTGGGAATTGCATTCGATACTGTGCAGCTAGAGTCTGATAGAGGGAAGTGGAATTCCAGGTGTAGCGGTGAAATGCGTAGATATCTGGAGGAACATCAGTGGCGAAGGCGGCTTCCTGGATCAAGACTGACGCTGAGGCTCGAAAGCGTGGGGAGCAAACAGGATTAGATACCCCGGTAGTCAGATCGGAAGAGCACACGTCTGAACTCCAGTCACAGCGTAGCATCTCGTATGCCGTCT	0	0	0	0	0	0	0	0	0	0	0	0	0	0	0.00100674	0	0	0	Bacteria	Proteobacteria	Gammaproteobacteria	Unclassified	Unclassified	Unclassified	Unclassified
GTCCTACGGGTGGCTGCATAAGTCGGATGTGAAAGCCCTGGGCTTAACCTGGGAATTGCATTCGATACTGTGCAGCTAGAGTCTGATAGAGGGAAGTGGAATTCCAGGTGTAGCGGTGAAATGCGTAGATATCTGGAGGAACATCAGTGGCGAAGGCGGCTTCCTGGATCAAGACTGACGCTGAGGCTCGAAAGCGTGGGGAGCAAACAGGATTAGATACCCCTGTAGTCAGATCGGAAGAGCACACGTCTGAACTCCAGTCACAGCGTAGCATCTCGTATGCCGTCT	0	0	0	0	0	0	0	0	0	0	0	0	0	0	0.000934826	0	0	0	Bacteria	Proteobacteria	Gammaproteobacteria	Unclassified	Unclassified	Unclassified	Unclassified
GTCCTACGGGTGGCTGCATAAGTCGGATGTGAAAGCCCTGGGCTTAACCTGGGAATTGCATTCGATACTGTGCAGCTAGAGTCTGATAGAGGGAAGTGGAATTCCAGGTGTAGCGGTGAAATGCGTAGATATCTGGAGGAACATCAGTGGCGAAGGCGGCTTCCTGGATCAAGACTGACGCTGAGGCTCGAAAGCGTGGGGAGCAAACAGGATTAGATACCCGAGTAGTCAGATCGGAAGAGCACACGTCTGAACTCCAGTCACAGCGTAGCATCTCGTATGCCGTCT	0	0	0	0	0	0	0	0	0	0	0	0	0	0	0.00122247	0	0	0	Bacteria	Proteobacteria	Gammaproteobacteria	Unclassified	Unclassified	Unclassified	Unclassified
GTCCTACGGGTGGCTGCATAAGTCGGATGTGAAAGCCCTGGGCTTAACCTGGGAATTGCATTCGATACTGTGCAGCTAGAGTCTGATAGAGGGAAGTGGAATTCCAGGTGTAGCGGTGAAATGCGTAGATATCTGGAGGAACATCAGTGGCGAAGGCGGCTTCCTGGATCAAGACTGACGCTGAGGCTCGAAAGCGTGGGGAGCAAACAGGATTAGATACCCGGGTAGTCAGATCGGAAGAGCACACGTCTGAACTCCAGTCACAGCGTAGCATCTCGTATGCCGTCT	0	0	0	0	0	0	0	0	0	0	0	0	0	0	0.00100674	0	0	0	Bacteria	Proteobacteria	Gammaproteobacteria	Unclassified	Unclassified	Unclassified	Unclassified
GTCCTACGGGTGGCTGCATAAGTCGGATGTGAAAGCCCTGGGCTTAACCTGGGAATTGCATTCGATACTGTGCAGCTAGAGTCTGATAGAGGGAAGTGGAATTCCAGGTGTAGCGGTGAAATGCGTAGATATCTGGAGGAACATCAGTGGCGAAGGCGGCTTCCTGGATCAAGACTGACGCTGAGGCTCGAAAGCGTGGGGAGCAAACAGGATTAGATACCCGTGTAGTCAGATCGGAAGAGCACACGTCTGAACTCCAGTCACAGCGTAGCATCTCGTATGCCGTCT	0	0	0	0	0	0	0	0	0	0	0	0	0	0	0.000767037	0	0	0	Bacteria	Proteobacteria	Gammaproteobacteria	Unclassified	Unclassified	Unclassified	Unclassified
GTCCTACGGGTGGCTGCATAAGTCGGATGTGAAAGCCCTGGGCTTAACCTGGGAATTGCATTCGATACTGTGCAGCTAGAGTCTGATAGAGGGAAGTGGAATTCCAGGTGTAGCGGTGAAATGCGTAGATATCTGGAGGAACATCAGTGGCGAAGGCGGCTTCCTGGATCAAGACTGACGCTGAGGCTCGAAAGCGTGGGGAGCAAACAGGATTAGATACCCTGGTAGTCAGATCGGAAGAGCACACGTCTGAACTCCAGTCACAGCGTAGCATCTCGTATGCCGTCT	0	0	0	0	0	0	0	0	0	0	0	0	0	0	0.000791006	0	0	0	Bacteria	Proteobacteria	Gammaproteobacteria	Unclassified	Unclassified	Unclassified	Unclassified
GTCCTACGGGTGGCTGCATAAGTCGGATGTGAAAGCCCTGGGCTTAACCTGGGAATTGCATTCGATACTGTGCAGCTAGAGTCTGATAGAGGGAAGTGGAATTCCAGGTGTAGCGGTGAAATGCGTAGATATCTGGAGGAACATCAGTGGCGAAGGCGGCTTCCTGGATCAAGACTGACGCTGAGGCTCGAAAGCGTGGGGAGCAAACAGGATTAGATACCCTTGTAGTCAGATCGGAAGAGCACACGTCTGAACTCCAGTCACAGCGTAGCATCTCGTATGCCGTCT	0	0	0	0	0	0	0	0	0	0	0	0	0	0	0.000671157	0	0	0	Bacteria	Proteobacteria	Gammaproteobacteria	Unclassified	Unclassified	Unclassified	Unclassified
GTGCGAAAACTTCGCAATGTGGGAAACCACGACGAGGGGAGTCCAAGTGCTTGCACTATGTGTAGGCTGTTTCCGTACCTAAAAAGCACGGAGAGTAAGGGCTGGGTAAGACGGGTGCCAGCCGCCGCGGTAATACCCGCAGCCCGAGTGGTGGTCGCTATTATTGGGCCTAAAACGTCCGTAGCCTGCCCGGTAAATTCTTGGGGAAATCGGCCAGCTTAACTGGCCGAAGTCCGAGGAGACTGCCGGGCTTGGGACTGGGTGAGGTCAGAGGTACTTCAGGGGTAGGGGTAAAATCCTGTAATCCTTGAAGGACCACCAGTGGCGAAGGCGTCTGACTAGAACGGATCCGACGGTAAGGGACGAAGCCCTGGGGCACAAACG	0	0	0	0	0	0	0	0	0.000139558	6.83e-05	0	0	0	0	0	0	0	0	Archaea	Thermoplasmatota	Thermoplasmata_A	Methanomassiliicoccales	Methanomassiliicoccaceae	DTU008	(GB_GCA_001512965.1)
TAAAGAATCTTCCACAATGGACGAAAGTCTGATGGAGCAATACCGCGTGGGTGATGACGGTCGAAAGATTGTAAAACCCTTTTCTGAGGGAAGAATTCTGACGGTACCTCAGGAATAAGCACCGGCTAACTCCGTGCCAGCAGCCGCGGTAATACGGAGGGTGCAAGCGTTATCCGGAATCATTGGGCGTAAAGCGTCCGCAGGCTGTTTATTAAGTTAGTTATTAAATCTTGTAGCCCAACTGCAAGGCCGTGACTAAAACTGATAAACTAGAGAATTGCAGGGGTGCGCGGAATTCTGTGTGTAGGGGTAAAATCCGTAGATACACAGAGGAACACCGAAAGCGAAGGCAGCGCACTGGGCAATTTCTGACGCTCATGGACGAAAGCGTGGGTAGCG…	0	0	0	0	0	0	0	0	0	0	0	0	0	3.19e-05	0	0	0	0	Bacteria	Patescibacteria	Gracilibacteria	Peregrinibacterales	Unclassified	Unclassified	Unclassified
TAAAGAATCTTCCACAATGGACGAAAGTCTGATGGAGCGACACCGCGTGAGGGATGAAGTTCTAACGAATGTAAACCTCTTTTGTGTGGGAGCAAATTATTGAGTCAACCACACGAATAAGCACCGGCTAATCTCGTGCCAGCAGCCGCGGTAATACGAGAGGTGCAAGCGTTATCCGGAATCACTGGGCGTAAAGCGTCCGCAGCCGGATGGTTAAGTCTGGAGTAAAATTTGGGAGCCCAACTCCCAAAGTGTTCCGGAAACTAGCTATCTAGAGTAGTACAGGGGTGCGTGGAATTCCTATTGTAGGGGTAAAATCCGTAGATAATAGGAGGAACACCAAACGCGAAGGCAGCGCACTGGGTACTTACTGACGGTCAGGGACGAAAGCGTGGGGAG…	0	0	0	0	0.000589623	0	0	0	0	0	0	0	0	0	0	0	0	0	Bacteria	Patescibacteria	Gracilibacteria	Unclassified	Unclassified	Unclassified	Unclassified
TAAAGAATCTTCCACAATGGGCGAAAGCCTGATGGAGCAACACCGCGTGAGTGATGAAGGTCGAAAGATCGTAAAGCTCTTTTCTGAGGGAAGAATTATGACGGTACCTTAGGAATAAGCACCGGCTAACTCCGTGCCAGCAGCCGCGGTAATACGGAGGGTGCAAGCGTTACCCGGAATCATTGGGCGTAAAGCGTCCGCAGGTGGTTTATTAAGTCAGATATTAAATCTTGGGGCCCAACTCCAAGGCTGTATCTGAAACTGCTAAACTAGAGTCTTTCAGGGGCAAGCGGAATTCTGTGTGTAGGGGTAAAATCCGTAGATACACAGAGGAACACCAAAAGCGAAGGCAGCTTGCTGGGAAAGTACTGACACTCATGGACGAAAGCGTAGGGAGCG…	0	0	0	0	0	0	0	0	0	0	0	0	0	4.78e-05	0	0	0	0	Bacteria	Patescibacteria	Gracilibacteria	Peregrinibacterales	Um-filter-41-14	Um-filter-41-14	Um-filter-41-14_sp1(GB_GCA_002788755.1)
TAAAGAATCTTCCGCAATGGACGAAAGTCTGACGGAGCAACACTGCGTGGTGGATGAAGGCCTTCGGGTTGTAAACACCTTTTCTGGGGGAAGAAGTTCTGACGGTACCCCAGGAATAAGCGACGGCTAATTACGTGCCAGCAGCCGCGGTAATACGTAAGTCGCGAGCGTTATCCGGAATCATTGGGCGTAAAGCGTCCGTAGGCGGTTTTGTAAGTCTGTGGTTAAATCCCAGGGCTCAACCCTGGAATCGTCACGGAAACTATAAGACTTGAGGTATGCAGGGGCAGATGGAATTCCAGAAGTAGGGGTAAAATCCGTAGATCTCTGGAGGAACACCAAACGCGAAGGCATTCTGCTGGGCATTACCTGACGCTAAGGGACGAAAGCGTGGGGAGC…	0	0	0	0	0	0	0	0	0	4.1e-05	0	0	0	0	0	0	0	0	Bacteria	Patescibacteria	Gracilibacteria	Peregrinibacterales	Unclassified	Unclassified	Unclassified
TAAAGAATCTTCCGCAATGGACGAAAGTCTGACGGAGCGACACCGCGTGGTGGATGAAGCTTTTAGGAGTGTAAACACCTTTTATGGGGGAAGAAATTCTGACGGTACCCCATGAATAAGGACCGGCTAATTACGTGCCAGCAGCCGCGGTAATACGTAAGGTCCAAGCGTTAACCGGAATTATTGGGCGTAAAGCGTCCGCAGGCGGTTTGCCAAGTTGATTATTAAATACCGACGCTCAACGTCGGTGCTGTAGTCAAAACTGGTAGACTAGAGATATGGAGAGGTGCGTGGAATTGTGCAAGTAGGGGTAAAATCCGTAGATATGCATAGGAACACCAAAAGCGAAGGCAGCGCACTGGCCATTATCTGACGCTCAGGGACGAAAGCGTGGGGAGC…	0	0	0	0	0	0	0	0	0	0	0	0	0	0	0	0	0	0.000168497	Bacteria	Patescibacteria	Gracilibacteria	Peregrinibacterales	Unclassified	Unclassified	Unclassified
TAAAGAATCTTCCGCAATGGACGAAAGTCTGACGGAGCGACACCGCGTGGTGGATGAAGCTTTTCGGAGTGTAAACACCTTTTATGAGGGAAGAAAATCTGACGGTACCTCATGAATAAGGACCGGCTAATTACGTGCCAGCAGCCGCGGTAATACGTAAGGTCCAAGCGTTAACCGGAATTATTGGGCGTAAAGCGTCCGCAGGCGGTTTGCCAAGTTGATTATGAAATACCGACGCTCAACGTCGGTGCTGTAGTCAAAACTGGTAAACTAGAGATATGGAGAGGTGCGTGGAATTGTGCAAGTAGGGGTAAAATCCGTAGATATGCATAGGAACACCAAAAGCGAAGGCAGCGCACTGGCCATTATCTGACGCTCAGGGACGAAAGCGTGGGGAGC…	0	0	0	0	0	0	0	0	0	0	0	0	0	0	0	0	0.000513265	0.000294869	Bacteria	Patescibacteria	Unclassified	Unclassified	Unclassified	Unclassified	Unclassified
TAAAGAATCTTCCGCAATGGACGAAAGTCTGACGGAGCGACACCGCGTGGTGGATGAAGCTTTTCGGAGTGTAAACACCTTTTATGAGGGAAGAAATTCTGACGGTACCTCATGAATAAGGACCGGCTAATTACGTGCCAGCAGCCGCGGTAATACGTAAGGTCCAAGCGTTAACCGGAATTATTGGGCGTAAAGCGTCCGCAGGCGGTTTGCCAAGTTGATTATGAAATACCGACGCTCAACGTCGGTGCTGTAGTCAAAACTGGTAAACTAGAGATATGGAGAGGTGCGTGGAATTGTGCAAGTAGGGGTAAAATCCGTAGATATGCACAGGAACACCAAAAGCGAAGGCAGCGCACTGGCCATTATCTGACGCTCATGGACGAAAGCGTGGGGAGC…	0	0	0	0.000778485	0	0.00245399	0	0	0	0	0	0	0	0	0	0	0	0.000294869	Bacteria	Patescibacteria	Gracilibacteria	Peregrinibacterales	Unclassified	Unclassified	Unclassified
TAAAGAATCTTCCGCAATGGACGAAAGTCTGACGGAGCGACACCGCGTGGTGGATGAAGCTTTTCGGAGTGTAAACACCTTTTATGAGGGAAGAAATTCTGACGGTACCTCATGAATAAGGACCGGCTAATTACGTGCCAGCAGCCGCGGTAATACGTAAGGTCCAAGCGTTAACCGGAATTATTGGGCGTAAAGCGTCCGCAGGCGGTTTGCCAAGTTGATTATGAAATACCGACGCTCAACGTCGGTGCTGTAGTCAAAACTGGTAAACTAGAGATATGGAGAGGTGCGTGGAATTGTGCAAGTAGGGGTAAAATCCGTAGATATGCATAGGAACACCAAAAGCGAAGGCAGCGCACTGGCCATTATCTGACGCTCAGGGACGAAAGCGTGGGGAGC…	0	0	0	0	0	0	0	0	0	0	0	0	0	0	0	0	0	1.4e-05	Bacteria	Patescibacteria	Unclassified	Unclassified	Unclassified	Unclassified	Unclassified
TAAAGAATCTTCCGCAATGGACGAAAGTCTGACGGAGCGACACCGCGTGGTGGATGACACCCTTCGGGGCGTAAACACCTTTTATGGGGGAAGAAGATCTGACGGTACCCCATGAATAAGGACCGGCTAATTACGTGCCAGCAGCCGCGGTAATACGTAAGGTCCGAGCGTTAACCGGAATAATTGGGCGTAAAGCGTCCGCAGGTGGTGTAATAAGTGGATTATTAAATACCGAAGCTCAACTTCGGTGCTGTAGTCCAAACTATTATACTAGAGGGATGGAGAGGTGCGTGGAATTGTGCAAGTAGGGGTAAAATCCGTAGATATGCATAGGAACACCAAAAGCGAAGGCAGCGCACTGGCCATTTCCTGACACTCATGGACGAAAGCGTGGGGAGC…	0	0	0	0.00318471	0.00442217	0	0	0	0	0	0	0	0	0	0	0	0	0	Bacteria	Patescibacteria	Gracilibacteria	Peregrinibacterales	Unclassified	Unclassified	Unclassified
TAAAGAATCTTCCGCAATGGACGAAAGTCTGACGGAGCGACACCGCGTGGTGGATGACACTCTTCGGAGCGTAAACACCTTTTATGGGGGAAGAAGATCTGACGGTACCCCATGAATAAGGACCGGCTAATTACGTGCCAGCAGCCGCGGTAATACGTAAGGTCCGAGCGTTAACCGGAATAATTGGGCGTAAAGCGTCCGCAGGTGGTGCAGTAAGTGGATTATTAAATACCGAAGCTCAACTTCGGTGCTGTAGTCCAAACTATTGTACTAGAGGGATGGAGAGGTGCGTGGAATTGTGCAAGTAGGGGTAAAATCCGTAGATATGCATAGGAACACCAAAAGCGAAGGCAGCGCACTGGCCATTTCCTGACACTCATGGACGAAAGCGTGGGGAGC…	0	0	0	0	0	0	0	0	0	0	0	0	0	0	0	0	0	0.00019658	Bacteria	Patescibacteria	Gracilibacteria	Peregrinibacterales	Unclassified	Unclassified	Unclassified
TAAAGAATCTTCCGCAATGGGCGAAAGCCTGACGGAGCAACACTGCGTGGTGGATGAAGGCCCTCGGGTCGTAAACACCTTTTCTGGGGGAAGAAGTTCTGACGGTACCCCAGGAATAAGCGACGGCTAATTACGTGCCAGCAGCCGCGGTAATACGTAAGTCGCAAGCGTTATCCGGAATTATTGGGCGTAAAGCGTCCGTAGGCGGTCTTATAAGTCTGTGGTTAAATCCCAGGGCTCAACCCTGGAATCGTCACGGAAACTATAAAACTTGAGGTATGCAGGGGCAGATGGAATTCCAGAAGTAGGGGTAAAATCCGTAGATCTCTGGAGGAACACCAAACGCGAAGGCATTCTGCTGGGCATTACCTGACGCTGAGGGACGAAAGCGTGGGGAGC…	0.00013035	0	0	0	0	0	0	0	0	0	0	0	0	0.000143358	0	0	0	0	Bacteria	Patescibacteria	Gracilibacteria	Peregrinibacterales	Unclassified	Unclassified	Unclassified
TAAAGAATCTTTCGCAATGGAGGAAACTCTGACGAAGCAATACCGCGTGGGCGATGAAGGCCGAAAGGTTGTAAAGCCCTTTTCTGAGGGAATAATTTTGAAGGTACCTCAGGAATAAGCACCGGCTAACTCCGTGCCAGCAGCCGCGGTAATACGGAGGGTGCAAGCGTTACCCGGAATCATTGGGCGTAAAGCGCGTGTAGGCGGCCTTGCAAGTCAGGCGTGAAAGCCCTCGGCTTAACCGGGGAAGTGCGTCTGAAACTGCTTGGCTCGAGTACGGGAGAGGGAGGCGGAATTCCCAGTGTAGAGGTGAAATGCGTAGATATCGGAAGGAACACCAGTGGCGAAGGCGGCTTCCTGGTCCAACACTGACGCTGAGGCGCGAAAGCGTGGGGAGCA…	0	0	0	0	0	0	0	0	0	0	0	0	0	0	2.4e-05	0	0	0	Bacteria	MBNT15	MBNT15	MBNT15	MBNT15	CG2-30-66-27	(GB_GCA_001873935.1)
TAAAGAATCTTTCGCAATGGAGGAAACTCTGACGAAGCAATACCGCGTGGGCGATGAAGGCCGAAAGGTTGTAAAGCCCTTTTCTGAGGGAATAATTTTGAAGGTACCTCAGGAATAAGCACCGGCTAACTCCGTGCCAGCAGCCGCGGTAATACGGAGGGTGCAAGCGTTACCCGGAATCATTGGGCGTAAAGCGCGTGTAGGCGGCCTTGCAAGTCAGGCGTGAAAGCCCTCGGCTTAACCGGGGAAGTGCGTCTGAAACTGCTTGGCTCGAGTACGGGAGAGGGAGGCGGAATTCCCAGTGTAGAGGTGAAATTCGTAGATATTGGGAGGAACACCGGTGGCGAAAGCGGCCTCCTGGACCGATACTGACGCTGAGACGCGAAAGCGTGGGGAGCA…	0	0	0	0	0	0	0	0	0	0	0	0	0	0	2.4e-05	0	0	0	Bacteria	MBNT15	MBNT15	MBNT15	MBNT15	CG2-30-66-27	(GB_GCA_001873935.1)
TAAAGAATCTTTCGCAATGGAGGAAACTCTGACGAAGCAATACCGCGTGGGCGATGAAGGCCGAAAGGTTGTAAAGCCCTTTTCTGAGGGAATAATTTTGAAGGTACCTCAGGAATAAGCACCGGCTAACTCCGTGCCAGCAGCCGCGGTAATACGGAGGGTGCAAGCGTTACCCGGAATCATTGGGCGTAAAGCGCGTGTAGGCGGCCTTGCAAGTCAGGCGTGAAAGCCCTCGGCTTAACCGGGGAAGTGCGTCTGAAACTGCTTGGCTTGAGTACGGGAGAGGGAGGCGGAATTCCCAGTGTAGAGGTGAAATTCGTAGATATTGGGAGGAACACCGGTGGCGAAAGCGGCCTCCTGGACCGATACTGACGCTGAGACGCGAAAGCGTGGGGAGCA…	0	0	0	0	0	0	0	0	0	0	0	0	0	0	2.4e-05	0	0	0	Bacteria	MBNT15	MBNT15	MBNT15	MBNT15	CG2-30-66-27	(GB_GCA_001873935.1)
TAACGAATATTCCACAATGCACGCAAGTGTGATGGAGCAATGCCGCGTGAAGGATGAAGCATTTCGATGTGTAAACTTCTGTCAGGGTTTAGGAAATTTGACCAGACCCAAAGGAAGGGCCGGCTAACTTCGTGCCAGCAGCCGCGGTAATACGAAGGGCCCGAGCGTTAAGCGGATTTACTGGGCTTAAAGGGTGCGTAGGCGGGATCGTAAGTACTTTGTGAAATCCCGGAGCTCAACTCCGGAAGTGCTTGGTAAACTGCGATTCTTGAGGCAAGTAGAGGCAATCGGAACTGTAGGTGTAGCGGTGAAATGCGTAGATATCTACAGGAACACCAATGGTGAAGACAGGTTGCTGGGCTTGTTCTGACGCTCATGCACGAAAGCGTGGGGATCAAA…	0	0	0	0	0	0	0	0	0	0	0	0	0	0	0	0	0	0.000112331	Bacteria	Planctomycetota	Phycisphaerae	Phycisphaerales	SM1A02	UBA5793	(GB_GCA_002418285.1)
TAACGAATATTCCACAATGCGCGAAAGCGTGATGGAGCAATGCCGCGTGCAGGATGAAGCCCCTCGGGGTGTAAACTGCTGTCAGGGTTTAGAAACCATGATCAGACCCAAAGGAAGAGGCGGCTAACTCTGTGCCAGCAGCCGCGGTAATACAGAGGCCTCGAGCGTTGCGCGGAATTACTGGGCTTAAAGGGTGCGTAGGCTGATATGCAAGTGCTTTGTGAAATCCCAGAGCTCAACTCTGGAACTGCTTGGCAGACTGCATGTCTTGAGGTCGGTAGGGGTTGCTGGAACGGTTGGTGGAGCGGTGAAATGCGTAGATATCAACCGGAACGCCAAAGGTGAAGACAAGCAACTGGGCCGATTCTGACGCTGAGGCACGAAAGCGTGGGGAGCAAA…	0	0	0	0	0	0	0	0	0.000418673	0.000457522	0.000828215	0	0	0	0	0	0	0	Bacteria	Planctomycetota	Phycisphaerae	Phycisphaerales	SM1A02	UBA5793	(GB_GCA_002418285.1)
TAACGAATATTCCACAATGCGCGAAAGCGTGATGGAGCAATGCCGCGTGCAGGATGAAGGCCTTCGGGTTGTAAACTGCTGTCAGGGTTTAGGAACACAATGACCAGACCCAAAGGAAGAGACGGCTAACTCTGTGCCAGCAGCCGCGGTAATACAGAGGTCTCGAGCGTTAATCGGAATCACTGGGCTTAAAGCGTACGCAGGCGGACCGGTAAGTACTTTGTGAAATCCCTCGGCTCAACCGAGGAACTGCTTGGTATACTGCCGGTCTTGAGCATGGTAGAGGCGGTCGGAACGATAGGTGGAGCGGTGAAATGCGTAGATATCTATCGGAACGCCGAAGGTGAAGACAGGCCGCTGGGCCATTGCTGACGCTCAGGTACGAAAGCGTGGGGAGCG…	0	0	0.000230929	0	0	0	0	0	0	0	0	0	0	0	0	0	0	0	Bacteria	Planctomycetota	Phycisphaerae	Phycisphaerales	SM1A02	UBA5793	(GB_GCA_002418285.1)
TAACGAATATTCCACAATGCGCGAAAGCGTGATGGAGCAATGCCGCGTGCGGGATGAAGCATCTAGGTGTGTAAACCGCTGTCAGGGTTTAGGAATCCATGACCAGACCCAAAGGAAGAGCCGGCTAACTCTGTGCCAGCAGCCGCGGTAATACAGAGGGCTCGAGCGTTAATCGGAATCACTGGGCTTAAAGGGTGCGTAGGCGGACGGGTAAGTATCTTGTGAAATCCCAGGGCTCAACCCTGGAATGGCTTGGTAGACTGCTCGTCTTGAGCCCGACAGGGGTCATCAGAACGCTAGGTGGAGCGGTGAAATGCGTAGATATCTAGCGGAATGCCAAAGGTGAAGACAGATGACTGGGTCGGCGCTGACGCTGAGGCACGAAAGCGTGGGTAGCGA…	0	0	0	0	0	0	0	0	0	4.1e-05	0	4.2e-05	0	0	0	0	0	0	Bacteria	Planctomycetota	Phycisphaerae	Phycisphaerales	SM1A02	UBA5793	(GB_GCA_002418285.1)
TAACGAATATTCCACAATGCGCGAAAGCGTGATGGAGCAATGCCGCGTGCGGGATGAAGCCCTTCGGGGTGTAAACCGCTGTCAGGGTTTAGAAACCATGATCAGACCCAAAGGAAGAGGCGGCTAACTCTGTGCCAGCAGCCGCGGTAATACAGAGGCCTCGAGCGTTGCGCGGAATTACTGGGCTTAAAGGGTGCGTAGGCTGATATGCAAGTGCTTTGTGAAATCCCAGAGCTTAACTCTGGAACTGCTCGGCAGACTGCATATCTTGAGGTCGGTAGGGGTTGCTGGAACGGTTGGTGGAGCGGTGAAATGCGTAGATATCAACCGGAACGCCAAAGGTGAAGACAAGCAACTGGGCCGATTCTGACGCTGAGGCACGAAAGCGTGGGGAGCAAA…	0	0	0.000808252	0	0	0	0	0	0	0.00025949	0	0	0.000128212	0	0	0	0	0	Bacteria	Planctomycetota	Phycisphaerae	Phycisphaerales	SM1A02	UBA5793	(GB_GCA_002418285.1)
TAACGAATATTCCACAATGCGCGAAAGCGTGATGGAGCAATGCCGCGTGCGGGATGAAGCCCTTCGGGGTGTAAACCGCTGTCAGGGTTTAGAAACCATGATCAGACCCAAAGGAAGAGGCGGCTAACTCTGTGCCAGCAGCCGCGGTAATACAGAGGCCTCGAGCGTTGCGCGGAATTACTGGGCTTAAAGGGTGCGTAGGCTGATATGCAAGTGCTTTGTGAAATCCCAGAGCTTAACTCTGGAACTGCTTGGCAGACTGCATATCTTGAGGTCGGTAGGGGTTGCTGGAACGGTTGGTGGAGCGGTGAAATGCGTAGATATCAACCGGAACGCCAAAGGTGAAGACAAGCAACTGGGCCGATTCTGACGCTGAGGCACGAAAGCGTGGGGAGCAAA…	0	0	0	0	0	0	0	0	0	0.00047118	0	0.000671634	0	0	0	0	0	0	Bacteria	Planctomycetota	Phycisphaerae	Phycisphaerales	SM1A02	UBA5793	(GB_GCA_002418285.1)
TAACGAATATTCCACAATGCGCGAAAGCGTGATGGAGCAATGCCGCGTGCGGGATGAAGCCCTTCGGGGTGTAAACCGCTGTCAGGGTTTAGGAAAACATTGACCAGACCCAAAGGAAGAGGCGGCTAACTCTGTGCCAGCAGCCGCGGTAATACAGAGGCCTCGAGCGTTGCGCGGAATCACTGGGCTTAAAGGGTGCGTAGGCGGATGTGCAAGTGCTTTGTGAAATCCCAGAGCTTAACTCTGGAACTGCTTGGCAGACTGCATGTCTTGAGGTCGGTAGGGGTTGCTGGAACGGTTGGTGGAGCGGTGAAATGCGTAGATATCAACCGGAACGCCCAAGGCGAAGGCAAGCAACTGGGCCGATTCTGACGCTGAGGCACGAAAGCGTGGGGAGCA…	0	0	0	0	0	0	0	0	0	0	0	0	0	0	0.000263669	0	0	0	Bacteria	Planctomycetota	Phycisphaerae	Phycisphaerales	SM1A02	UBA5793	(GB_GCA_002418285.1)
TAACGAATATTCCACAATGGACGAAAGTCTGATGGAGCGACGCCGCGTGCAGGAGGAAGCCCCTCGGGGTGTAAACTGCTGTCAGGGATTACCAAGCAAACAGGCCTAATATGCCTGCGCGTTGAGGAGTCCCACAGGAAGTCACGGCTAACTTCGTGCCAGCAGCCGCGGTAATACGAAGGTGGCGAGCGTTATTCGGAATCACTGGGCTTAAAGAGCATGTAGGCGGTCTATCAAGCGTTGTGTGAAATCCCTCGGCTCAACCGAGGAACTGCATGGCGAACTGGTAGACTTGAGGCAAGTAGGGGCGAGTGGAACTCTTGGTGGAGCGGTGGAATGCGTAGATATCAAGAGGAACGTCGGAGGCGAAGGCGACTCGCTGGGCTTGACCTGACGCTG…	0	0	0	0	0	0	0	0	0.000767567	0	0.000138036	0	0.000293056	0.000286716	0.000239699	0	0	0	Bacteria	Planctomycetota	Phycisphaerae	SG8-4	SM-Chi-D1	SM-Chi-D1	(GB_GCA_001999965.1)
TAACGAATATTCCACAATGGACGAAAGTCTGATGGAGCGACGCCGCGTGCAGGAGGAAGCCCCTCGGGGTGTAAACTGCTGTCAGGGATTACCAAGCAAACAGGCCTAATATGTCTGCGCGTTGAGGAGTCCCACAGGAAGTCACGGCTAACTTCGTGCCAGCAGCCGCGGTAATACGAAGGTGGCGAGCGTTATTCGGAATCACTGGGCTTAAAGAGCATGTAGGCGGTCTGTCAAGCGTTGTGTGAAATCCCTCGGCTCAACCGAGGAACTGCATGGCGAACTGGTAGACTTGAGGCAAGTAGGGGCGAGTGGAACTCTTGGTGGAGCGGTGGAATGCGTAGATATCAAGAGGAACGTCGGAGGCGAAGGCGACTCGCTGGGCTTGACCTGACGCTG…	0	0	0	0	0	0	0	0	0	6.15e-05	0	0	0	0	0	0	0	0	Bacteria	Planctomycetota	Phycisphaerae	SG8-4	SM-Chi-D1	SM-Chi-D1	(GB_GCA_001999965.1)
TAACGAATATTCCACAATGGACGAAAGTCTGATGGAGCGACGCCGCGTGCAGGAGGAAGCCCTTCGGGGTGTAAACTGCTGTCAGGGATTACCAAGCAAACAGGCCTAATATGTCTGCGCGTTGAGGAGTCCCACAGGAAGTCACGGCTAACTTCGTGCCAGCAGCCGCGGTAATACGAAGGTGGCGAGCGTTATTCGAAATCACTGGGCTTAAAGAGCATGTAGGCGGCCTATCAAGCGTCGTGTGAAATCCCTCGGCTCAACCGAGGAACTGCATGGCGAACTGGTAGGCTTGAGGCAAGTAGGGGCGAGTGGAACTCTTGGTGGAGCGGTGGAATGCGTAGATATCAAGAGGAACGTCGGAGGCGAAGGCGACTCGCTGGGCTTGACCTGACGCTG…	0	0	0	0	0	0	0	0	0	0	0	0	0	0	0	0	0	0.000294869	Bacteria	Planctomycetota	Phycisphaerae	SG8-4	SM-Chi-D1	SM-Chi-D1	(GB_GCA_001999965.1)
TAACGAATATTCCACAATGGGCGAAAGCCTGATGGAGCAATGCCGCGTGCAGGATGAAGCCCCTCGGGGTGTAAACTGCTGTCAGGGTTTAGGAAACAAATGACCATACCCAAAGGAAGAGGCGGCTAACTCTGTGCCAGCAGCCGCGGTAATACAGAGGCCTCGAGCGTTGCGCGGAATCACTGGGCTTAAAGGGTGCGTAGGCGGATATACAAGTGCCTTGTGAAATCCCCGGGCTCAACCCGGGAACTGCTTGGTAGACTGTATGTCTTGAGGTCGGTAGGGGTTGCTGGAACAGTTGGTGGAGCGGTGAAATGCGTAGATATCAACTGGAACGCCAAAGGCGAAGGCAAGCAACTGGGCCGATTCTGACGCTGAGGCACGAAAGCGTGGGGAGCA…	0	0	0	0	0	0	0	0	0	0.000341434	0	0.00014692	0	0	0	0	0	0.000182538	Bacteria	Planctomycetota	Phycisphaerae	Phycisphaerales	SM1A02	Unclassified	Unclassified
TAACGAATATTCCACAATGGGCGAAAGCCTGATGGAGCAATGCCGCGTGCAGGATGAAGCCCCTCGGGGTGTAAACTGCTGTCAGGGTTTAGGAACACAATGACCATACCCAAAGGAAGAGGCGGCTAACTCTGTGCCAGCAGCCGCGGTAATACAGAGGCCTCGAGCGTTGCGCGGAATCACTGGGCTTAAAGGGTGCGTAGGCGGATGTACAAGTGCCTTGTGAAATCCCCGGGCTCAACCCGGGAACTGCTTGGTAGACTGTATGTCTTGAGGTCGGTAGGGGTCGCTGGAACAGTTGGTGGAGCGGTGAAATGCGTAGATATCAACTGGAACGCCAAAGGTGAAGACAAGCGACTGGGCCGATTCTGACGCTGAGGCACGAAAGCGTGGGGAGCA…	0	0	0	0	0	0	0	0	0	0.000232175	0.000103527	0	0	0	0	0	0	0	Bacteria	Planctomycetota	Phycisphaerae	Phycisphaerales	SM1A02	UBA5793	(GB_GCA_002418285.1)
TAACGAATATTCCGCAATGCACGAAAGTGTGACGGAGCAATGCCGCGTGAAGGATGAAGCCCCTCGGGGTGTAAACTTCTGTCAGGGTTCAGGAATTTTGACCAGACCCAAAGGAAGGGCCGACTAACTCTGTGCCAGCAGTCGCGGTAATACAGAGGGCCCGAGCGTTGCGCGGAATCACTGGGCTTAAAGGGTGCGTAGGCGGACATGTAAGTGTCTTGTGAAATCCCACGGCTTAACCGTGGAACTGCTGGGCAAACTACACGTCTTGAGCCTCACAGGGGCCGTCGGAACGGTAGGTGGAGCGGTGAAATGCGTAGATATCTACCGGAACGCCAAAGGTGAAAACAGACGGCTGGGTGAGCGCTGACGCTGAGGCACGAAAGCGTGGGGAGCGAA…	0	0	0	0	0	0	0	0	0	0	0	0	0	6.37e-05	0	0	0	0	Bacteria	Planctomycetota	Phycisphaerae	Phycisphaerales	SM1A02	Unclassified	Unclassified
TAACGAATATTCCGCAATGCACGAAAGTGTGACGGAGCAATGCCGCGTGAAGGATGAAGCCCCTCGGGGTGTAAACTTCTGTCAGGGTTTAGGAATAATGACCAGACCCAAAGGAAGGGCCGGCTAACTCTGTGCCAGCAGCCGCGGTAATACAGAGGGCTCGAGCGTTAATCGGAATCACTGGGCTTAAAGCGTGCGTAGGCGGACCCGCAAGCATCTTGTGAAATCCCATGGCTCAACCATGGAATTGCTTGGTGAACTGCGGGTCTTGAGAATGGTAGGGGCTGCCGGAACTCTAGGTGGAGCGGTGAAATGCGTAGATATCTAGAGGAACGCCAAAGGTGAAGACAGGCAGCTGGGCCATTTCTGACGCTCAGGCACGAAAGCATGGGTAGCGAA…	0	0	0.000115465	0	0	0	0	0	0	6.83e-05	0	0.000125931	0	0	0	0	0	0	Bacteria	Planctomycetota	Phycisphaerae	Phycisphaerales	SM1A02	GCA-002862325	(GB_GCA_002709295.1)
TAACGAATATTCCGCAATGCACGAAAGTGTGACGGAGCAATGCCGCGTGCAGGATGAAGCATTTCGGTGTGTAAACTGCTGTCAGGGACCAGCAACACAATGAGCAATCCCAGAGGAAGGACCGGCTAACTTCGTGCCAGCAGCCGCGGTAATACGAAGGGTCCGAGCGTTGCGCGGAATCATTGGGCTTAAAGGGTGCGTAGGCGGACCTGACAGTGCTTTGTGAAATCCCACGGCTTAACCGTGGAACTGCTTGGCATACTACAGGTCTTGAGGTCGGTAGGGGCTGCCGGAACGCTAGGTGGAGCGGTGAAATGCGTAGATATCTAGCGGAACGCCCAAGGCGAAGGCAGGCAGCTGGGCCGATTCTGACGCTCAGGCACGAAAGCGTGGGGAGCG…	0	0	0	0	0	0	0	0	0.000837346	0	0	0	0	0	0	0	0	0	Bacteria	Planctomycetota	Phycisphaerae	Phycisphaerales	SM1A02	Unclassified	Unclassified
TAACGAATATTCCGCAATGCACGAAAGTGTGACGGAGCAATGCCGCGTGTGGGATGAAGCATTTCGGTGTGTAAACCACTGTCAGGGGCTAGAAATAATGATCAACCCCAAAGGAAGGGACGGCTAACTCTGTGCCAGCAGCCGCGGTAATACAGAGGTCCCAAGCGTTAATCGGAATCACTGGGCTTAAAGGGTCCGCAGGCGGATCGGCAAGTATCTTGTGAAATCCCGTGCCTCAATCACGGAATTGCTCGGTAAACTGCTGATCTTGAACATAACAGAGGTCGTCGGAACACTAGGTGGAGCGGTGAAATGCGTAGATATCTAGTGGAACGCCTATGGAGAAGTCAGGCGACTGGGTTATTGTTGACGCTCATGGACGAAAGCGTGGGTAGCGAA…	0	0	0	0	0	0	0	0	0	2.73e-05	0	0	0	0	0	0	0	0	Bacteria	Planctomycetota	Phycisphaerae	Phycisphaerales	SM1A02	Unclassified	Unclassified
TAACGAATATTCCGCAATGCGCGAAAGCGTGACGGAGCAATGCCGCGTGAAGGATGAAGCACCTCGGTGTGTAAACTTCTGTCAGGGTTTAGGAAACAAATGACCATACCCAAAGGAAGAGCCGGCTAACTCTGTGCCAGCAGCCGCGGTAATACAGAGGGCTCAAGCGTTAATCGGAATCACTGGGCTTAAAGGGTGCGCAGGCGGACTCGTCAGTGTCTTGTGAAATCCCATGGCTCAACCATGGAACTGCAGGGCATACTGCGAGTCTTGAACACGACAGGGGCAACCGGAACTCTAGGTGGAGCGGTGAAATGCGTAGATATCTAGAGGAACGCCAAAGGCGAAGGCAGGTTGCTGGGTCGTTGTTGACGCTCAGGCACGAAAGCGTGGGTAGCG…	0	0	0	0	0	0	0	0	0	0	0	0	0	0	4.79e-05	0	0	0	Bacteria	Planctomycetota	Phycisphaerae	Phycisphaerales	SM1A02	Unclassified	Unclassified
TAACGAATATTCCGCAATGCGCGAAAGCGTGACGGAGCAATGCCGCGTGAAGGATGAAGCACCTCGGTGTGTAAACTTCTGTCAGGGTTTAGGAAACAAATGACCATACCCAAAGGAAGAGCCGGCTAACTCTGTGCCAGCAGCCGCGGTAATACAGAGGGCTCAAGCGTTAATCGGAATCACTGGGCTTAAAGGGTGCGCAGGCGGACTCGTCAGTGTCTTGTGAAATCCCATGGCTCAACCATGGAACTGCAGGGCATACTGCGAGTCTTGAACCCGACAGGGGCAACCGGAACTCTAGGTGGAGCGGTGAAATGCGTAGATATCTAGAGGAACGCCAAAGGCGAAGGCAGGTTGCTGGGTCGGTGTTGACGCTCAGGCACGAAAGCGTGGGTAGCG…	0	0	0	0	0	0	0	0	0	0	0	8.4e-05	0	0	0	0	0	0	Bacteria	Planctomycetota	Phycisphaerae	Phycisphaerales	SM1A02	Unclassified	Unclassified
TAACGAATATTCCGCAATGCGCGAAAGCGTGACGGAGCAATGCCGCGTGAAGGATGAAGCCCCTCGGGGTGTAAACTTCTGTCAGAGTTCACCAACGCAATGAGGAAACTCAGAGGAAGGGCCGGCTAACTTCGTGCCAGCAGCCGCGGTAAGACGAAGGGCCCAAGCGTTGCGCGGAATCACTGGGCTTAAAGGGTGCGCAGGCGGACAGGCAAGTGTCTTGTGAAATCCCACGGCTCAACCGTGGAATTGCTCGGCAGACTGCCTGTCTTGAGCCCGGCAGGGGTCGTCGGAACTCTAGGTGGAGCGGTGATATGCGTAGATATCTAGAGGAACGCCAAAGGCGAAGGCAGACGACTGGGCCGGTGCTGACGCTCAGGCACGAAAGCGTGGGGAGCG…	0	0	0	0	0	0	0	0	0	0	0	0	0	0	9.59e-05	0	0	0	Bacteria	Planctomycetota	Phycisphaerae	Phycisphaerales	Unclassified	Unclassified	Unclassified
TAACGAATATTCCGCAATGCGCGAAAGCGTGACGGAGCAATGCCGCGTGAAGGATGAAGCCCCTCGGGGTGTAAACTTCTGTCAGGGTTCACCAACACAATGAGGAAATCCAGAGGAAGGGCCGGCTAACTTCGTGCCAGCAGCCGCGGTAATACGAAGGGCCCAAGCGTTGCGCGGAATCACTGGGCTTAAAGGGTGCGCAGGCTGATAGGCAAGTGTCTTGTGAAATCCCACGGCTCAACCGTGGAATTGCTCGGCAAACTGCCTGTCTTGAGCCCGGCAGGGGTCGTCGGAACTCTAGGTGGAGCGGTGAAATGCGTAGATATCTAGAGGAACGCCAAAGGCGAAGGCAGACGACTGGGCCGGTGCTGACGCTCAGGCACGAAAGCGTGGGTAGCG…	0	0	0	0	0	0	0	0	0	0	0	0	0	6.37e-05	0	0	0	0	Bacteria	Planctomycetota	Phycisphaerae	Phycisphaerales	Phycisphaeraceae	UBA7800	(GB_GCA_002704825.1)
TAACGAATATTCCGCAATGCGCGAAAGCGTGACGGAGCAATGCCGCGTGCAGGATGAAGCCCCTCGGGGTGTAAACTGCTGTCAGGGGCTAGAAACTCAATGATCAGCCCCAGAGGAAGAGCCGGCTAACTCTGTGCCAGCAGCCGCGGTAATACAGAGGGCTCAAGCGTTAATCGGTATCACTGGGCTTAAGGGGTGCGTAGGCGGGCGTGTAAGTGTCTTGTGAAATCCCACGGCTCAACCGTGGAACTGCGAGGCAAACTGCACGTCTTGAGGTCGACAGAGGCTGCCGGAACTCTAGGTGTAGCGGTGAAATGCGTAGATATCTAGAGGAACGCCAAAGGTGAAGACAGGCAGCTGGGTCGAATCTGACGCTGAGGCACGAAAGCGTGGGTAGCG…	0	0	0	0	0	0	0	0	0	6.83e-05	0	0	0	0	0	0	0	0	Bacteria	Planctomycetota	Phycisphaerae	Phycisphaerales	SM1A02	UBA966	UBA966_sp1(GB_GCA_002292895.1)
TAACGAATATTCCGCAATGCGCGAAAGCGTGACGGAGCAATGCCGCGTGCAGGATGAAGCCCCTCGGGGTGTAAACTGCTGTCAGGGTATAGGAAGATCTGACCAAACCCAAAGGAAGGGCCGGCTAACTTCGTGCCAGCAGCCGCGGTAATACGAAGGGCCCGAGCGTTACTCGGAATCACTGGGCTTAAAGCGTACGCAGGCGGACAAGCAGGCATCGTGTGAAATCCCTCCGCTCAACGGAGGAACTGCACGGTGAACCGCTTGTCTTGAGACAAGTAGGGGCGGTCGGAACGCTAGGTGGAGTGGTGAAATGCGTTGATATCTAGCGGAACGCCAAAGGAGAAATCAGGCCGCTGGGCTTGTTCTGACGCTGAGGTACGAAAGCGTGGGGAGCGA…	0	0	0	0	0	0	0	0	0.000488452	6.15e-05	0	0.00014692	0	0	0	0	0	0	Bacteria	Planctomycetota	Phycisphaerae	Phycisphaerales	SM1A02	Unclassified	Unclassified
TAACGAATATTCCGCAATGCGCGAAAGCGTGACGGAGCAATGCCGCGTGCAGGATGAAGCCTCTCGGGGTGTAAACTGCTGTCAGGAGCTAGAAACACAATGATCAGCTCCAGAGGAAGAGCCGGCTAACTCTGTGCCAGCAGCCGCGGTAATACAGAGGGCTCGAGCGTTAATCGGAATCACTGGGCTTAAAGGGTGCGTAGGCGGGCCTGCAAGTGCTTTGTGAAATCCCACGGCTCAACCGTGGAATTGCTTGGCAGACTGCAGGCCTTGAGGTTGGTAGGGGCTGCCGGAACTCTAGGTGTAGCGGTGAAATGCGTAGATATCTAGAGGAACACCAAAGGTGAAGACAGGCAGCTGGGCCAGTCCTGACGCTGAGGCACGAAAGCGTGGGTAGCG…	0.000477949	0	0	0.000283086	0	0	0	0	0.000209336	0.000218518	0	0.000314828	0.000586113	0.000573431	0.000407488	0	0	0	Bacteria	Planctomycetota	Phycisphaerae	Phycisphaerales	SM1A02	UBA966	UBA966_sp1(GB_GCA_002292895.1)
TAACGAATATTCCGCAATGCGCGAAAGCGTGACGGAGCAATGCCGCGTGCAGGATGAAGCCTCTCGGGGTGTAAACTGCTGTCAGGGTACAGGAACACAATGACCATACCCAAAGGAAGGGCCGGCTAACTTCGTGCCAGCAGCCGCGGTAATACGAAGGGCCCGAGCGTTAATCGGAATCACTGGGCTTAAAGCGTACGCAGGCGGACATACAGGCATCTCGTGAAATCCCTCGGCTCAACCGGGGAACTGCGGGGTGAACCGTTTGTCTTGAGACTGGTAGGGGCTGTCGGAACGCTAGGTGGAGTGGTGAAATGCGTTGATATCTAGCGGAACGCCGAAGGAGAAATCAGACAGCTGGGCCAGTTCTGACGCTGAGGTACGAAAGCGTGGGGAGCG…	0.0001738	0	0	0	0	0	0	0	0	6.15e-05	0	0.00014692	0	0	0	0	0	0	Bacteria	Planctomycetota	Phycisphaerae	Phycisphaerales	SM1A02	Unclassified	Unclassified
TAACGAATATTCCGCAATGCGCGAAAGCGTGACGGAGCAATGCCGCGTGCAGGATGAAGCCTCTCGGGGTGTAAACTGCTGTCGGGGTACAGGAACTCAATGACCATACCCAAAGGAAGGGCCGGCTAACTTCGTGCCAGCAGCCGCGGTAATACGAAGGGCCCGAGCGTTAATCGGAATCACTGGGCTTAAAGCGTACGTAGGCGGATGCGCAGGCATTCTGTGAAATCCCTCGGCTCAACCGAGGAACTGCAGAGTGAACCGCGTGTCTTGAGACAAGTAGGGGCTGTCGGAACGCTAGGTGGAGTGGTGAAATGCGTTGATATCTAGCGGAACGCCTAAGGAGAAATCAGGCAGCTGGGCTTGTTCTGACGCTCAGGTACGAAAGCGTGGGGAGCG…	0	0	0	0	0	0	0	0	0	0.000170717	0.00031058	0.000104943	0	0	0	0	0	0	Bacteria	Planctomycetota	Phycisphaerae	Phycisphaerales	SM1A02	GCA-002718515	(GB_GCA_002689385.1)
TAACGAATATTCCGCAATGCGCGAAAGCGTGACGGAGCAATGCCGCGTGCAGGATGAAGCCTTTCGGGGTGTAAACTGCTGTCAGGGTACAGGAACACAATGACCATACCCAAAGGAAGGGCCGGCTAACTTCGTGCCAGCAGCCGCGGTAATACGAAGGGCCCGAGCGTTAATCGGAATCACTGGGCTTAAAGCGTACGCAGGCGGACTCGCAGGCATCTTGTGAAATCCCTCGGCTCAACCGAGGAACTGCAGGGTGAACCGCGTGTCTTGAGACTGGTAGGGGCTGTCGGAACGCTAGGTGGAGTGGTGAAATGCGTTGATATCTAGCGGAACGCCGAAGGAGAAATCAGACAGCTGGGCCAGTTCTGACGCTGAGGTACGAAAGCGTGGGGAGCG…	0	0	0	0	0	0	0	0	0	4.1e-05	0	0	0	0.0001115	0	0	0	0	Bacteria	Planctomycetota	Phycisphaerae	Phycisphaerales	SM1A02	Unclassified	Unclassified
TAACGAATATTCCGCAATGCGCGAAAGCGTGACGGAGCAATGCCGCGTGCAGGATGAAGCGGTTTCGCCGTGTAAACTGCTGTCAGGGGCTAGGAAGATCTGACCAGCCCCAAAGGAAGAGCCGGCTAATCTCGTGCCAGCAGCCGCGGTAATACGAGAGGCTCGAGCGTTAATCGGAATCACTGGGCTTAAAGGGTGCGCAGGCGGGCTTGTAAGCGTTTTGTGAAATCCCACGGCTCAACCGTGGAACTGCAGAGCGAACTGCAAGCCTTGAGGTAGGTAGAGGCTGACGGAACGATAGGTGGAGCGGTGGAATGCGTAGAGATCTATCGGAACGCCAAAGGCGAAGGCAGTCAGCTGGGCCTTACCTGACGCTCAGGCACGAAAGCGTGGGGAGCA…	0	0	0	0	0	0	0	0	0.000209336	0.000150231	0	0	0	0	0	0	0	0	Bacteria	Planctomycetota	Phycisphaerae	Phycisphaerales	SM1A02	Unclassified	Unclassified
TAACGAATATTCCGCAATGCGCGAAAGCGTGACGGAGCAATGCCGCGTGCAGGATGAAGCTTCTCGGAGTGTAAACTGCTGTCAGAGACTAGCAACACAATGAGCAATCTCAAAGGAAGGGCCGGCTAACTTCGTGCCAGCAGCCGCGGTAATACGAAGGGCCCAAGCGTTACTCGGAATCACTGGGCTTAAAGCGTACGTAGGCGGGCCTGCAGGCGTCTTGTGAAATCCCTCCGCTCAACGGAGGAATTGCTCGGCGAACCGCAGGTCTTGAGACAGGTAGGGGTCGTCGGAACGATAGGTGGAGCGGTGAAATGCGTAGATATCTATCGGAACGCCGAAGGAGAAATCAGGCGACTGGGCCTGTTCTGACGCTGAGGTACGAAAGCGTGGGGAGCG…	0	0	0	0	0	0	0	0	0	3.41e-05	0.000103527	0	0	0	0	0	0	0	Bacteria	Planctomycetota	Phycisphaerae	Phycisphaerales	SM1A02	Unclassified	Unclassified
TAACGAATATTCCGCAATGCGCGAAAGCGTGACGGAGCAATGCCGCGTGCAGGATGAAGGCCCTCGGGTTGTAAACTGCTGTCAGGGATTAGGAACACAATGACCAGACCCAAAGGAAGAGACGGCTAACTCTGTGCCAGCAGCCGCGGTAATACAGAGGTCTCAAGCGTTATTCGGAATCACTGGGCTTAAAGCGTGCGCAGGCTGACCAGTAAGTATCTTGTGAAATCCCTTGGCTCAACCAAGGAACTGCTCGATATACTGCTGGTCTTGAGCGTGGTAGAGGCGGTCGGAACGATAGGTGGAGCGGTGAAATGCGTAGATATCTATCGGAACGCCAAAGGTGAAGACAGGCCGCTGGGCCACTGCTGACGCTCAGGCACGAAAGCATGGGTAGCG…	0	0	0	0	0	0	0	0	0	0	0	0	0.000219792	0.00035043	0.000263669	0	0	0	Bacteria	Planctomycetota	Phycisphaerae	Phycisphaerales	SM1A02	UBA5793	(GB_GCA_002418285.1)
TAACGAATATTCCGCAATGCGCGAAAGCGTGACGGAGCAATGCCGCGTGCAGGATGAAGGCCTTCGGGTTGTAAACTGCTGTCAGGGTTTAGGAACACAATGACCATACCCAAAGGAAGAGACGGCTAACTCTGTGCCAGCAGCCGCGGTAATACAGAGGTCTCAAGCGTTATTCGGAATCACTGGGCTTAAAGCGTGCGCAGGCTGACCAGTAAGTATCTTGTGAAATCCCTTGGCTCAACCAAGGAACTGCTCGATATACTGCTGGTCTCGAGCGTGGTAGAGGCGGTCGGAACGATAGGTGGAGCGGTGAAATGCGTAGATATCTATCGGAACGCCAAAGGTGAAGACAGGCCGCTGGGCCACTGCTGACGCTCAGGCACGAAAGCATGGGTAGCG…	0	0	0	0	0	0	0	0	0.000348894	0	0	0	0	0	0	0	0	0	Bacteria	Planctomycetota	Phycisphaerae	Phycisphaerales	SM1A02	UBA5793	(GB_GCA_002418285.1)
TAACGAATATTCCGCAATGCGCGAAAGCGTGACGGAGCAATGCCGCGTGCAGGATGAAGGCCTTCGGGTTGTAAACTGCTGTCAGGGTTTAGGAACACAATGACCATACCCAAAGGAAGAGACGGCTAACTCTGTGCCAGCAGCCGCGGTAATACAGAGGTCTCAAGCGTTATTCGGAATCACTGGGCTTAAAGCGTGCGCAGGCTGACCAGTAAGTATCTTGTGAAATCCCTTGGCTCAACCAAGGAACTGCTCGATATACTGCTGGTCTTGAGCGTGGTAGAGGCGGTCGGAACGATAGGTGGAGCGGTGAAATGCGTAGATATCTATCGGAACGCCAAAGGTGAAGACAGGCCGCTGGGCCACTGCTGACGCTCAGGCACGAAAGCATGGGTAGCG…	0	0	0	0	0	0	0	0	0	3.41e-05	0	0	0	0	0	0	0	0	Bacteria	Planctomycetota	Phycisphaerae	Phycisphaerales	SM1A02	UBA5793	(GB_GCA_002418285.1)
TAACGAATATTCCGCAATGCGCGAAAGCGTGACGGAGCAATGCCGCGTGTAGGATGAAGCTTTTCGGAGTGTAAACTACTGTCAGGGGCTAGAAACACAATGATCAACCCCAAAGGAAGAGCCGGCTAACTCTGTGCCAGCAGCCGCGGTAATACAGAGGGCTCGAGCGTTAATCGGAATTACTGGGCTTAAAGGGTACGTAGGCGGACCTGTAAGTATCGTGTGAAATCCCACAGCTCAACTGTGGAACTGCTCGGTATACTGCAGGTCTTGAGATCGGTAGGGGCAATCGGAACTCTAGGTGGAGCGGTGAAATGCGTAGATATCTAGAGGAACGCCAAAGGCGAAGGCAGATTGCTGGGCCGATTCTGACGCTCATGTACGAAAGCGTGGGTAGCG…	0	0	0	0	0	0	0	0	0	8.19e-05	0	0	0	6.37e-05	0	0	0	0	Bacteria	Planctomycetota	Phycisphaerae	Phycisphaerales	Unclassified	Unclassified	Unclassified
TAACGAATATTCCGCAATGCGCGAAAGCGTGACGGAGCAATGCCGCGTGTGGGATGAAGCATCTAGGTGTGTAAACCACTGTCAGGGTTTAGGAAACAAATGACCAGACCCAAAGGAAGAGCCGGCTAACTCTGTGCCAGCAGCCGCGGTAATACAGAGGGCTCAAGCGTTAATCGGAATCACTGGGCTTAAAGGGTCCGCAGGCGGACAAGCAAGTATCTTGTGAAATACCATGGCTCAACCATGGAATTGCTCGGTAAACTGCTTGTCTTGAACACGGTAGGGGCCATCGGAACTCTAGGTGGAGCGGTGAAATGCGTAGATATCTAGAGGAACGCCAGAGGCGAAGGCGGATGGCTGGGCCGTTGTTGACGCTCAGGGACGAAAGCATGGGTAGCG…	0	0	0	0	0	0	0	0	0	0.000409721	0	0.000419771	0	0	0	0	0	5.62e-05	Bacteria	Planctomycetota	Phycisphaerae	Phycisphaerales	SM1A02	GCA-002862325	(GB_GCA_002709295.1)
TAACGAATATTCCGCAATGCGCGAAAGCGTGACGGAGCAATGCCGCGTGTGGGATGAAGCATCTAGGTGTGTAAACCACTGTCAGGGTTTAGGAAACAAATGACCAGACCCAAAGGAAGAGCCGGCTAACTCTGTGCCAGCAGCCGCGGTAATACAGAGGGCTCAAGCGTTAATCGGAATCACTGGGCTTAAAGGGTCCGCAGGCGGACAAGCAAGTATCTTGTGAAATACCATGGCTCAACCATGGAATTGCTCGGTAAACTGCTTGTCTTGAACACGGTAGGGGCCATCGGAACTCTAGGTGGAGCGGTGAAATGCGTAGATATCTAGAGGAACGCCAGAGGCGAAGGCGGATGGCTGGGCCGTTGTTGACGCTCAGGGACGAAAGCGTGGGTAGCG…	0	0	0	0	0	0	0	0	0	0.000191203	0	0	0	0	0	0	0	0	Bacteria	Planctomycetota	Phycisphaerae	Phycisphaerales	SM1A02	Unclassified	Unclassified
TAACGAATATTCCGCAATGCGCGAAAGCGTGACGGAGCAATGCCGCGTGTGGGATGAAGCATCTAGGTGTGTAAACCACTGTCAGGGTTTAGGAAACAAATGACCAGACCCAAAGGAAGAGCCGGCTAACTCTGTGCCAGCAGCCGCGGTAATACAGAGGGCTCAAGCGTTAATCGGAATCACTGGGCTTAAAGGGTCCGCAGGCGGATCGGCAAGTATCTTGTGAAATACCATGGCTCAACCATGGAATTGCTCGGTAAACTGCCAATCTTGAACACGGTAGGGGCCATCGGAACTCTAGGTGGAGCGGTGAAATGCGTAGATATCTAGAGGAACGCCAGAGGCGAAGGCGGATGGCTGGGCCGTTGTTGACGCTCAGGGACGAAAGCATGGGTAGCG…	0	0.000419698	0	0	0	0	0	0	0	0.000136574	0	0	0	0	0	0	0	0	Bacteria	Planctomycetota	Phycisphaerae	Phycisphaerales	SM1A02	GCA-002862325	(GB_GCA_002709295.1)
TAACGAATATTCCGCAATGCGCGAAAGCGTGACGGAGCAATGCCGCGTGTGGGATGAAGCATCTAGGTGTGTAAACCACTGTCAGGGTTTAGGAAACAAATGACCAGACCCAAAGGAAGAGCCGGCTAACTCTGTGCCAGCAGCCGCGGTAATACAGAGGGCTCAAGCGTTAATCGGAATCACTGGGCTTAAAGGGTCCGCAGGCGGATCGGTAAGTATCTTGTGAAATACCATGGCTCAACCATGGAATTGCTCGGTAAACTGCCAATCTTGAACACGGTAGGGGCCATCGGAACTCTAGGTGGAGCGGTGAAATGCGTAGATATCTAGAGGAACGCCAAAGGCGAAGGCAGATGGCTGGGCCGTTGTTGACGCTCAGGGACGAAAGCATGGGTAGCG…	0	0	0	0	0	0	0	0	0	0.000279976	0.00031058	0.000398783	0	0	0	0	0	0	Bacteria	Planctomycetota	Phycisphaerae	Phycisphaerales	SM1A02	GCA-002862325	(GB_GCA_002709295.1)
TAACGAATATTCCGCAATGCGCGAAAGCGTGACGGAGCAATGCCGCGTGTGGGATGAAGCATCTCGGTGTGTAAACCACTGTCAGGGTACAGGAACACAATGACCATACCCAAAGGAAGAGCCGGCTAACTCTGTGCCAGCAGCCGCGGTAATACAGAGGGCTCAAGCGTTAATCGGAATCACTGGGCTTAAAGCGTGCGTAGGCGGAATGACAAGTGCCTTGTGAAATCCCACGGCTTAACCGTGGAATTGCTCGGTAGACTGTCATTCTTGAGGTCGGTAGAAGTTGTCGGAACTCTAGGTGTAGCGGTGAAATGCGTAGATATCTAGAGGAACGCCCAAGGTGAAGACAGGCAACCGGGCCGAATCTGACGCTGAGGCACGAAAGCGTGGGTAGCG…	0	0	0.000307905	0	0	0	0	0	0.000488452	0.00015706	0.000241563	0.000251863	0	0	0	0	0	0	Bacteria	Planctomycetota	Phycisphaerae	Phycisphaerales	SM1A02	Unclassified	Unclassified
TAACGAATATTCCGCAATGCGCGAAAGCGTGACGGAGCAATGCCGCGTGTGGGATGAAGCCCCTCGGGGTGTAAACCACTGTCAGAGGCTACCAACACAATGAGGAACCTCAAAGGAAGGACCGGCTAACTTCGTGCCAGCAGCCGCGGTAATACGAAGGGTCCAAGCGTTAATCGGAATCATTGGGCTTAAAGCGTGCGTAGGCGGGCCTACAAGTGCCTTGTGAAATCCCACGGCTCAACCGTGGAATTGCTTGGTAGACTGTAAGCCTTGAGCCCGGTAGGGGCCATCGGAACTCTAGGTGGAGCGGTGAAATGCGTAGATATCTAGAGGAACGCCAAAGGTGAAGACAGATGGCTGGGCCGGAGCTGACGCTGAGGCACGAAAGCGTGGGTAGCG…	0	0	0.000115465	0	0	0	0	0	0	0	0	0	0	0	0	0	0	0	Bacteria	Planctomycetota	Phycisphaerae	Phycisphaerales	Phycisphaeraceae	UBA7800	(GB_GCA_002704825.1)
TAACGAATATTCCGCAATGCGCGAAAGCGTGACGGAGCAATGCCGCGTGTGGGATGAAGCCCCTCGGGGTGTAAACCACTGTCAGAGGCTACCAACACAATGAGGAACCTCAAAGGAAGGACCGGCTAACTTCGTGCCAGCAGCCGCGGTAATACGAAGGGTCCAAGCGTTAATCGGAATCATTGGGCTTAAAGCGTGCGTAGGCGGGCCTACAAGTGCCTTGTGAAATCCCACGGCTCAACCGTGGAATTGCTTGGTAGACTGTAGGCCTTGAGCCCGGTAGGGGCCATCGGAACTCTAGGTGGAGCGGTGAAATGCGTAGATATCTAGAGGAACGCCAAAGGTGAAGACAGATGGCTGGGCCGGAGCTGACGCTGAGGCACGAAAGCGTGGGTAGCG…	0	0	0	0	0	0	0	0	0	0.000116088	0	0	0	0	0	0	0	0	Bacteria	Planctomycetota	Phycisphaerae	Phycisphaerales	Unclassified	Unclassified	Unclassified
TAACGAATATTCCGCAATGCGCGAAAGCGTGACGGAGCAATGCCGCGTGTGGGATGAAGCCCCTCGGGGTGTAAACCACTGTCAGGGTTTAGAAACACAATGATCAAACCCAGAGGAAGAGCCGGCTAACTCTGTGCCAGCAGCCGCGGTAATACAGAGGGCTCAAGCGTTAATCAGAATCACTGGGCTTAAAGCGTGCGTAGGCGGGTCTGCAAGTACCTTGTGAAATCCCACGGCTTAACCGTGGAACTGCTCGGTAGACTGCAGGTCTTGAGGTCGGTAGAGGCTGTCGGAACTCTAGGTGTAGCGGTGAAATGCGTAGATATCTAGAGGAACGCCCAAGGTGAAGACAGGCAGCTGGGCCGAATCTGACGCTGAGGCACGAAAGCGTGGGTAGCG…	0	0	0	0	0	0	0	0	0	0	0	0	7.33e-05	0	0	0	0	0	Bacteria	Planctomycetota	Phycisphaerae	Phycisphaerales	Unclassified	Unclassified	Unclassified
TAACGAATATTCCGCAATGGACGAAAGTCTGACGGAGCGACGCCGCGTGTGGGAAGAAGCCCTTCGGGGTGTAAACCACTGTCAGGGACCACCAAGCAAGGGAGGTTAATACCCTCCTGCGTTGAGGAATCCCAAAGGAAGCCACGGCTAACTTCGTGCCAGCAGCCGCGGTAATACGAAGGTGGCAAGCGTTGTTCGGAATCACTGGGCTTAAAGAGAACGTAGGCGGCCTAGCAAGCGTCATGGTGAAAGCCCTCGGCTCAACCGAGGAATCGCCTGGCGAACTGCTAGACTTGAGGTCGGCAGAGGCGAGTGGAACTCTTGGTGGAGCGGTGGAATGCGTAGATATCAAGAGGAACGCCGGAGGTGAAGACGGCTCGCTGGACCGATTCTGACGCT…	0	0	0	0	0	0	0	0	0	0	0	0	7.33e-05	0	0	0	0	0	Bacteria	Planctomycetota	Phycisphaerae	SG8-4	Unclassified	Unclassified	Unclassified
TAACGAATATTCCGCAATGGACGAAAGTCTGACGGAGCGACGCCGCGTGTGGGAATAAGCCCTTCGGGGTGTAAACCACTGTCGGGGACTACCAAGCAATTAAGGCCAATACCCTTATGCGTTGAGGAATCCCCAAGGAAGCCACGGCTAACTTCGTGCCAGCAGCCGCGGTAATACGAAGGTGGCAAGCGTTGATCGGAATTATTGGGCTTAAAGAGCATGTAGGCGGCTCGATAAGCGTTATGTGAAATCCCTCGGCTCAACCGAGGAATTGCATGGCGAACTATCGGGCTTGAGGCAAGTAGGGGCGTGTGGAACTCTTGGTGGAGCGGTGGAATGCGTAGATATCAAGAGGAACGCCGGTGGCGAAGGCGACACGCTGGGCTTGTCCTGACGCTG…	0	0	0	0	0	0.000981595	0	0	0	0	0	0	0	0	0	0	0	0	Bacteria	Planctomycetota	Phycisphaerae	Unclassified	Unclassified	Unclassified	Unclassified
TAACGAATATTCCGCAATGGACGAAAGTCTGACGGAGCGATGCCGCGTGTGGGACGAAGCGCTTCGGCGTGTAAACCACTGTCAGGGATTACCAAGCAATGGAGGCCAACACCCTCCTGCGTTGAGGCGTCCCAGAGGAAGCCACGGCTAACTTCGTGCCAGCAGCCGCGGTAATACGAAGGTGGCGAGCGTTATTCGGAATCACTGGGCTTAAAGCGCATGTAGGCGGCTGTACAAGCGTCGGGTGAAATCCCTCGGCTCAACCGAGGAACGGCTCGGCGAACTGTACAGCTTGAGGCAGGTAGGGGTGTGTGGAACTCTTGGTGGAGCGGTGAAATGCGTAGATATCAAGAGGAACGCCGGCGGCGAAAGCGACACACTGGACCTGTCCTGACGCTG…	0	0	0	0	0	0	0	0	0	0	0	0	0	0	0	0	0	7.02e-05	Bacteria	Planctomycetota	Phycisphaerae	SG8-4	Unclassified	Unclassified	Unclassified
TAACGAATATTCCGCAATGGACGCAAGTCTGACGGAGCGATGCCGCGTGCAGGATGAAGCCCCTCGGGGTGTAAACTGCTGTCAGGGTTCAGCAAAAAAATGAGCAGACCCAAAGGAAGAGACGGCTAACTCTGTGCCAGCAGCCGCGGTAATACAGAGGTCTCGAGCGTTACGCGGATTTACTAGGGCTTAAAGGGTGCGTAGGCTGGCTTGTAAGTGCTTTGTGAAATCCCAGGGCTCAACCCTGGAATAGCTTGGCATACTGCAAGCCTTGAGGTCGGTAGAGGTCGCTGGAACTCTAGGTGGAGCGGTGAAATGCGTAGATATCTAGAGGAACGCCAAAGGTGAAGACAGGCGACTGGGCCGATTCTGACGCTGAGGCACGAAAGCGTGGGTAGC…	0	0	0	0	0	0	0	0	0	0.000136574	0	8.4e-05	0	0	0	0	0	0	Bacteria	Planctomycetota	Phycisphaerae	Phycisphaerales	SM1A02	Unclassified	Unclassified
TAACGAATATTCCGCAATGGGCGAAAGCCTGACGGAGCAATGCCGCGTGCAGGATGAAGCCCCTCGGGGTGTAAACTGCTGTCAGGGTTTAGCAACACAATGAGCAAACCCAAAGGAAGAGGCGACTAACTCTGTGCCAGCAGTCGCGGTAATACAGAGGCCTCGAGCGTTAATCGGAATCACTGGGCTTAAAGGGTGCGTAGGCGGGTCCGTAAGTGCTTTGTGAAATCCCATGGCTCAACCATGGAATGGCTCGGCAGACTGCGGATCTTGAGGTCGGTAGGGGCTGCTGGAACTCTAGGTGGAGCGGTGAAATGCGTAGATATCGGAAGGAACACCAGTGGCGAAGGCGACTTCCTGGGCCAATACTGACGCTGAGGTGCGAAAGCGTGGGGAGCA…	0	0	0	0	0	0	0	0	0	0	0	0	0	0	0.000551308	0	0	0	Bacteria	Planctomycetota	Phycisphaerae	Phycisphaerales	SM1A02	Unclassified	Unclassified
TAACGAATATTCCGCAATGGGCGAAAGCCTGACGGAGCAATGCCGCGTGCAGGATGAAGCCCCTCGGGGTGTAAACTGCTGTCAGGGTTTAGCAACACAATGAGCAAACCCAAAGGAAGAGGCGACTAACTCTGTGCCAGCAGTCGCGGTAATACAGAGGCCTCGAGCGTTAATCGGAATCACTGGGCTTAAAGGGTGCGTAGGCGGGTCCGTAAGTGCTTTGTGAAATCCCATGGCTCAACCATGGAATGGCTCGGCAGACTGCGGATCTTGAGGTCGGTAGGGGCTGCTGGAACTCTAGGTGGAGCGGTGAAATGCGTAGATATCTAGAGGAACGCCAAAGGCGAAGGCAGGCAGCTGGGCCGATTCTGACGCTGAGGCACGAAAGCGTGGGTAGCA…	0	0	0	0	0	0	0	0	0	0	0	0	0.000439585	0.00070086	0.000383518	0	0	0	Bacteria	Planctomycetota	Phycisphaerae	Phycisphaerales	Phycisphaeraceae	UBA7800	(GB_GCA_002704825.1)
TAACGAATATTCCGCAATGGGCGAAAGCCTGACGGAGCAATGCCGCGTGCAGGATGAAGCCCCTCGGGGTGTAAACTGCTGTCAGGGTTTAGCAACACAATGAGCAAACCCAAAGGAAGAGGCGACTAACTCTGTGCCAGCAGTCGCGGTAATACAGAGGCCTCGAGCGTTAATCGGAATCACTGGGCTTAAAGGGTGCGTAGGCGGGTCCGTAAGTGCTTTGTGAAATCCCATGGCTCAACCATGGAATGGCTCGGCAGACTGCGGGTCTTGAGGTCGGTAGGGGCTGCTGGAACTCTAGGTGGAGCGGTGAAATGCGTAGATATCTAGAGGAACGCCAAAGGCGAAGGCAGGCAGCTGGGCCGATTCTGACGCTGAGGCACGAAAGCGTGGGTAGCA…	0	0	0	0	0	0	0	0	0	9.56e-05	0	0.000209886	0	0	0	0	0	0	Bacteria	Planctomycetota	Phycisphaerae	Phycisphaerales	Phycisphaeraceae	UBA7800	(GB_GCA_002704825.1)
TAACGAATATTCCGCAATGGGCGAAAGCCTGACGGAGCAATGCCGCGTGCGGGACGAAGCCCCTCGGGGTGTAAACCGCTGTCAGGAGCTACCAAGATCTGAGGGGCTCCAGAGGAAGGACCGGCTAACTTCGTGCCAGCAGCCGCGGTAATACGAAGGGTCCAAGCGTTAATCGGAATCACTGGGCTTAAAGGGTGCGTAGGCGGACGCGCAAGTGCTTTGTGAAATCCCACGGCTCAACCGTGGAACTGCTGGGCATACTGCACGTCTTGAGGTCGGTAGGGGTTGTCGGAACGCTAGGTGGAGCGGTGAAATGCGTAGATATCTAGCGGAACGCCAAAGGTGAAGACAGGCAACTGGGCCGATCCTGACGCTGAGGCACGAAAGCGTGGGGAGCGA…	0	0	0	0	0	0	0	0	0.000767567	0.000109259	0.000138036	0	9.16e-05	0.0001115	0	0	0	0	Bacteria	Planctomycetota	Phycisphaerae	Phycisphaerales	Unclassified	Unclassified	Unclassified
TAACGAATATTCCGCAATGGGCGAAAGCCTGACGGAGCAATGCCGCGTGTAGGATGAAGCATTTCGGTGTGTAAACTACTGTCAGGGGCTAGAAACATAATGATCAACCCCAGAGGAAGGGCCGGCTAACTTCGTGCCAGCAGCCGCGGTAATACGAAGGGCCCGAGCGTTAATCGGAATCACTGGGCTTAAAGGGTGTGTAGGCGGATGCGCAAGTGCTCTGTGAAATACCACGGCTTAACCGTGGAATTGCTCGGCAAACTGCGTGTCTTGAGGTCGATAGGGGCAACCGGAACTCTAGGTGGAGCGGTGAAATGCGTAGATATCTAGAGGAACGCCAAAGGTGAAGACAGGTTGCTGGATCGATTCTGACGCTGAGACACGAAAGCGTGGGTAGCG…	0	0	0.000269417	0	0	0	0	0	0.000209336	8.19e-05	0.000138036	0	7.33e-05	9.56e-05	0	0	0	0	Bacteria	Planctomycetota	Phycisphaerae	Phycisphaerales	Phycisphaeraceae	UBA7800	(GB_GCA_002704825.1)
TAACGAATATTCCGCAATGGGCGAAAGCCTGACGGAGCAATGCCGCGTGTAGGATGAAGCGCCTTCGGTGTGTAAACTACTGTCAGAGTCTCGGAACACTGACCAGACTCAAAGGAAGGACCGGCTAATTCCGTGCCAGCAGCCGCGGTAATACGGAAGGTCCAAGCGTTAATCGGAATTACTGGGCTTAAAGCGTGCGCAGGCGGACCAGCAAGCGTCTTGTGAAATCCCTCGGCTCAACCGGGGAACTGCAGGGCGAACTGCTGGTCTTGAGTCAGGTAGGGGCCGACAGAACTATCGGTGGAGCGGTGAAATGCGTAGATATCGATGGGAATGCCAGTGGCGAAGGCGGTCGGCTGGGCCTGTACTGACGCTCATGCACGAAAGCGTGGGGAGCGA…	0	0	0.000192441	0	0	0	0	0	0	8.19e-05	0	0	0.00018316	0.000159286	0.000143819	0	0	0	Bacteria	Planctomycetota	Phycisphaerae	Phycisphaerales	SM1A02	Unclassified	Unclassified
TAACGAATATTCCGCAATGGGCGAAAGCCTGACGGAGCAATGCCGCGTGTGGGATGAAGCTTTTCGGAGTGTAAACCACTGTCAGGGATTACCAAGCAACGGGGGTTAATACCCCCCTGAGTTGAGGAAACCCAAAGGAAGCCACGGCTAACTTCGTGCCAGCAGCCGCGGTAATACGAAGGTGGCTAGCGTTGTTCGGAATCACTGGGCTTAAAGAGCACGTAGGCGGCTTCGCAAGTGTCTTGTGAAATCCCCCGGCTCAACCGGGGAACTGCAAGGCAAACTGCGGGGCTTGAGGCAAGTAGAGGTATGTGGAACTCTTGGTGGAGCGGTGAAATGCGTAGATATCAAGAGGAACGCCGGAAGCGAAAGCGATGTACTGGGCTTGTCCTGACGCTG…	0	0	0	0	0	0	0	0	0	2.73e-05	0	0	0	0	0	0	0	0	Bacteria	Planctomycetota	Phycisphaerae	SG8-4	SG8-4	ST-NAGAB-D1	(GB_GCA_002007645.1)
TAACGAATATTCCGCAATGGGCGAAAGCCTGACGGAGCAATGCCGCGTGTGGGATGAATCTCCTCGGAGTGTAAACCACTGTCAGGGGCTAGAAACACAATGATCAACCCCAGAGGAAGGGCCGGCTAACTTCGTGCCAGCAGCCGCGGTAATACGAAGGGCCCGAGCGTTAATCGGAATCACTGGGCTTAAAGGGTGCGTAGGCGGGACTGTAAGTATCATGTGAAATCCCACGGCTCAACCGTGGAATGGCTTGGTAGACTGCAGTCCTCGAGGTCGGTAGAGGATGCTGGAACTCTAGGTGGAGCGGTGAAATGCGTAGATATCTAGAGGAACACCAAAGGTGAAGACAGGCATCTGGGCCGATTCTGACGCTGAGGCACGAAAGCGTGGGGAGCG…	0	0	0	0	0	0	0	0	0	0	0	0	0	0	0	0	0	0.000168497	Bacteria	Planctomycetota	Phycisphaerae	Phycisphaerales	Phycisphaeraceae	UBA7800	(GB_GCA_002704825.1)
TAACGAATATTCCGCAATGGGCGAAAGCCTGACGGAGCGACGCCGCGTGCAGGAGGAAGTCCCTCGGGATGTAAACTGCTGTCAGGGGCTAGGAAGGTATGACCAGCCCCAGAGGAAGTCTTGGCTAACTCCGTGCCAGCAGCCGCGGTAATACGGAGAAGGCAAGCGTTGTTCGGAATCACTGGGCTTAAAGCGCGTGTAGGCGGGCCTGTTAGTCGGGTGTGAAATCCCTCGGCTCAACCGGGGAACTGCACCCGAAACTGCAGGTCTTGAGTCAATCAGGGGTCGATGGAACTCCAGGTGGAGCGGTGAAATGCGTAGATATCTGGAGGAACGCCAGTGGCGAAAGCGGTCGACTGGGATTGTACTGACGCTGAGACGCGAAAGCGTGGGGAGCGA…	0	0	0	0	0	0	0	0	0	0	0	0	0	0	0	0	0	8.42e-05	Bacteria	Planctomycetota	Phycisphaerae	Unclassified	Unclassified	Unclassified	Unclassified
TAACGAATATTCCGCAATGGGCGAAAGCCTGACGGAGCGACGCCTCGTGGAGGACGAATTCCCTCGGGATGTAAACTCCTTTTAGGGTTACGCAAGCAAAGGTGGCTAATACCCATCTGCGTTGAGCTACCCCAGAAAAAGCCTCGGCTAACTCCGTGCCAGCAGCCGCGGTAATACGGAGGAGGCAAGCGTTGTTCGGAATCACTGGGCTTAAAGCGCGTGTAGGCGGCCGATCAAGTACCTTGTGAAATCCCCGGGCTTAACCTGGGAACTGCTTGGTATACTGATTGGCTTGAGTCAGATAGGGGTGCCTGGAACAATAGGTGGAGCGGTGAAATGCGTAGATATCTATTGGAACGCCTGAGGCGAAAGCGGGGCACTGGGTCTGCACTGACGCTG…	0	0	0	0	0	0	0	0	0	4.1e-05	0	0	0	0	0	0	0	0	Bacteria	Planctomycetota	Phycisphaerae	Phycisphaerales	Unclassified	Unclassified	Unclassified
TAACGAATATTCCGCAATGGGCGCAAGCCTGACGGAGCAATGCCGCGTGAAGGATGAAGCACCTCGGTGTGTAAACTTCTGTCAGAGTCCAGCAACACAATGAGCGGATTCAGAGGAAGGGCCGGCTAACTCTGTGCCAGCAGCCGCGGTAATACAGAGGGCCCGAGCGTTGCGCGGAATCACTGGGCTTAAAGCGTGCGTAGGCGGATCGGTAAGTACTTTGTGAAATACCACAGCTCAACTGTGGAACTGCTTGGTAGACTGCCGATCTTGAGCTTGGTAGGGGCAGCCGGAACTGTAGGTGTAGCGGTGAAATGCGTAGATATCTACAGGAACGCCAAAGGTGAAGACAGGCTGCTGGGCCAATGCTGACGCTGAGGCACGAAAGCGTGGGTAGCG…	0	0	0.000153953	0	0	0	0	0	0	0.000204861	0.000138036	0.000188897	0	0.0001115	0	0	0	7.02e-05	Bacteria	Planctomycetota	Phycisphaerae	Phycisphaerales	Unclassified	Unclassified	Unclassified
TAACGAATATTCCGCAATGGGCGCAAGCCTGACGGAGCAATGCCGCGTGCAGGATGAAGCCCCTCGGGGTGTAAACTGCTGTCAGAGTTCAGCAACACCATGAGCAGACTCAAAGGAAGGGCCGGCTAACTTCGTGCCAGCAGCCGCGGTAATACGAAGGGCCCGAGCGTAGCGCGGATTAATTGGGCTTAAAGGGTGCGTAGGCGGACCCGCAAGTGTCTTGTGAAATCCCAGGGCTCAACTCTGGAATGGCTGGGCAGACTGCGGGTCTTGAGGTCGGCAGAGGTCGTCGGAACTCTAGGTGGAGCGGTGAAATGCGTAGATATCTAGAGGAACGCCAAAGGTGAAAACAGACGTCTGGGCCGATTCTGACGCTGAGGCACGAAAGCGTGGGTAGCG…	0	0	0	0	0	0	0	0	0	2.73e-05	0	0	0	0	0	0	0	0	Bacteria	Planctomycetota	Phycisphaerae	Phycisphaerales	Phycisphaeraceae	UBA7800	(GB_GCA_002704825.1)
TAACGAATATTCCGCAATGGGCGCAAGCCTGACGGAGCGACGCCTCGTGGAGGACGAATTCCCTCGGGATGTAAACTCCTGTAAGATTTCAGAAAGCAATGGCGCGTAATATGCGCCTGCGTTGATCGGGATCCTAGAAGCATCGGCTAACTCCGTGCCAGCAGCCGCGGTAATACGGAGGATGCGAGCGTTGTTCGGAATCACTGGGCTTAAAGCGCGTGTAGGCGGTCTGGCAAGTATCTTGTGAAATCCCCGGGCTCAACCTGGGAATTGCTCGGTAAACTGCCAGACTTGAGGCGGATAGGGGTGCCTGGAACTCTAGGTGGAGCGGTGAAATGCGTAGATATCTAGGGGAACGCCTGAGGCGAAAGCGGGGCACTGGGTCCGTCCTGACGCTGA…	0	0	0	0	0	0	0	0	0	0	0	0	0	0	0	0	0	0.000112331	Bacteria	Planctomycetota	Unclassified	Unclassified	Unclassified	Unclassified	Unclassified
TAACGAATATTCGGCAATGGACGAAAGTCTGACCGAGCGACGCCGCGTGCAGGACGAATCCCTTCGGGGTGTAAACTGCTGTCAGGGACCACCAAGCAAGTATGGCTAATATCCATAGGCGCTGAGGAATCCCAGAGGAAGTCACGGCTAACTTCGTGCCAGCAGCCGCGGTAAGACGAAGGTGGCAAGCGTTGTTCGGAATCACTGGGCTTAAAGCGCATGCAGGCGGCCTCACAAGCGTCTTGTGAAATCCCTCGGCTCAACCGAGGAATTGCTTGGCGAACTGTAAGGCTTGAGGCAGGTAGGGGCGTGTGGAACTCTTGGTGGAGCGGTGGAATGCGTAGATATCAAGAGGAACGCCGGAGGCGAAAGCGACACGCTGGGCCTGTCCTGACGCTG…	0	0	0	0	0	0	0	0	0	5.46e-05	0	0	0	0	0	0	0	0	Bacteria	Planctomycetota	Phycisphaerae	SG8-4	Unclassified	Unclassified	Unclassified
TAACGAATATTCGGCAATGGACGAAAGTCTGACCGAGCGACGCCGCGTGCAGGACGACGCTCTTCGGAGTGTAAACTGCTGTCAGGGACCACCACGCAAATACGGCCAATACCCGTACGCGCAGAGGAATCCCAGAGGAAGTCACGGCTAACTTCGTGCCAGCAGCCGCGGTAAGACGAAGGTGGCTAGCGTTGTTCGGAATCACTGGGCTTAAAGAGCATGTAGGCGGCTGATCAAGCGTCTTGTGAAATCCCTCGGCTTAACCGAGGAACTGCTTGGCGAACTGGTCGGCTTGAGGCAGGTAGAGGCGTGTGGAACTCTTGGTGGAGCGGTGGAATGCGTAGATATCAAGAGGAACGCCAGAGGCGAAAGCGATGCGCTGGGCCTGTCCTGACGCTG…	0	0	0	0	0	0	0	0	0	0	0	0	0.000860853	0.000605288	0.000479398	0	0	0.000168497	Bacteria	Planctomycetota	Phycisphaerae	SG8-4	Unclassified	Unclassified	Unclassified
TAACGAATATTCGGCAATGGACGAAAGTCTGACCGAGCGACGCCGCGTGCAGGACGACGCTCTTCGGAGTGTAAACTGCTGTCAGGGACCACCACGCAAATACGGCCAATACCCGTATGCGCAGAGGAATCCCAGAGGAAGTCACGGCTAACTTCGTGCCAGCAGCCGCGGTAAGACGAAGGTGGCTAGCGTTGTTCGGAATCACTGGGCTTAAAGAGCATGTAGGCGGCCAATCAAGCGTCTTGTGAAATCCCTCGGCTTAACCGAGGAACTGCTTGGCGAACTGGTTGGCTTGAGGCAGGTAGGGGCGTGTGGAACTCTTGGTGGAGCGGTGGAATGCGTAGATATCAAGAGGAACGCCAGAGGCGAAAGCGATGCGCTGGGCCTGTCCTGACGCTG…	0	0	0	0	0	0	0	0	0.00125602	0	0	0	0	0	0	0	0	0	Bacteria	Planctomycetota	Phycisphaerae	SG8-4	Unclassified	Unclassified	Unclassified
TAACGAATATTCGGCAATGGACGAAAGTCTGACCGAGCGACGCCGCGTGCAGGACGACGCTCTTCGGAGTGTAAACTGCTGTCAGGGACTACCAAGCAAATACGGCCAATACCCGTACGCGCTGAGGAATCCCAGAGGAAGTCACGGCTAACTTCGTGCCAGCAGCCGCGGTAAGACGAAGGTGGCTAGCGTTGTTCGGAATCACTGGGCTTAAAGAGCATGTAGGCGGCCAATCAAGCGTCTTGTGAAATCCCTCGGCTTAACCGAGGAACTGCTTGGCGAACTGGTTGGCTTGAGGCAGGTAGGGGCGCGTGGAACTCTTGGTGGAGCGGTGGAATGCGTAGATATCAAGAGGAACGCCAGAGGCGAAAGCGACGCGCTGGGCCTGTCCTGACGCTG…	0	0	0	0	0	0	0	0	0	0.000129745	0	0	0	0	0	0	0	0	Bacteria	Planctomycetota	Phycisphaerae	SG8-4	Unclassified	Unclassified	Unclassified
TAACGAATATTGCGCAATGGGCGAAAGCCTGACGCAGCAACGCCGTGTGTAGGATGAAGGCCCTCGGGTCGTAAACTACTGTCAGAGTGAAGAAAGATCTGATCGATCTCAAAGGAAGCACCGGCTAACTCCGTGCCAGCAGCCGCGGTAATACGGAGGGTGCAAGCGTTGTTCGGAATCATTGGGCTTAAAGAGCTCGTAGGCGGATCGTTAAGCATCTTGTGAAATCCCACGGCTTAACCGTGGAACTGCTTGATGTACTGGCGATCTTGAGGCAAGTAGAAGTACGTGGAACTCCAGGTGGAGCGGTGAAATGCGTAGATATCTGGAGGAACGCCAGTGGTGAAAACGGCGTACTGGGCTTGTTCTGACGCTGAGGAGCGAAAGCGTGGGTAGCGA…	0	0	0	0	0	0	0	0	0	0	0	0	0	0	4.79e-05	0	0	0	Bacteria	Unclassified	Unclassified	Unclassified	Unclassified	Unclassified	Unclassified
TAACGAATATTGCGCAATGGGCGAAAGCCTGACGCAGCGACGCCGCGTGTAGGATGAAGTCTCTCGGGATGTAAACTACTGTCAGGGGGAAGAAAGTGCGTTTCGGCGCATTGATCTAACCCAGAGGAAGTCACGGCTAACTTCGTGCCAGCAGCCGCGGTAAGACGAAGGTGGCTAGCGTTGTTCGGTGTCACTGGGCTTAAAGCGTGTGTAGGCGGAATTGCAAGCGTCTTGTGAAATCCCTCAGCTTAACTGAGGAATTGCTCGGCGAACTGCTTTTCTTGAGGCAGGTAGGGGTGCATGGAACTCTTGGTGGAGCGGTGGAATGCGTAGATATCAAGAGGAACGCCAGTGGTGAAGACGGTGCACTGGGCCTGCCCTGACGCTGAGACACGAAAG…	0.0001738	0	0	0	0	0	0	0	0.000209336	0	0	0	0	0	0	0	0	0	Bacteria	Planctomycetota	Phycisphaerae	SG8-4	SG8-4	ST-NAGAB-D1	(GB_GCA_002007645.1)
TAACGAATATTGCGCAATGGGCGAAAGCCTGACGCAGCGACGCCGCGTGTAGGATGAAGTCTCTCGGGATGTAAACTACTGTCAGGGTGAAGAAAGTCCACTTCGGTGGATTGATCTAACCCAGAGGAAGTCACGGCTAACTTCGTGCCAGCAGCCGCGGTAAGACGAAGGTGGCGAGCGTTGTTCGGTGTCACTGGGCTTAAAGAGTATGTAGGCGGAAAGGTAAGCGTCTTATGAAATCCCTCGGCTTAACCGAGGAAGTGTGAGGCGAACTACTTTTCTTGAGGCAAGTAGGGGTGCATGGAACTCTTGGTGGAGCGGTGGAATGCGTAGATATCAAGAGGAACGCCAATGGTGAAAACAGTGCACTGGGCTTGTCCTGACGCTGAGATACGAAAG…	0	0	0	0	0	0.00147239	0	0	0	0	0	0	0	0	0	0	0	0	Bacteria	Planctomycetota	Phycisphaerae	SG8-4	SG8-4	ST-NAGAB-D1	(GB_GCA_002007645.1)
TAACGAATATTGGACAATGAGCGAAAGCTTGATCCAGCAATGCCGCGTGTGGGATGAATCTTTTCGGAGTGTAAACCACTGTCAGGGGCTAGAAATAAAATGATCAGCCCCAGAGGAAGGGCCGGCTAACTTCGTGCCAGCAGCCGCGGTAATACGAAGGGCCCGAGCGTTAATCGGAATCACTGGGCTTAAAGGGTGCGTAGGCGGACCTGCAAGTATCTTGTGAAATCCCACGGCTCAACCGTGGAACTGCTCGGTAGACTGCAGGTCTTGAGGTCGGTAGGGGATGCTGGAACTCTAGGTGGAGCGGTGAAATGCGTAGATATCTAGAGGAACACCAAAGGTGAAGACAGGCATCTGGGCCGATTCTGACGCTGAGGCACGAAAGCGTGGGTAGCG…	0	0	0	0	0	0	0	0	0	0	0	4.2e-05	0	0	9.59e-05	0	0	0	Bacteria	Planctomycetota	Phycisphaerae	Phycisphaerales	Unclassified	Unclassified	Unclassified
TAACGAATATTGGACAATGAGCGAAAGCTTGATCCAGCGACGCCGCGTGTAGGACGAAGTCCCTCGGGATGTAAACTACTGTCAGGGACTACCAAGCGAGAGAGGTTAATAGCCTCTTGAGTTGAGGAATCCCAGAGGAAGCAACGGCTAACTTCGTGCCAGCAGCCGCGGTAAGACGAAGGTTGCGAGCGTTGTTCGGAATTACTGGGCTTAAAGAGCATGTAGGCGGATTATCAAGCGTTTTGTGAAAGCCCTCGGCTCAACCGAGGAATTGCTGAGCGAACTGATAATCTTGAGGCAGGTAGGGGCAACTGGAACTCTTGGTGGAGCGGTGGAATGCGTAGATATCAAGAGGAACGCCAGAGGCGAAGGCGAGTTGCTGGGCCTGTCCTGACGCTG…	0	0	0	0	0	0	0	0	0	0	0	0	0	0	0	0	0	7.02e-05	Bacteria	Planctomycetota	Phycisphaerae	SG8-4	Unclassified	Unclassified	Unclassified
TAACGAATATTGGGCAATGAGCGAAAGCTTGACCCAGCGACGCCGCGTGTAGGAGGAAGTCCTTCGGGATGTAAACTACTGTCAGGGGGACGAAAGTGTGCTTCGGTACATTGATCGAACCCAGAGGAAGTCACGGCTAACTTCGTGCCAGCAGCCGCGGTAAGACGAAGGTGGCAAGCGTTGTTCGGTATTACTGGGCTTAAAGCGTGTGTAGGCGGAAGCGTAAGCGTTTTGTGAAATCCCTCGGCTTAACCGAGGAATTGCTCGACGAACTGCGCTTCTTGAGGCAGGTAGGGGTGCGCAGAACTCTTGGTGGAGCGGTGGAATGCGTAGATATCAAGAGGAATGCCGGTGGAGAAGTCGGTGCACTGGGCCTGACCTGACGCTGAGACACGAAAG…	0	0	0	0	0	0	0	0	0	0	0	0	0	0	0	0	0	0.000154455	Bacteria	Planctomycetota	Phycisphaerae	SG8-4	SG8-4	Unclassified	Unclassified
TAACGAATATTGGGCAATGGGCGAAAGCCTGACCCAGCAATGCCGCGTGCAGGAGGAAGCCCCTCGGGGTGTAAACTGCTGTCAGGGTTTAGCAAGCAAACCGGGTTAACAGCCCGGCGCGTTGAGCAGACCCAAAGGAAGCCTCGGCTAACTCTGTGCCAGCAGCCGCGGTAAGACAGAGGAGGCAAGCGTTGTTCGGAATCACTGGGCTTAAAGAGGGTGTAGGCGGCTTGGTAAGTGTCGTGTGAAAGCCCCCGGCTCAACCGGGGAATGGCATGGCAAACTGCCTGGCTTGAGGTTGGTAGAGGTACCTGGAACTCTAGGTGGAGCGGTGAAATGCGTAGATATCTAGAGGAACGCCGGTGGCGAAAGCGGGGTACTGGGCCAATTCTGACGCTG…	0	0	0.000307905	0	0	0	0	0	0	6.15e-05	0	0	0	0	0	0	0	0	Bacteria	Planctomycetota	Phycisphaerae	SG8-4	SG8-4	Unclassified	Unclassified
TAACGAATATTGGGCAATGGGCGAAAGCCTGACCCAGCAATGCCGCGTGCAGGAGGAAGCCCTTCGGGGTGTAAACTGCTGTCAGGAGTCAACAAGCAAAGGGCGTTAATAGCGCCTGGCGTTGAGTAGCTCCAGAGGAAGCCTCGACTAACTCTGTGCCAGCAGTCGCGGTAAGACAGAGGAGGCAAGCGTTGTTCGGAATCACTGGGCTTAAAGAGGGTGTAGGCGGCTTGGTAAGTATCGTGTGAAATCCAACGGCTCAACCGTTGAACTGCACGGTAAACTACCCGGCTTGAGGTCGGTAGAGGTGCTTGGAACTCTTGGTGGAGCGGTGAAATGCGTAGATATCAAGAGGAACGCCGGAAGCGAAAGCGGAGCACTGGGCCGATTCTGACGCTG…	0	0	0	0	0	0	0	0	0	0	0	0	0	0	0	0	0.000160395	0.000308911	Bacteria	Planctomycetota	Phycisphaerae	SG8-4	SG8-4	Unclassified	Unclassified
TAACGAATATTGGGCAATGGGCGAAAGCCTGACCCAGCAATGCCGCGTGCAGGAGGAAGCCTTTCGGGGTGTAAACTGCTGTCAGGTCCTCGCAAGCAGAGGGCGTTAATAGCGCCCCGAGTTGAGCAGGACCAAAGGAAGCATCGGCTAACTCTGTGCCAGCAGCCGCGGTAAGACAGAGGATGCAAGCGTTGTTCGGAATCATTGGGCTTAAAGAGGGTGTAGGCGGCTGTGTAAGCGTTGTGTGAAATCCCACGGCTCAACCGTGGAATTGCACGGCGAACTGCACAGCTTGAGGTCGGTAGAGGTGCCTGGAACTCTAGGTGGAGCGGTGAAATGCGTAGATATCTAGAGGAACGCCAGTGGCGAAAGCGGGGCACTGGGCCGATTCTGACGCTG…	0	0	0	0	0	0	0	0	0	0.000136574	0	0.000356806	0	0	0.000311609	0	0	0	Bacteria	Planctomycetota	Phycisphaerae	SG8-4	Unclassified	Unclassified	Unclassified
TAACGAATATTGGGCAATGGGCGAAAGCCTGACCCAGCAATGCCGCGTGTAGGATGAAGCTTTTCGGAGTGTAAACTACTTTCAGGGATTAGAAAGCTACGGTTGATCAATCCCAGAAGAAGTCACGGCTAACTTCGTGCCAGCAGCCGCGGTAAGACGAAGGTGGCAAGCGTTATTCGAAATCACTGGGCTTAAAGGGTGCGTAGGCGGACATGTAAGTGTTTTGTGAAATCCCTCGGCTTAACCGAGGAATTGCTTGGCAAACTACATGTCTTGAGGCAAGTAGGGGTGTGTGGAACTCTTGGTGGAGCGGTGGAATGCGTAGATATCAAGAGGAACGCCGAAGGTGAAGACAGCACACTGGACTTGTACTGACGCTGAGGCACGAAAGCGTGGGGA…	0	0	0	0	0	0	0	0	0.000488452	0.000184375	0	0	0	0	0	0	0	0	Bacteria	Planctomycetota	Phycisphaerae	SG8-4	SG8-4	4572-13	(GB_GCA_002084585.1)
TAACGAATATTGGGCAATGGGCGAAAGCCTGACCCAGCAATGCCGCGTGTAGGATGAAGCTTTTCGGAGTGTAAACTACTTTCAGGGATTAGAAAGCTACGGTTGATCAATCCCAGAAGAAGTCACGGCTAACTTCGTGCCAGCAGCCGCGGTAAGACGAAGGTGGCAAGCGTTATTCGAAATCACTGGGCTTAAAGGGTGCGTAGGCGGATATGAAAGTGTTTTGTGAAATCCCCCGGCTTAACCGGGGAATGGCAGGACAAACTCCATATCTTGAGGCAAGTAGGGGTGTGTGGAACTCTTGGTGGAGCGGTGGAATGCGTAGATATCAAGAGGAACGCCGAAGGTGAAGACAGCACACTGGACTTGTACTGACGCTGAGGCACGAAAGCGTGGGGA…	0	0	0	0	0	0	0	0	0	4.78e-05	0	0	0	0	0	0	0	0	Bacteria	Planctomycetota	Phycisphaerae	SG8-4	SG8-4	4572-13	(GB_GCA_002084585.1)
TAACGAATATTGGGCAATGGGCGAAAGCCTGACCCAGCAATGCCGCGTGTAGGATGAAGCTTTTCGGAGTGTAAACTACTTTCAGGGATTAGAAAGCTACGGTTGATCAATCCCAGAAGAAGTCACGGCTAACTTCGTGCCAGCAGCCGCGGTAATACGAAGGTGGCAAGCGTTATTCGAAATCACTGGGCTTAAAGGGCGCGTAGGCGGATATGTAAGTGTTGAGTGAAATCCCTCGGCTTAACCGAGGAATTGCTTAGCAAACTGCATATCTTGAGGCAAGTAGGGGTGTGTGGAACTCTTGGTGGAGCGGTGGAATGCGTAGATATCAAGAGGAACGCCGAAGGTGAAGACAGCACACTGGACTTGTACTGACGCTGAGGCGCGAAAGCGTGGGGA…	0	0	0	0	0	0	0	0	0	0	0	0	0.000439585	0.000318573	0.000431458	0	0	0	Bacteria	Planctomycetota	Phycisphaerae	SG8-4	SG8-4	4572-13	(GB_GCA_002084585.1)
TAACGAATATTGGGCAATGGGCGAAAGCCTGACCCAGCAATGCCGCGTGTAGGATGAAGCTTTTCGGAGTGTAAACTACTTTCAGGGATTAGAAAGCTACGGTTGATCAATCCCAGAAGAAGTCACGGCTAACTTCGTGCCAGCAGCCGCGGTAATACGAAGGTGGCAAGCGTTATTCGAAATCACTGGGCTTAAAGGGTGCGTAGGCGGAACTGTAAGTGTCTTGTGAAATCCCTCGGCTTAACCGAGGAATGGCTTGGCAAACTACAGTTCTTGAGGCAAGTAGGGGTGTGTGGAACTCTTGGTGGAGCGGTGGAATGCGTAGATATCAAGAGGAACGCCGAAGGTGAAGACAGCACACTGGACTTGTACTGACGCTGAGGCACGAAAGCGTGGGGA…	0	0	0	0	0	0	0	0	0	0.00159108	0.00207054	0.00104943	0	0	0	0.00117509	0.000577423	0.000336993	Bacteria	Planctomycetota	Phycisphaerae	SG8-4	SG8-4	4572-13	(GB_GCA_002084585.1)
TAACGAATATTGGGCAATGGGCGCAAGCCTGACCCAGCAATGCCGCGTGCAGGACGAAGTCTTTCGGGATGTAAACTGCTGTCAGGGTTTAGCAATCAATGGGCTCTAACATAGCCCGGCGTTGAGCAGACCCAAAGGAAGCCTCGGCTAACTCCGTGCCAGCAGCCGCGGTAATACGGAGGAGGCAAGCGTTGTTCGGAATTATTGGGCTTAAAGCGCGTGTAGGCGGCCAAGTAAGTGTCTTGTGAAAGCCCTCGGCTCAACCGAGGAACTGCTCGGCATACTGCTTGGCTTGAGGTCGGTAGAGGTGACTGGAACTCTAGGTGGAGCGGTGAAATGCGTAGATATCTAGAGGAACGCCGGAGGCGAAAGCGGGTCACTGGGCCGATTCTGACGCTG…	0.0002607	0	0.000153953	0	0	0	0	0	0	7.51e-05	0	8.4e-05	0	0	0	0	0	0	Bacteria	Planctomycetota	Phycisphaerae	Unclassified	Unclassified	Unclassified	Unclassified
TAACGAATATTGGGCAATGGGCGCAAGCCTGACCCAGCAATGCCGCGTGCAGGAGGAAGCCCCTCGGGGTGTAAACTGCTGTCAGGTTCTAGCAAGCAAAGAGGGTTAATAGCCCTCCGCGTTGAGCAGATCCAAAGGAAGCCTCGGCTAACTCTGTGCCAGCAGCCGCGGTAAGACAGAGGAGGCAAGCGTTGTTCGGAATCATTGGGCTTAAAGCGGATGTAGGCGGCTTGGTAAGTGTCCCGTGAAATCCCACGGCTCAACCGTGGAACTGCGGGGCAAACTGCCTGGCTTGAGGTCGGTAGAGGCGCCTGGAACTCTAGGTGGAGCGGTGAAATGCGTAGATATCTAGAGGAACACCAGTGGCGAAAGCGGGGCGCTGGGCCGATTCTGACGCTG…	0	0	0	0	0	0	0	0	0	0	0	0.000188897	0	0	0	0	0	0	Bacteria	Planctomycetota	Phycisphaerae	Unclassified	Unclassified	Unclassified	Unclassified
TAACGAATATTGGGCAATGGGCGCAAGCCTGACCCAGCAATGCCGCGTGCAGGAGGAAGCCCTTCGGGGTGTAAACTGCTGTCAGGGTTTCGCAAGCAACGAGGGTGAACAGCCCTCCGCGTTGAGCAGACCCAAAGGAAGCCTCGGCTAACTCTGTGCCAGCAGCCGCGGTAAGACAGAGGAGGCAAGCGTTGTTCGGAATTACTGGGCTTAAAGCGGGTGTAGGCGGCTTGGCAAGTGTCCTGTGAAAGCCCACGGCTCAACCGTGGAATAGCAGGGCAAACTGCTTGGCTTGAGGTCGGTAGAGGTGCCTGGAACTTTCGGTGGAGCGGTGAAATGCGTAGATATCGAAAGGAACGCCGGTGGCGAAAGCGGGGCACTGGGCCGATTCTGACGCTG…	0	0	0	0	0	0	0	0	0	4.78e-05	0	0	0	0	0	0	0	0	Bacteria	Planctomycetota	Phycisphaerae	Unclassified	Unclassified	Unclassified	Unclassified
TAACGAATATTGTGCAATGGGCGAAAGCCTGACACAGCGACGCCGCGTGTAGGAGGAAGTCCCTCGGGATGTAAACTACTGTCAGGGTAAAGAAAGTCTGTTTCGGCAGATTGATCTAACCCGGAGGAAGTCACGGCTAACTTCGTGCCAGCAGCCGCGGTAAGACGAAGGTGGCAAGCGTTGTTCGGTATTACTGGGCTTAAAGCGTGTGTAGGCGGATAAATAAGCGTTTTGTGAAATCCCTCGGCTTAACCGAGGAATTGCTTGACGAACTGTTTATCTTGAGGCAAGTAGGGGTGCACGGAACTCTTGGTGGAGCGGTGGAATGCGTAGATATCAAGAGGAACGCCAGTGGTGAAGACGGTGCACTGGGCTTGTTCTGACGCTGAGACACGAAAG…	0	0	0	0	0	0	0	0	0	0	0	0	0	0.000270787	0	0	0	0	Bacteria	Planctomycetota	Phycisphaerae	SG8-4	SG8-4	GWC2-45-44	(GB_GCA_001824555.1)
TAACGAATCTTCCACAATGCGCGAAAGCGTGATGGAGCAATGCCGCGTGCAGGATGAAGCCTCTCGGGGTGTAAACTGCTGTCAGGGTTTAGCAACACAATGAGCAGACCCAAAGGAAGGGCCGGCTAACTTCGTGCCAGCAGCCGCGGTAATACGAAGGGCCCGAGCGTTGCGCGGAATCACTGGGCTTAAAGCGTGCGCAGGCGGACATGCAGGCGTCTTGTGAAATCCCACGGCTCAACCGTGGAACTGCTCGACGAACCGCATGTCTTGAGGAAGGCAGAGGCCGTCGGAACGATAGGTGGAGTGGTGAAATGCGTTGATATCTATCGGAACACCGAAGGTGAAAACAGGCGGCTGGGCCTTTCCTGACGCTCATGCACGAAAGCGTGGGGAGCG…	0	0	0	0	0	0	0	0	0	4.1e-05	0	0	0	0	0	0	0	0	Bacteria	Planctomycetota	Phycisphaerae	Phycisphaerales	SM1A02	UBA5793	(GB_GCA_002418285.1)
TAACGAATCTTCCGCAATGAGCGAAAGCTTGACGGAGCAATGCCGCGTGCAGGATGAAGCCCCTCGGGGTGTAAACTGCTGTCAGGGGCTACCAAGATCTGAGGAGCCCCAGAGGAAGGGCCGGCTAACTTCGTGCCAGCAGCCGCGGTAATACGAAGGGCCCAAGCGTTAAGCGGAATCACTGGGCTTAAAGGGTGCGTAGGCGGACACGTCAGTGCTTTGTGAAATCCCACGGCTCAACCGTGGAAGTGCTTGGCATACTGCGTGTCTTGAGGTCGGTAGAGGTTGCCGGAACTGTAGGTGTAGCGGTGAAATGCGTAGATATCTACAGGAACACCCATGGCGAAGGCAGGCAACTGGACCGATTCTGACGCTGAGGCACGAAAGCGTGGGGAGCAA…	0	0	0	0	0	0	0	0	0.000348894	0	0	0	0	0	0	0	0	0	Bacteria	Planctomycetota	Phycisphaerae	Phycisphaerales	SM1A02	Unclassified	Unclassified
TAACGAATCTTCCGCAATGCACGAAAGTGTGACGGAGCAATGCCGCGTGCAGGATGAAGCGTCTACGACGTGTAAACTGCTGTCAGGGTTTAGGAACAATGACCAGACCCAAAGGAAGGACCGGCTAATCTCGTGCCAGCAGCCGCGGTAATACGAGAGGTCCGAGCGTTAATCAGAATCACTGGGCTTAAAGCGTACGCAGGCGGACCGGTAGGTACCTTGTGAAATCCCACGGCTTAACCGTGGAACTGCAGGGTAAACCCCCGGTCTTGAGGCAGGTAGGGGTCAGTGGAACCATGAGTGGAGCGGTGAAATGCGTAGATATTCATGGGAACGCCAATGGCGAAGGCAGCTGACTGGGCCTGTTCTGACGCTCATGTACGAAAGCGTGGGGAGCAA…	0	0	0	0.000141543	0	0.00294479	0.000639386	0	0	0	0	0	0	0	0	0	0.000256632	0.000322952	Bacteria	Planctomycetota	Phycisphaerae	Phycisphaerales	SM1A02	UBA6054	(GB_GCA_002429045.1)
TAACGAATCTTCCGCAATGCACGAAAGTGTGACGGAGCGACGCCGCGTGTAGGATGAAGTCCTTCGGGATGTAAACTACTGTCAGGGGAAAGAAAGTTCTGATCTACCCCAGAGGAAGAGGCGGCTAACTCTGTGCCAGCAGCCGCGGTAATACAGAGGCCTCGAGCGTTAGGCGGAATCACTGGGCTTAAAGCGTGTGTAGGTGGATGCCTAAGTACTTTGTGAAATCCCACGGCTTAACCGTGGAATTGCTTGGTATACTGGGTGTCTTGAGCCACTCAGGGGCTACCGGAACAAATGGTGGAGCGGTGAAATGCGTAGATATCATTTGGAACGCCAATGGTGAAAACAGGTAGCTGGGGGTGTGCTGACACTGAGACACGAAAGCCAGGGGAGCGA…	0	0	0	0	0	0	0	0	0	8.19e-05	0	2.1e-05	0	0	0	0	0	0	Bacteria	Planctomycetota	Phycisphaerae	Phycisphaerales	SM1A02	Unclassified	Unclassified
TAACGAATCTTCCGCAATGCACGAAAGTGTGACGGGGCAATACCGCGTGTGGGATGAAGCCCTTCGGGGTGTAAACCACTGTCAGGGTTCAGGAAAAAAATGACCAGACCCAAAGGAAGGGCCGGCTAACTCTGTGCCAGCAGCCGCGGTAATACAGAGGGCCCGAGCGTTAATCGGAATCACTGGGCTTAAAGCGTACGCAGGCGGACATGTAGGCATTTTGTGAAATCCCTCGGCTCAACCGAGGAATTGCAGAGTGAACCACATGTCTTGAGGCGAGTAGAGGCGGTCGGAACGATAGGTGGAGCGGTGAAATGCGTAGATATCTATCGGAACGCCAAAGGTGAAGACAGGCCGCTGGGCTCGTCCTGACGCTGAGGTACGAAAGCGTGGGTAGCG…	0	0	0	0.00219391	0.00501179	0.00368098	0	0	0	6.83e-05	0.000207054	0	0.000531165	0.00058936	0.000647187	0.00143622	0.00099445	0.000954815	Bacteria	Planctomycetota	Phycisphaerae	Phycisphaerales	SM1A02	UBA12014	(GB_GCA_002690755.1)
TAACGAATCTTCCGCAATGCACGAAAGTGTGACGGGGCAATGCCGCGTGTGGGATGAAGCCCTTAGGGGTGTAAACCACTGTCAGGGACTACCAACAACATGAGGAGTCCCAAAGGAAGAGCCGGCTAACTCTGTGCCAGCAGCCGCGGTAATACAGAGGGCTCGAGCGTTAATCGGAATCACTGGGCTTAAAGCGTGCGTAGGCGGATTTGAAGGCGCTTTGTGAAATCCCTCGGCTCAACCGAGGAACTGCTTGGCGAACCACAAATCTTGAGGCTGGTAGAGGTGGTCGGAACAATAGGTGGAGCGGTGAAATGCGTAGATATCTATTGGAACACCGAAGGTGAAGACAGGCCACTGGGCCAGTCCTGACGCTGAGGCACGAAAGCGTGGGTAGCA…	0	0	0.000230929	0.00134466	0.00235849	0.00147239	0	0	0	0	0	0	0.000146528	0.000254858	0.000407488	0.000652827	0.000609502	0.000659946	Bacteria	Planctomycetota	Phycisphaerae	Phycisphaerales	SM1A02	Unclassified	Unclassified
TAACGAATCTTCCGCAATGCACGAAAGTGTGACGGGGCAATGCCGCGTGTGGGATGAAGCCCTTCGGGGTGTAAACCACTGTCAGGGTTCAGGAAACAAATGACCAGACCCAAAGGAAGGGCCGGCTAACTCTGTGCCAGCAGCCGCGGTAATACAGAGGGCCCGAGCGTTAATCGGAATCACTGGGCTTAAAGCGTACGTAGGCGGATTTGAAGGCATCTTGTGAAATCCCTCGGCTCAACCGGGGAATTGCAGGGTGAACCACAAGTCTTGAGGCGAGTAGAGGCGGTCGGAACGATAGGTGGAGCGGTGAAATGCGTAGATATCTATCGGAACGCCAAAGGTGAAGACAGGCCGCTGGGCTCGTCCTGACGCTGAGGTACGAAAGCGTGGGTAGCG…	0	0	0	0	0	0	0	0	0	0	0	0	0	0	9.59e-05	0.000913957	0.00032079	0.000322952	Bacteria	Planctomycetota	Phycisphaerae	Phycisphaerales	SM1A02	GCA-002862325	(GB_GCA_002709295.1)
[truncated: 8,341 more rows]
