# Supplementary material for: Interplay between eutrophication and climate warming on bacterial communities in coastal sediments differs depending on water depth and oxygen history
Source: Sci Rep. 2021 Dec 3;11:23384. doi: 10.1038/s41598-021-02725-x (PMC8642432; doi:10.1038/s41598-021-02725-x)
Supplement: Supplementary file 3 — Supplementary Information 3. [file 41598_2021_2725_MOESM3_ESM.xlsx]

## Sheet: Shallow 2013 & 2017
Genus	average	sd	ratio	ava	avb	cumsum
UBA6092	0.037257	0.0114656	3.24945	1632.67	1497.5	0.0657495
Caldilinea	0.0256842	0.00684817	3.75052	995.333	844	0.111076
CG2-30-66-27	0.0247535	0.0136815	1.80927	1393	1466	0.15476
Wenzhouxiangella	0.0150872	0.00902189	1.67229	968.333	595	0.181385
UBA1847	0.0142582	0.00697428	2.0444	884.333	503.5	0.206547
Congregibacter	0.0141049	0.00527405	2.67439	838	596.5	0.231439
Desulfobulbus	0.010657	0.00585814	1.81918	849.333	573.5	0.250246
UBA1844	0.0104117	0.00608073	1.71225	686.667	389.5	0.26862
Desulfatitalea	0.0103538	0.00352602	2.9364	481	356.5	0.286892
ELB16-189	0.00865978	0.00509231	1.70056	516.333	373	0.302175
0-14-3-00-41-53	0.00865476	0.00271211	3.19115	496	329	0.317448
Woeseia	0.00809094	0.00480205	1.68489	590.333	292	0.331727
Mor1	0.00791318	0.00462948	1.7093	497.667	347	0.345692
Nodularia	0.00760442	0.00339884	2.23736	206.667	268	0.359112
Ilumatobacter_A	0.00752622	0.00512507	1.46851	358.333	355	0.372394
Roseibacillus	0.00749732	0.0042993	1.74385	476.333	231	0.385625
Ignavibacterium	0.00745779	0.00507997	1.46808	656	319	0.398786
Magnetomorum	0.0073794	0.00320584	2.30187	444	300	0.411809
Draconibacterium	0.00632331	0.00225631	2.8025	329.333	263	0.422968
UBA8950	0.00616992	0.00195086	3.16267	253.667	234	0.433856
Rubritalea	0.00579063	0.00366953	1.57803	378.333	148	0.444075
Nitrosospira	0.00569807	0.00301328	1.89099	392.667	300.5	0.454131
UBA2361	0.00551928	0.0018185	3.03507	283	191.5	0.463871
Desulfatiglans	0.0053224	0.00239662	2.2208	161.333	189.5	0.473264
KBS-96	0.00512427	0.00230223	2.22578	276	215	0.482307
Caldithrix	0.00481699	0.00337636	1.42668	376	215.5	0.490808
Hydrogenophaga	0.00473673	0.00139059	3.40628	237.333	141	0.499167
Aminicenans	0.00446603	0.0019108	2.33726	169.667	184	0.507048
UBA6082	0.00438567	0.00274627	1.59696	302	114.5	0.514788
UBA11883	0.00437516	0.00083822	5.21958	171	138.5	0.522509
UBA12294	0.00407753	0.00226486	1.80034	221	153.5	0.529705
Luteitalea	0.00386355	0.00204746	1.887	228	154	0.536523
GCA-2712105	0.00375007	0.00113519	3.30346	193	106	0.543141
RBG-16-64-12	0.00373624	0.00101113	3.6951	153.333	120.5	0.549735
GWC2-73-18	0.00367025	0.00202014	1.81683	109.667	141.5	0.556212
GCA-2690565	0.00363441	0.0011469	3.16889	173.333	113	0.562626
Steroidobacter	0.00359372	0.00238425	1.50727	199.667	173	0.568968
Cyanobium	0.00351527	0.00117571	2.98992	124.667	119.5	0.575171
Geothermobacter	0.00347034	0.0018787	1.8472	167	128.5	0.581296
Thiohalomonas	0.00335971	0.00208268	1.61316	228.333	143	0.587225
40CM-3-62-11	0.00332894	0.00244963	1.35895	266.667	84	0.5931
Halioglobus	0.00330917	0.00109812	3.01348	210.333	132.5	0.598939
UBA10327	0.00324225	0.00109754	2.9541	139.667	111	0.604661
GCA-2691205	0.00322755	0.00176139	1.83239	183.667	130	0.610357
Nitrospira	0.00317824	0.00178676	1.77877	163	149.5	0.615966
Desulfobacula	0.00316682	0.00229072	1.38246	60.3333	133	0.621555
Gallionella	0.00314787	0.00131883	2.38687	268.667	174	0.62711
UKL13-2	0.00291825	0.00126488	2.30714	177.667	120.5	0.63226
UBA12087	0.00287358	0.000887937	3.23624	192	106.5	0.637331
Loktanella	0.00280242	0.000955307	2.93353	134.333	78.5	0.642277
Sulfuricaulis	0.0027841	0.00150822	1.84595	213.333	134.5	0.64719
UBA8416	0.00277523	0.00169561	1.63672	82.3333	92.5	0.652087
Thiobacillus	0.00268773	0.00158545	1.69526	172	130.5	0.656831
Desulforhopalus	0.00242899	0.00127705	1.90203	164.333	88.5	0.661117
UBA2386	0.00238236	0.00134095	1.77661	142.667	86.5	0.665321
Altibacter	0.00233519	0.00104825	2.22771	111.333	84.5	0.669443
OLB17	0.00225637	0.00168501	1.33908	134.667	101	0.673424
GCA-2699585	0.00224914	0.0010571	2.12765	135.667	67.5	0.677394
Brumimicrobium	0.00224791	0.000851206	2.64086	134.333	76	0.681361
Haliangium	0.00224041	0.00150922	1.48448	176	78	0.685314
HTCC2170	0.00219994	0.000692603	3.17634	96.3333	71.5	0.689197
4572-13	0.0021043	0.000598813	3.51412	89	55	0.69291
Desulfofustis	0.00205242	0.000576234	3.56178	77.6667	66	0.696532
Hoeflea	0.00203639	0.000824139	2.47093	76.3333	73	0.700126
Izimaplasma	0.00198152	0.00255117	0.776712	0	84.5	0.703623
Lutibacter	0.00195973	0.00156077	1.25562	136	84.5	0.707082
RCC307	0.00194891	0.00271115	0.71885	49.6667	6	0.710521
Lacinutrix	0.00193256	0.000730485	2.64559	75.3333	64.5	0.713931
BD2-11	0.00191626	0.00123137	1.5562	122.333	71.5	0.717313
Chondromyces	0.00187454	0.00135544	1.38297	107	65	0.720621
UBA5793	0.00185963	0.000532474	3.49242	95.6667	47.5	0.723903
4572-78	0.00183109	0.000447498	4.09185	87.6667	47	0.727134
2-12-FULL-64-23	0.00182771	0.000904302	2.02113	135	77.5	0.73036
Rubripirellula	0.0017165	0.000507613	3.38151	57.3333	55.5	0.733389
2013-40CM-41-45	0.00171131	0.00130595	1.3104	122.667	54.5	0.736409
Oceanicoccus	0.0016957	0.000938261	1.80728	108	64.5	0.739402
IMCC26207	0.00166935	0.00103985	1.60538	53.3333	71	0.742348
Gemmatirosa	0.0016645	0.00113784	1.46286	69	69	0.745285
Lewinella_A	0.00160362	0.00108189	1.48224	110.667	47	0.748115
Kiritimatiella	0.00159713	0.000847699	1.88408	76.3333	52.5	0.750934
IMCC26256	0.00157141	0.00108035	1.45454	54.6667	69.5	0.753707
Arctic95D-9	0.00154874	0.00150688	1.02778	127.333	26	0.75644
2-02-FULL-38-14	0.00153418	0.000873103	1.75715	79.3333	67	0.759147
GCA-2718595	0.00152709	0.000785068	1.94516	108.667	71	0.761842
Dehalogenimonas	0.00148899	0.00108103	1.37738	50.3333	51.5	0.76447
Rickettsia	0.00142496	0.000946965	1.50477	98.3333	36.5	0.766985
OLB4	0.00135815	0.000588414	2.30816	88	50.5	0.769382
Pseudorhodobacter	0.00135772	0.000861298	1.57637	59.6667	47.5	0.771778
Labrenzia	0.00135694	0.000588342	2.30637	45.3333	53	0.774172
Sulfurovum	0.00135	0.000793927	1.70041	57	9.5	0.776555
Gimesia	0.00132344	0.000211758	6.24978	57	36.5	0.77889
UBA6024	0.00132286	0.000793858	1.66637	61.6667	46.5	0.781225
Mycobacterium	0.00132006	0.000499357	2.64352	39.3333	44.5	0.783554
Methyloceanibacter	0.00131774	0.000685871	1.92127	35	48.5	0.78588
OM182	0.00131415	0.000739213	1.77777	118.333	63.5	0.788199
UBA2475	0.00130026	0.000349478	3.72058	82.6667	33.5	0.790494
Flavobacterium	0.00129719	0.00127485	1.01753	88.3333	83	0.792783
LE011-02	0.001294	0.000712518	1.81609	101.667	66.5	0.795067
GWF2-44-16	0.00127435	0.000510147	2.498	64.3333	39.5	0.797315
Thioalkalivibrio_A	0.00127062	0.00143402	0.886049	9.66667	57.5	0.799558
Chthoniobacter	0.00126885	0.000563299	2.25253	55.3333	53.5	0.801797
UBA8473	0.00126873	0.000854168	1.48534	106.333	57.5	0.804036
GCA-002862325	0.00125619	0.000695654	1.80577	87.6667	53.5	0.806253
Altererythrobacter_B	0.00123686	0.000904649	1.36723	91.3333	50	0.808436
GCA-2748355	0.00122957	0.000764938	1.60741	87	48	0.810605
Solirubrobacter	0.00122521	0.000806854	1.5185	66.3333	55	0.812768
Fuerstia	0.0012115	0.000261325	4.636	44.6667	36.5	0.814906
1-14-0-65-60-17	0.00119952	0.00102066	1.17524	94.3333	27	0.817023
Halobacteriovorax	0.00117263	0.00108488	1.08088	58.6667	5	0.819092
Plesiocystis	0.00116118	0.000874933	1.32717	85.3333	47	0.821141
Thauera	0.00114932	0.000636285	1.8063	101.333	78	0.823169
GCA-2705055	0.00113	0.000630597	1.79196	76.3333	43	0.825164
NIC37A-2	0.00112965	0.000551578	2.04803	67.6667	38.5	0.827157
GCA-002727775	0.00112616	0.000668706	1.68408	78.6667	36.5	0.829145
SCN-69-37	0.00110777	0.000692452	1.59978	76.6667	32	0.831099
Hyphomicrobium	0.00110682	0.000652295	1.69682	33.3333	34	0.833053
OLB6	0.00110442	0.000644736	1.71298	75	43.5	0.835002
Enhygromyxa	0.0010653	0.000802606	1.3273	59.3333	18	0.836882
Anaeromyxobacter	0.0010606	0.000697302	1.52101	77.6667	38.5	0.838754
Desulfobulbus_A	0.00104169	0.000726377	1.43408	87.3333	51.5	0.840592
UBA6163	0.00102944	0.000534173	1.92717	30.6667	37	0.842409
Arenimonas	0.000934588	0.000609192	1.53414	74.3333	28	0.844058
UBA3006	0.000931638	0.000489797	1.90209	61.3333	41.5	0.845702
GCA-2733575	0.000929286	0.000190662	4.87399	35	27.5	0.847342
LZORAL124-64-63	0.000929263	0.000367227	2.53049	47.6667	30.5	0.848982
Desulfurivibrio	0.000916744	0.00142296	0.64425	90.3333	0	0.8506
UBA12451	0.000882296	0.00062205	1.41837	58.6667	26	0.852157
Salinispira	0.000880985	0.000218492	4.03211	51.6667	31.5	0.853711
Fulvivirga	0.000861907	0.000345856	2.4921	57.6667	12	0.855233
Pseudohongiella	0.000842907	0.000382649	2.20282	65.3333	25.5	0.85672
Gemmobacter_A	0.000841435	0.000624859	1.3466	38	38.5	0.858205
Sediminispirochaeta	0.000838446	0.000431424	1.94344	47.6667	28.5	0.859685
LPB0138	0.000822302	0.000591793	1.38951	49.3333	35	0.861136
Polaromonas	0.000811555	0.000932802	0.870018	31.3333	4	0.862568
S36-B12	0.000808937	0.000219091	3.69224	47	36.5	0.863996
UBA3125	0.000799755	0.000662557	1.20707	20.3333	32	0.865407
Leaf454	0.000799367	0.00041652	1.91916	50	19	0.866818
UBA6100	0.000795575	0.000296864	2.67993	42.6667	24	0.868222
Labilithrix	0.000786075	0.000524611	1.4984	50.3333	12.5	0.869609
Nitrosopumilus	0.000783593	0.000593378	1.32056	44	5.5	0.870992
bin76	0.000773193	0.000354351	2.182	44	24	0.872356
Conexibacter_A	0.000759758	0.000606669	1.25234	23.6667	35	0.873697
2-02-FULL-45-21	0.000753319	0.000532406	1.41493	47.6667	15	0.875026
Kangiella	0.000711786	0.000616506	1.15455	55.3333	11	0.876283
Prosthecobacter	0.000706059	0.000613076	1.15167	56	11	0.877529
Thioclava	0.0007053	0.000351847	2.00456	49.3333	32	0.878773
Methylocystis	0.000704897	0.000425304	1.6574	31	26	0.880017
UBA10441	0.000690679	0.00024019	2.87555	52.6667	20.5	0.881236
Niabella	0.000686591	0.000522175	1.31487	48.6667	22.5	0.882448
XYB12-FULL-50-7	0.000680919	0.000533118	1.27724	33.3333	17.5	0.883649
GWA2-44-10	0.000679524	0.000363171	1.87108	23	26.5	0.884849
Bdellovibrio	0.000673887	0.000320479	2.10275	41	7	0.886038
MED-G17	0.00067071	0.000189226	3.54449	34	15.5	0.887222
GCA-2746365	0.000663282	0.000510062	1.3004	41	26	0.888392
Albidiferax	0.000653824	0.000471257	1.3874	38.6667	12	0.889546
UBA5150	0.00064493	0.000426439	1.51236	35	20	0.890684
UBA6911	0.00063217	0.000393198	1.60776	14.6667	24.5	0.8918
Methylibium	0.000612613	0.00031067	1.97191	47.3333	31.5	0.892881
Minicystis	0.000596975	0.000484008	1.2334	35.3333	14	0.893934
Rhodoferax	0.000596845	0.000202844	2.94238	35.6667	6.5	0.894988
Marichromatium	0.000590986	0.000359325	1.64471	26.6667	25	0.896031
EsTjRp	0.000587254	0.000154972	3.78941	22.3333	22.5	0.897067
um-filter-63-12	0.000586232	0.000205384	2.85432	33	20	0.898101
41T-STBD-0c-01a	0.000585548	0.00050677	1.15545	27.6667	31.5	0.899135
Rubrivivax	0.000575163	0.00070067	0.820876	13.6667	18.5	0.90015
OLB13	0.000567375	0.000214165	2.64925	30	14	0.901151
UBA7539	0.000562809	0.000478849	1.17534	28.6667	28.5	0.902144
Solibacter	0.000562156	9.44774e-05	5.95017	23.3333	16	0.903136
LS-NOB	0.000561601	0.000161265	3.48247	39.6667	18	0.904128
Aquiluna	0.000559016	0.000893355	0.625749	13	0	0.905114
UBA7800	0.000538668	0.000316179	1.70368	25.3333	15.5	0.906065
Sulfurimonas	0.000534273	0.000543507	0.983009	30.3333	12	0.907008
9FT-COMBO-70-19	0.000530032	0.000665667	0.796242	4.66667	22.5	0.907943
2-12-FULL-60-19	0.000529974	0.000296274	1.7888	39.6667	9.5	0.908878
CG1-02-43-31	0.00052426	0.000249513	2.10114	13.6667	18.5	0.909803
Trichodesmium	0.000513417	0.000407777	1.25906	34.3333	10	0.910709
Rhodoplanes	0.000506002	0.000318325	1.58957	25.6667	21.5	0.911602
HK1	0.000504768	0.000328613	1.53606	29	13.5	0.912493
Flectobacillus	0.000500247	0.000431431	1.1595	13.3333	0	0.913376
Fluviicola	0.000499712	0.000310745	1.60811	33.3333	14	0.914258
Lentisphaera	0.000496802	0.000170275	2.91764	25	15.5	0.915135
Desulfuromonas	0.000489296	0.000556816	0.878739	16.3333	19	0.915998
UBA3362	0.000482953	0.000417623	1.15643	33.6667	7.5	0.91685
Gemmatimonas	0.000478001	0.000468298	1.02072	10.6667	15.5	0.917694
Delta-01	0.000471918	0.000405962	1.16247	23.6667	21.5	0.918527
Oceanibaculum	0.000459812	0.000269763	1.7045	26	15.5	0.919338
Filomicrobium	0.000459254	0.000359598	1.27713	21.3333	15.5	0.920149
W-Chloroflexi-9	0.000453148	0.000566424	0.800017	47.3333	8	0.920948
B29T1	0.000450625	0.000173752	2.5935	24.3333	14	0.921744
UBA4465	0.000449389	0.000241986	1.85709	29.3333	6.5	0.922537
NRL2	0.000448053	0.000214719	2.0867	14.6667	15.5	0.923327
Ferruginibacter	0.000443002	0.000314927	1.40668	32	12.5	0.924109
Lentimicrobium	0.000441831	0.000324342	1.36224	36	15	0.924889
UBA7971	0.000441295	0.000375741	1.17447	34	7	0.925668
Spirochaetae-1	0.000440428	0.000248862	1.76977	19.6667	13	0.926445
Dasania	0.000433187	0.000302264	1.43314	25.3333	12	0.927209
ST-NAGAB-D1	0.000415406	0.000151033	2.75044	17	16.5	0.927943
41-12-T18	0.000413442	0.000304977	1.35565	12.3333	0	0.928672
OXYB2-FULL-41-6	0.00041012	0.000213445	1.92143	11.3333	15	0.929396
Defluviicoccus	0.000408083	0.000273466	1.49226	26.6667	6.5	0.930116
Caedibacter	0.000399579	0.000190508	2.09744	19.3333	14.5	0.930821
Bellilinea	0.000395295	0.000110248	3.58549	18.6667	9.5	0.931519
OLB19	0.000391067	0.000246478	1.58662	25.6667	6	0.932209
Pseudomonas_E	0.000386311	0.000352365	1.09634	29.6667	0	0.932891
UBA9145	0.000383838	0.000328784	1.16745	29	7	0.933568
Paucibacter	0.000377203	0.000384984	0.97979	9.66667	0	0.934234
Algoriphagus	0.000375637	0.000179745	2.08983	28.6667	19	0.934897
Rubrivirga	0.000365915	0.00036379	1.00584	27.6667	5	0.935542
GJ-E10	0.000365624	0.000173717	2.10472	14	13.5	0.936188
UBA6821	0.000364947	0.000169817	2.14906	15.3333	13	0.936832
OLB8	0.000364124	0.00027213	1.33805	26.3333	10.5	0.937474
Thiorhodovibrio	0.000362262	0.00033012	1.09737	16.6667	13	0.938114
Berkiella	0.000361956	0.000349111	1.03679	28.6667	0	0.938752
BRH-c54	0.000360462	0.000326067	1.10548	28	4.5	0.939388
Kamptonema	0.000359598	0.000184155	1.95269	22.3333	11	0.940023
Ferrimicrobium	0.000354132	0.000206139	1.71793	8.33333	13.5	0.940648
Haliscomenobacter	0.000354018	0.000362983	0.975303	27.3333	4.5	0.941273
Thiomicrospira	0.00035175	0.00045287	0.776712	0	15	0.941894
Paraglaciecola	0.000339965	0.000270064	1.25883	23	0	0.942494
UBA966	0.000334942	0.000233313	1.43559	22.3333	7.5	0.943085
UBA1545	0.00033395	0.000283965	1.17603	22	6.5	0.943674
Sphingorhabdus	0.000331484	0.000216487	1.5312	19.3333	13.5	0.944259
Rhodobacter_A	0.000329598	0.000124547	2.64637	13.6667	0	0.944841
Coleofasciculus	0.000325955	0.000188381	1.73029	18	10.5	0.945416
Symphothece	0.000322246	0.000254974	1.26384	24.3333	4	0.945985
Limimonas	0.000314446	0.000264943	1.18684	18.6667	9	0.946539
UBA4055	0.000312664	5.17279e-05	6.04439	12.6667	9	0.947091
Arcobacter	0.000307546	0.000177504	1.73261	14.3333	2.5	0.947634
Crocinitomix	0.000305969	0.000221527	1.38118	23.6667	4	0.948174
UBA721	0.000302099	0.00026141	1.15565	14.6667	9	0.948707
Desulfobacterium_A	0.000300385	0.000338777	0.886674	5.66667	12.5	0.949237
GCA-2746185	0.000298245	0.000255613	1.16678	23.3333	3.5	0.949763
Pseudanabaena	0.000296472	9.34697e-05	3.17185	10.6667	9.5	0.950287
UBA2199	0.000289	0.000152214	1.89864	0	10.5	0.950797
UBA8108	0.000285318	0.000218209	1.30755	21	6.5	0.9513
Methylotenera	0.000280885	0.000364987	0.769575	9.33333	0	0.951796
UBA5124	0.000275149	0.000129283	2.12827	9	9.5	0.952281
Accumulibacter	0.00027495	0.000195662	1.40523	14.6667	10	0.952767
Caballeronia	0.000274111	0.00019067	1.43762	14	8	0.95325
Brachymonas	0.000274076	0.000284401	0.963696	7	0	0.953734
UBA6054	0.000274008	0.000106327	2.57702	9.66667	8	0.954218
OLB16	0.000270605	0.000207842	1.30197	19.6667	5	0.954695
Clostridium_AD	0.000270018	0.000109671	2.46206	9.33333	9	0.955172
Romboutsia	0.000268875	0.00029378	0.915227	8.66667	7	0.955646
Marispirochaeta	0.000266976	0.00024168	1.10467	18.6667	3	0.956117
Roseivirga	0.00026216	0.000220012	1.19157	15.3333	0	0.95658
Gemmata	0.000254511	0.000211112	1.20557	13.3333	7	0.957029
UTPRO2	0.000253105	0.000275707	0.918021	9	9.5	0.957476
Methylotenera_A	0.000251669	0.000396779	0.634279	8	0	0.95792
Glaciecola	0.000250936	9.04968e-05	2.77287	8.66667	7.5	0.958363
Deferrisoma	0.000247757	0.000192122	1.28958	17.6667	8.5	0.9588
GCA-002718515	0.000243448	0.000128313	1.8973	8.33333	7	0.95923
Caulobacter	0.000239448	0.000232872	1.02824	7	0	0.959652
SM23-78	0.000237026	0.000280448	0.845167	20	2	0.960071
DB1	0.000236353	0.000126555	1.86759	13	8	0.960488
Nitrospira_C	0.000235098	0.000216127	1.08778	12.6667	0	0.960903
UBA6659	0.000232123	0.000220843	1.05108	17	3.5	0.961312
MedAcidi-G1	0.000230484	0.000205081	1.12387	9.66667	8.5	0.961719
Aquabacterium	0.000230018	0.000186839	1.23111	6.33333	0	0.962125
Planktophila	0.00022934	0.000366505	0.625749	5.33333	0	0.96253
Spirulina	0.000224533	0.000158092	1.42027	16	2.5	0.962926
Devosia	0.000223837	0.000182688	1.22525	13.6667	5	0.963321
Azovibrio	0.000215551	0.000188074	1.1461	10.3333	6.5	0.963701
Ralstonia	0.000211712	0.000223638	0.946672	16.6667	2.5	0.964075
Saccharicrinis	0.00021105	0.000271722	0.776712	0	9	0.964447
Clostridium	0.000209809	0.000231327	0.906979	6.66667	5.5	0.964818
SM23-61	0.000207003	0.000179151	1.15547	9	7	0.965183
Acidihalobacter	0.000206347	0.000163112	1.26506	13.3333	0	0.965547
Thermoanaerobaculum	0.000205289	0.000168728	1.21668	11	5.5	0.965909
UBA1532	0.000198637	0.000185525	1.07067	8.66667	6.5	0.96626
UBA2258	0.000196423	0.000148138	1.32594	14	3.5	0.966607
Pseudoalteromonas	0.00018751	0.000133025	1.40958	11.3333	5	0.966937
Nitrosomonas	0.000184538	0.000113089	1.63179	10	3	0.967263
Truepera	0.000182108	7.04211e-05	2.58599	10.3333	5	0.967584
UBA6803	0.000182025	0.000104639	1.73956	5.66667	5.5	0.967906
Winogradskyella	0.000179746	0.000146808	1.22436	11	4	0.968223
Teredinibacter	0.000178946	0.000142181	1.25858	11.3333	0	0.968539
Nannocystis	0.000176249	0.000158652	1.11092	12.3333	3	0.96885
UBA11650	0.000176248	0.000144296	1.22143	11	2.5	0.969161
2-01-FULL-45-11	0.000176067	0.000116753	1.50803	11.3333	4	0.969471
Methyloversatilis	0.000172469	0.000175703	0.981592	8.66667	6	0.969776
Agarilytica	0.000169484	0.000149917	1.13052	11.6667	3	0.970075
Rhizobacter	0.000169188	0.000130813	1.29335	12.3333	3	0.970374
XYA2-FULL-47-19	0.000169133	0.000149729	1.12959	10	8	0.970672
UBA1067	0.000168494	0.000179969	0.936241	7	7.5	0.970969
GCF-2310495	0.000163389	0.000185565	0.880493	14	0	0.971258
Pelobacter_A	0.000162718	0.000141423	1.15058	11	3	0.971545
Blastopirellula	0.000161312	0.000157051	1.02713	6.66667	5.5	0.97183
Labilibaculum	0.000160283	0.000194043	0.826022	4.33333	4.5	0.972112
RBG-13-68-16	0.000159678	0.000174182	0.916731	5.66667	6	0.972394
Synechocystis	0.000159449	0.000129332	1.23287	9	4	0.972676
CSP1-4	0.000156632	0.00016869	0.928521	5.66667	6	0.972952
UBA2206	0.000156163	0.000139308	1.12099	7	7	0.973228
UBA9649	0.000155576	0.000190081	0.818471	14	1	0.973502
Desulfatibacillum	0.000154318	0.000125618	1.22847	9.33333	3.5	0.973774
Cellvibrio	0.000152572	0.000176488	0.864489	6	4.5	0.974044
Desulfuromusa	0.000152227	0.000236285	0.64425	15	0	0.974312
Coccinistipes	0.000152221	0.000144282	1.05503	8	0	0.974581
SWB02	0.00015063	4.21767e-05	3.57141	7.66667	3.5	0.974847
Sinorhizobium	0.000147552	0.000119539	1.23434	8.66667	3.5	0.975107
Lyngbya	0.0001407	0.000181148	0.776712	0	6	0.975356
Nanopelagicus	0.00014036	0.000102882	1.36427	9.66667	3	0.975603
Lacunisphaera	0.000139979	9.51942e-05	1.47046	8.33333	2	0.97585
Pantoea	0.000138696	0.000215282	0.64425	13.6667	0	0.976095
Vibrio	0.000138696	0.000215282	0.64425	13.6667	0	0.97634
1-14-0-10-44-13	0.000135313	0.000210032	0.64425	13.3333	0	0.976579
GWB1-54-5	0.000135313	0.000210032	0.64425	13.3333	0	0.976817
UBA1014	0.000134294	0.000107697	1.24696	8.33333	0	0.977054
Amoebophilus	0.000130638	0.000107372	1.21668	7	3.5	0.977285
UBA8228	0.000130446	0.000179197	0.727951	2.66667	4	0.977515
Algibacter	0.00012956	0.000135056	0.959306	10.6667	0	0.977744
XYB12-FULL-38-5	0.000129493	8.66391e-05	1.49462	8	2	0.977972
Fimbriiglobus	0.000129004	0.000114933	1.12242	6	4	0.9782
GCA-002774445	0.000128888	0.000106201	1.21363	6.33333	2.5	0.978427
1-14-0-10-47-16	0.000128547	0.00019953	0.64425	12.6667	0	0.978654
Ga0077541	0.00012828	0.000123091	1.04216	5	3	0.978881
Sulfuricurvum	0.000125834	0.00019839	0.634279	4	0	0.979103
Cetobacterium	0.000125506	0.000104931	1.19608	6	2.5	0.979324
Chromobacterium	0.000124536	6.64073e-05	1.87534	0	4.5	0.979544
Mariprofundus	0.000123116	0.000138174	0.891017	6.66667	3.5	0.979761
Reichenbachiella	0.000121101	0.000115485	1.04862	6.33333	0	0.979975
UBA9630	0.000120604	0.0001304	0.924874	4.33333	4.5	0.980188
Shewanella	0.000120425	9.55186e-05	1.26075	7.66667	0	0.9804
Reyranella	0.000120087	9.66844e-05	1.24205	8.33333	0	0.980612
Ruminiclostridium_A	0.000116705	9.32646e-05	1.25133	8	0	0.980818
Midichloria	0.000116367	0.000101121	1.15076	8.66667	0	0.981024
Schlesneria	0.000115473	0.000114369	1.00965	4.66667	4	0.981227
Williamwhitmania	0.000115344	0.000156394	0.737525	0	3.5	0.981431
UBA1146	0.000115016	0.000178527	0.64425	11.3333	0	0.981634
CG2-30-66-41	0.00011209	0.000114829	0.976144	4.33333	4	0.981832
Latescibacter	0.000111861	9.85128e-05	1.1355	7.66667	2	0.982029
Tc-Br11-B2g6-7	0.000111861	9.85128e-05	1.1355	7.66667	2	0.982226
UBA12014	0.000111366	0.000127348	0.874505	3.33333	3	0.982423
Pirellula	0.000108593	9.02364e-05	1.20343	5.66667	3	0.982615
21-14-0-10-47-8-A	0.000108479	9.42817e-05	1.15058	7.33333	2	0.982806
UBA5553	0.000107243	9.83084e-05	1.09089	1.33333	4	0.982995
Flexithrix	0.000106185	7.2446e-05	1.46571	6.33333	1	0.983183
XYD1-37-29	0.000105817	8.61694e-05	1.22801	5.33333	2	0.98337
Protochlamydia	0.000104867	0.000162774	0.64425	10.3333	0	0.983555
Orrella	0.000104862	0.000165325	0.634279	3.33333	0	0.98374
Leadbetterella	0.0001046	0.000130498	0.801547	2.66667	3	0.983924
Silvanigrella	0.000101755	7.34558e-05	1.38525	6.66667	2	0.984104
Chitinimonas	0.000101485	0.000157524	0.64425	10	0	0.984283
Simiduia	0.000101485	0.000157524	0.64425	10	0	0.984462
C7867-001	0.000100128	8.69297e-05	1.15183	5.66667	0	0.984639
Rhodopirellula	9.88667e-05	0.000134052	0.737525	0	3	0.984813
Sporichthya	9.84444e-05	8.65495e-05	1.13743	4.66667	3	0.984987
Neptunomonas	9.83302e-05	8.22964e-05	1.19483	6.33333	2	0.98516
UBA2565	9.80068e-05	0.00013357	0.733749	1.66667	3	0.985333
SM23-31	9.56686e-05	8.26524e-05	1.15748	4.33333	2	0.985502
Halomonas	9.43758e-05	0.000148792	0.634279	3	0	0.985669
Singulisphaera	9.3313e-05	7.66946e-05	1.21668	5	2.5	0.985833
Maribacter	9.31988e-05	8.60625e-05	1.08292	6.66667	1.5	0.985998
Planctopirus	9.31988e-05	8.60625e-05	1.08292	6.66667	1.5	0.986162
Geobacter_B	9.16774e-05	0.000106596	0.860048	2.66667	2.5	0.986324
Amphiplicatus	9.13361e-05	0.000141771	0.64425	9	0	0.986485
UBA6899	9.12685e-05	7.28685e-05	1.25251	15.3333	11	0.986646
LPB0005	8.82403e-05	6.17664e-05	1.42861	6	1.5	0.986802
UBA2284	8.65969e-05	8.72634e-05	0.992362	4.33333	0	0.986955
UBA12396	8.61284e-05	6.86139e-05	1.25526	4.66667	1.5	0.987107
Saprospira	8.59214e-05	6.78646e-05	1.26607	5.66667	0	0.987259
GW2011-AR1	8.45705e-05	0.00013127	0.64425	8.33333	0	0.987408
Polynucleobacter	8.45705e-05	0.00013127	0.64425	8.33333	0	0.987557
UBA8438	8.45705e-05	0.00013127	0.64425	8.33333	0	0.987706
Jiulongibacter	8.30504e-05	7.28185e-05	1.14051	5.66667	1.5	0.987853
SM-Chi-D1	8.21373e-05	8.25334e-05	0.9952	3	2	0.987998
Um-filter-41-14	8.1529e-05	0.000111998	0.727951	1.66667	2.5	0.988142
UBA12411	8.11876e-05	0.000126019	0.64425	8	0	0.988285
UBA12079	8.10458e-05	8.99468e-05	0.901041	3.66667	2.5	0.988428
1-14-0-10-34-76	7.99711e-05	6.88717e-05	1.16116	5.33333	1	0.988569
UBA3015	7.87545e-05	8.33349e-05	0.945036	2.66667	2	0.988708
Treponema_E	7.81475e-05	8.76132e-05	0.89196	2.66667	3	0.988846
Polaribacter	7.7919e-05	7.95725e-05	0.97922	6	1	0.988984
Hyphomonas	7.78048e-05	0.000120768	0.64425	7.66667	0	0.989121
Bdellovibrio_A	7.64485e-05	9.07607e-05	0.842308	3.33333	0	0.989256
GWA2-66-18	7.64485e-05	9.07607e-05	0.842308	3.33333	0	0.989391
4484-219	7.5773e-05	6.10315e-05	1.24154	4.66667	0	0.989524
Dokdonella	7.54352e-05	6.16368e-05	1.22387	5.33333	0	0.989658
2-02-FULL-66-22	7.4422e-05	0.000115517	0.64425	7.33333	0	0.989789
AAA044-D11	7.4422e-05	0.000115517	0.64425	7.33333	0	0.98992
Marinomonas	7.4422e-05	0.000115517	0.64425	7.33333	0	0.990052
2-12-FULL-52-36	7.30161e-05	7.14074e-05	1.02253	3	2.5	0.99018
Goldbacteria-1	7.25971e-05	6.21772e-05	1.16758	3.33333	1.5	0.990309
Holophaga	7.10392e-05	0.000110267	0.64425	7	0	0.990434
Psychromonas	7.10392e-05	0.000110267	0.64425	7	0	0.990559
CAG-312	6.96333e-05	7.18436e-05	0.969234	2.66667	2.5	0.990682
UBA1550	6.95191e-05	5.71743e-05	1.21591	4.33333	1.5	0.990805
Colwellia	6.93451e-05	7.34436e-05	0.944195	3.33333	0	0.990927
Massilia	6.76564e-05	0.000105016	0.64425	6.66667	0	0.991047
Vermiphilus	6.76564e-05	0.000105016	0.64425	6.66667	0	0.991166
Simkania	6.62505e-05	7.26577e-05	0.911817	2.33333	2.5	0.991283
UBA3079	6.59111e-05	8.9368e-05	0.737525	0	2	0.991399
UBA5004	6.59111e-05	8.9368e-05	0.737525	0	2	0.991516
Desulfamplus	6.42736e-05	9.9765e-05	0.64425	6.33333	0	0.991629
UBA4664	6.1904e-05	4.89335e-05	1.26506	4	0	0.991738
OLB7	6.11778e-05	5.43113e-05	1.12643	3.33333	1.5	0.991846
UBA12108	6.10049e-05	5.58633e-05	1.09204	4.33333	1	0.991954
GCA-2737725	6.08907e-05	9.45142e-05	0.64425	6	0	0.992061
Mucilaginibacter	6.08907e-05	9.45142e-05	0.64425	6	0	0.992169
navibacteriae-3	6.08907e-05	9.45142e-05	0.64425	6	0	0.992276
Pseudorhodobacter_A	6.08907e-05	9.45142e-05	0.64425	6	0	0.992384
Sedimenticola	6.08907e-05	9.45142e-05	0.64425	6	0	0.992491
Thalassomonas	6.08907e-05	9.45142e-05	0.64425	6	0	0.992599
Oleiphilus	5.93129e-05	7.42845e-05	0.798456	1.33333	2.5	0.992703
UBA5691	5.90658e-05	6.25012e-05	0.945036	2	1.5	0.992807
Desulfotalea	5.75079e-05	8.92634e-05	0.64425	5.66667	0	0.992909
Ferriphaselus	5.75079e-05	8.92634e-05	0.64425	5.66667	0	0.99301
UBA12151	5.75079e-05	8.92634e-05	0.64425	5.66667	0	0.993112
MS024-2A	5.7335e-05	9.16262e-05	0.625749	1.33333	0	0.993213
Parachlamydia	5.54761e-05	5.87548e-05	0.944195	2.66667	0	0.993311
Thiodiazotropha	5.43535e-05	5.77633e-05	0.94097	2	2	0.993407
6E	5.42136e-05	5.88808e-05	0.920736	3	1.5	0.993503
AABM5-125-24	5.41251e-05	8.40126e-05	0.64425	5.33333	0	0.993598
Roseomonas	5.41251e-05	8.40126e-05	0.64425	5.33333	0	0.993694
Tindallia	5.41251e-05	8.40126e-05	0.64425	5.33333	0	0.993789
Ga0074137	5.2431e-05	8.26623e-05	0.634279	1.66667	0	0.993882
Thiosymbion	5.2431e-05	8.26623e-05	0.634279	1.66667	0	0.993974
CG1-02-57-44	5.07423e-05	7.87618e-05	0.64425	5	0	0.994064
Crocosphaera	5.07423e-05	7.87618e-05	0.64425	5	0	0.994153
Hymenobacter	5.07423e-05	7.87618e-05	0.64425	5	0	0.994243
Planktothrix	5.07423e-05	7.87618e-05	0.64425	5	0	0.994332
UBA8953	5.07423e-05	7.87618e-05	0.64425	5	0	0.994422
UBA952	5.07423e-05	7.87618e-05	0.64425	5	0	0.994512
Waddlia	4.94333e-05	6.7026e-05	0.737525	0	1.5	0.994599
2-02-FULL-46-19	4.76634e-05	3.81469e-05	1.24947	2.66667	1	0.994683
Mageeibacillus	4.73595e-05	7.3511e-05	0.64425	4.66667	0	0.994766
Prochlorococcus_C	4.73595e-05	7.3511e-05	0.64425	4.66667	0	0.99485
Bin16	4.69e-05	6.03827e-05	0.776712	0	2	0.994933
Obscuribacter	4.69e-05	6.03827e-05	0.776712	0	2	0.995016
WO2-FULL-39-10	4.49899e-05	4.33522e-05	1.03778	2.33333	0	0.995095
Octadecabacter	4.39766e-05	6.82603e-05	0.64425	4.33333	0	0.995173
OLB14	4.39766e-05	6.82603e-05	0.64425	4.33333	0	0.99525
UBA147	4.39766e-05	6.82603e-05	0.64425	4.33333	0	0.995328
Rickettsiella	4.30013e-05	6.87196e-05	0.625749	1	0	0.995404
Aeromonas	4.05938e-05	6.30095e-05	0.64425	4	0	0.995475
Emcibacter	4.05938e-05	6.30095e-05	0.64425	4	0	0.995547
GCA-2687815	4.05938e-05	6.30095e-05	0.64425	4	0	0.995619
Geminocystis	4.05938e-05	6.30095e-05	0.64425	4	0	0.99569
KS41	4.05938e-05	6.30095e-05	0.64425	4	0	0.995762
MYbin3	4.05938e-05	6.30095e-05	0.64425	4	0	0.995834
Pseudobacteriovorax	4.05938e-05	6.30095e-05	0.64425	4	0	0.995905
Rs-D17	3.95252e-05	3.89159e-05	1.01566	2.33333	1	0.995975
UBA1565	3.82242e-05	4.53803e-05	0.842308	1.66667	0	0.996042
Desulfobacter	3.7211e-05	5.77587e-05	0.64425	3.66667	0	0.996108
Desulfomicrobium	3.7211e-05	5.77587e-05	0.64425	3.66667	0	0.996174
HCHbin5	3.7211e-05	5.77587e-05	0.64425	3.66667	0	0.996239
Labilibacter	3.7211e-05	5.77587e-05	0.64425	3.66667	0	0.996305
Marivita	3.7211e-05	5.77587e-05	0.64425	3.66667	0	0.996371
Rheinheimera	3.7211e-05	5.77587e-05	0.64425	3.66667	0	0.996436
Thermogutta	3.7211e-05	5.77587e-05	0.64425	3.66667	0	0.996502
UBA1544	3.5175e-05	4.5287e-05	0.776712	0	1.5	0.996564
GCA-2716765	3.39424e-05	2.91604e-05	1.16399	1.66667	1	0.996624
1-14-0-20-39-49	3.38282e-05	5.25079e-05	0.64425	3.33333	0	0.996684
Confluentimicrobium	3.38282e-05	5.25079e-05	0.64425	3.33333	0	0.996743
DTU008	3.38282e-05	5.25079e-05	0.64425	3.33333	0	0.996803
Erwinia	3.38282e-05	5.25079e-05	0.64425	3.33333	0	0.996863
GCF-002259525	3.38282e-05	5.25079e-05	0.64425	3.33333	0	0.996923
Lysobacter	3.38282e-05	5.25079e-05	0.64425	3.33333	0	0.996982
Neochlamydia	3.38282e-05	5.25079e-05	0.64425	3.33333	0	0.997042
Sphingomonas	3.38282e-05	5.25079e-05	0.64425	3.33333	0	0.997102
Turneriella	3.38282e-05	5.25079e-05	0.64425	3.33333	0	0.997161
Tychonema	3.38282e-05	5.25079e-05	0.64425	3.33333	0	0.997221
UBA618	3.38282e-05	5.25079e-05	0.64425	3.33333	0	0.997281
2-12-FULL-44-17	3.29556e-05	4.4684e-05	0.737525	0	1	0.997339
Leptospira	3.14586e-05	4.95974e-05	0.634279	1	0	0.997394
34-128	3.04454e-05	4.72571e-05	0.64425	3	0	0.997448
Granulosicoccus	3.04454e-05	4.72571e-05	0.64425	3	0	0.997502
GWB1-41-6	3.04454e-05	4.72571e-05	0.64425	3	0	0.997556
GWB1-50-10	3.04454e-05	4.72571e-05	0.64425	3	0	0.997609
HO2-FULL-38-9	3.04454e-05	4.72571e-05	0.64425	3	0	0.997663
SM1-50	3.04454e-05	4.72571e-05	0.64425	3	0	0.997717
UBA2103	3.04454e-05	4.72571e-05	0.64425	3	0	0.99777
um-filter-43-11	3.04454e-05	4.72571e-05	0.64425	3	0	0.997824
XYB2-FULL-38-15	3.04454e-05	4.72571e-05	0.64425	3	0	0.997878
Algibacter_A	2.70625e-05	4.20063e-05	0.64425	2.66667	0	0.997926
Cellulosilyticum	2.70625e-05	4.20063e-05	0.64425	2.66667	0	0.997973
CG1-02-35-32	2.70625e-05	4.20063e-05	0.64425	2.66667	0	0.998021
Desulfonatronum	2.70625e-05	4.20063e-05	0.64425	2.66667	0	0.998069
Rhodobacter	2.70625e-05	4.20063e-05	0.64425	2.66667	0	0.998117
Robiginitalea	2.70625e-05	4.20063e-05	0.64425	2.66667	0	0.998164
UBA10103	2.70625e-05	4.20063e-05	0.64425	2.66667	0	0.998212
UBA2766	2.70625e-05	4.20063e-05	0.64425	2.66667	0	0.99826
UBA9973	2.70625e-05	4.20063e-05	0.64425	2.66667	0	0.998308
C7867-006	2.36797e-05	3.67555e-05	0.64425	2.33333	0	0.99835
HTCC2207	2.36797e-05	3.67555e-05	0.64425	2.33333	0	0.998391
UBA2137	2.36797e-05	3.67555e-05	0.64425	2.33333	0	0.998433
UBA5194	2.36797e-05	3.67555e-05	0.64425	2.33333	0	0.998475
UBA6170	2.36797e-05	3.67555e-05	0.64425	2.33333	0	0.998517
Marithrix	2.345e-05	3.01913e-05	0.776712	0	1	0.998558
UBA6539	2.345e-05	3.01913e-05	0.776712	0	1	0.998599
Thiomicrorhabdus	2.09724e-05	3.30649e-05	0.634279	0.666667	0	0.998636
UBA9637	2.09724e-05	3.30649e-05	0.634279	0.666667	0	0.998673
XYB1-36-10	2.09724e-05	3.30649e-05	0.634279	0.666667	0	0.998711
2-01-FULL-50-24	2.02969e-05	3.15047e-05	0.64425	2	0	0.998746
2-02-FULL-49-12	2.02969e-05	3.15047e-05	0.64425	2	0	0.998782
4484-7	2.02969e-05	3.15047e-05	0.64425	2	0	0.998818
Arenibacter	2.02969e-05	3.15047e-05	0.64425	2	0	0.998854
Fangia	2.02969e-05	3.15047e-05	0.64425	2	0	0.99889
Fibrobacter	2.02969e-05	3.15047e-05	0.64425	2	0	0.998925
GCA-002779875	2.02969e-05	3.15047e-05	0.64425	2	0	0.998961
GW2011-AR13	2.02969e-05	3.15047e-05	0.64425	2	0	0.998997
Lenti-01	2.02969e-05	3.15047e-05	0.64425	2	0	0.999033
Paludisphaera	2.02969e-05	3.15047e-05	0.64425	2	0	0.999069
Propionivibrio	2.02969e-05	3.15047e-05	0.64425	2	0	0.999105
UBA12075	2.02969e-05	3.15047e-05	0.64425	2	0	0.99914
UBA2779	2.02969e-05	3.15047e-05	0.64425	2	0	0.999176
XYB2-FULL-45-9	2.02969e-05	3.15047e-05	0.64425	2	0	0.999212
bin103	1.69141e-05	2.62539e-05	0.64425	1.66667	0	0.999242
HGW-1	1.69141e-05	2.62539e-05	0.64425	1.66667	0	0.999272
UBA10138	1.69141e-05	2.62539e-05	0.64425	1.66667	0	0.999302
UBA5272	1.69141e-05	2.62539e-05	0.64425	1.66667	0	0.999331
UBA917	1.69141e-05	2.62539e-05	0.64425	1.66667	0	0.999361
UBA9631	1.69141e-05	2.62539e-05	0.64425	1.66667	0	0.999391
UBA9959	1.69141e-05	2.62539e-05	0.64425	1.66667	0	0.999421
WMHbinv6	1.69141e-05	2.62539e-05	0.64425	1.66667	0	0.999451
XYB2-FULL-49-35	1.69141e-05	2.62539e-05	0.64425	1.66667	0	0.999481
2-02-FULL-47-50	1.35313e-05	2.10032e-05	0.64425	1.33333	0	0.999505
CG1-02-31-27	1.35313e-05	2.10032e-05	0.64425	1.33333	0	0.999528
Formivibrio	1.35313e-05	2.10032e-05	0.64425	1.33333	0	0.999552
Limnobacter	1.35313e-05	2.10032e-05	0.64425	1.33333	0	0.999576
navibacteriae-4	1.35313e-05	2.10032e-05	0.64425	1.33333	0	0.9996
Nitrolancea	1.35313e-05	2.10032e-05	0.64425	1.33333	0	0.999624
Terasakiella	1.35313e-05	2.10032e-05	0.64425	1.33333	0	0.999648
UBA1369	1.35313e-05	2.10032e-05	0.64425	1.33333	0	0.999672
UBA2033	1.35313e-05	2.10032e-05	0.64425	1.33333	0	0.999696
UBA3361	1.35313e-05	2.10032e-05	0.64425	1.33333	0	0.999719
UBA918	1.35313e-05	2.10032e-05	0.64425	1.33333	0	0.999743
um-filter-42-10	1.35313e-05	2.10032e-05	0.64425	1.33333	0	0.999767
1-14-0-20-39-34	1.01485e-05	1.57524e-05	0.64425	1	0	0.999785
Hepatoplasma	1.01485e-05	1.57524e-05	0.64425	1	0	0.999803
Microscilla	1.01485e-05	1.57524e-05	0.64425	1	0	0.999821
Pedobacter_A	1.01485e-05	1.57524e-05	0.64425	1	0	0.999839
RBG-13-40-8	1.01485e-05	1.57524e-05	0.64425	1	0	0.999857
SM1-73	1.01485e-05	1.57524e-05	0.64425	1	0	0.999875
TMED27	1.01485e-05	1.57524e-05	0.64425	1	0	0.999893
UBA8231	1.01485e-05	1.57524e-05	0.64425	1	0	0.99991
UBA9933	1.01485e-05	1.57524e-05	0.64425	1	0	0.999928
WO2-FULL-39-9	1.01485e-05	1.57524e-05	0.64425	1	0	0.999946
XYC2-FULL-35-21	1.01485e-05	1.57524e-05	0.64425	1	0	0.999964
Agaribacterium	6.76564e-06	1.05016e-05	0.64425	0.666667	0	0.999976
UBA2144	6.76564e-06	1.05016e-05	0.64425	0.666667	0	0.999988
UBA73	6.76564e-06	1.05016e-05	0.64425	0.666667	0	1

## Sheet: Intermediate 2013 & 2017
Genus	average	sd	ratio	ava	avb	cumsum
CG2-30-66-27	0.112324	0.0888799	1.26377	2234.33	5508.5	0.184673
UBA1847	0.0478068	0.0348056	1.37354	769	2247	0.263273
Ignavibacterium	0.0205551	0.0135048	1.52205	325.333	989	0.297067
Congregibacter	0.0195565	0.01266	1.54475	429.333	1003	0.329221
Wenzhouxiangella	0.0194863	0.0123688	1.57544	300.667	909	0.361258
Mor1	0.0153543	0.010639	1.4432	354.667	764.5	0.386502
ELB16-189	0.0150901	0.00955031	1.58007	305	717.5	0.411312
UBA1844	0.0125381	0.00835949	1.49986	242.667	590	0.431926
Draconibacterium	0.0119835	0.00895981	1.33747	315.667	699.5	0.451628
Nodularia	0.0116905	0.00751297	1.55604	150.667	542.5	0.470849
Geothermobacter	0.0105294	0.00684038	1.5393	194.667	510	0.48816
GWC2-73-18	0.0089831	0.00626172	1.43461	172	457.5	0.50293
GCA-2691205	0.00886069	0.00565154	1.56784	157.333	414.5	0.517498
Roseibacillus	0.00780126	0.00494728	1.57688	129.667	360.5	0.530324
Ilumatobacter_A	0.0071202	0.00481398	1.47907	174	366.5	0.54203
Woeseia	0.00665923	0.00428062	1.55567	99	309	0.552979
Caldithrix	0.00637522	0.00424934	1.50028	109.333	318	0.56346
40CM-3-62-11	0.00626877	0.00364564	1.71952	126.667	280	0.573767
UBA6092	0.0057714	0.00557718	1.03482	286	362.5	0.583255
Nitrosospira	0.00533732	0.00372734	1.43194	145	279	0.592031
Desulfatitalea	0.00525674	0.00337231	1.55879	87.3333	254.5	0.600673
Thiohalomonas	0.00521416	0.00334673	1.55799	86.3333	250.5	0.609246
Lutibacter	0.00505717	0.00330649	1.52947	65.3333	245.5	0.617561
Gallionella	0.00471162	0.00308334	1.52809	95.6667	235	0.625307
Arcobacter	0.00447151	0.00662742	0.674699	170.667	22.5	0.632659
GCA-002862325	0.00427994	0.00663567	0.64499	153	2	0.639695
Desulforhopalus	0.00416377	0.00339736	1.22559	101.333	243.5	0.646541
UBA6082	0.00389623	0.00252605	1.54242	58.6667	184	0.652947
UBA8416	0.0038068	0.0024163	1.57547	78	181.5	0.659206
Desulfatiglans	0.00375378	0.00224643	1.671	71.6667	205	0.665377
Haliangium	0.00374665	0.002625	1.4273	85.3333	186.5	0.671537
Desulfobulbus	0.00359267	0.00344642	1.04244	143.333	88.5	0.677444
Thiobacillus	0.00358624	0.00243296	1.47402	94.3333	191	0.68334
GCA-2712105	0.00328282	0.00249699	1.31471	54	160.5	0.688737
KBS-96	0.00309495	0.00220476	1.40376	116	172.5	0.693826
Lacinutrix	0.00301083	0.00164024	1.83561	24	132.5	0.698776
0-14-3-00-41-53	0.00289458	0.00221039	1.30953	80.6667	158.5	0.703535
Desulfobacula	0.00279251	0.00129488	2.15658	64	172	0.708126
Cyanobium	0.00275372	0.00175642	1.5678	39.3333	130	0.712654
UBA12087	0.00273076	0.00188039	1.45223	45	137.5	0.717143
BD2-11	0.00267984	0.001714	1.5635	40.3333	128	0.721549
Steroidobacter	0.00265265	0.00178673	1.48464	39	129.5	0.725911
Thiomicrospira	0.00253264	0.000853247	2.96823	90	68	0.730074
LE011-02	0.00248393	0.00167757	1.48066	45.6667	129.5	0.734158
Luteitalea	0.00239626	0.00158216	1.51455	67.3333	119	0.738098
UBA12294	0.00238251	0.00146447	1.62688	46	106.5	0.742015
Caldilinea	0.00231187	0.00268179	0.862063	132	167.5	0.745816
Chondromyces	0.00215552	0.00106482	2.02431	48	92	0.74936
Ruminiclostridium	0.00214731	0.00136772	1.56999	30.6667	99.5	0.75289
UBA2386	0.00209734	0.00149594	1.40202	99	101	0.756339
GCA-002727775	0.00208458	0.00100752	2.06903	46	88.5	0.759766
UKL13-2	0.00202316	0.00134924	1.49948	48.3333	99.5	0.763092
Desulfuromusa	0.00201227	0.00191138	1.05278	71.6667	136.5	0.766401
UBA12451	0.00199814	0.00143091	1.39641	70.6667	108.5	0.769686
Magnetomorum	0.00193627	0.00150126	1.28977	47.3333	113	0.772869
GCA-2699585	0.00189375	0.00200051	0.946634	74	36	0.775983
Solirubrobacter	0.00187662	0.00103772	1.80841	48.3333	89.5	0.779068
LZORAL124-64-63	0.0017725	0.00119174	1.48732	38.6667	100	0.781982
Sulfuricaulis	0.00175784	0.00121466	1.44719	34.3333	90.5	0.784872
GCA-2718595	0.00173356	0.00108537	1.59721	23.3333	79.5	0.787723
Gemmatirosa	0.0017292	0.00186077	0.929292	73.3333	121.5	0.790566
UBA10327	0.00168836	0.00123024	1.37239	68.6667	83	0.793342
2-12-FULL-64-23	0.00165412	0.00105466	1.5684	27.6667	76.5	0.796061
GCA-2746365	0.00162878	0.00103516	1.57345	20.6667	74.5	0.798739
SFB93	0.00162343	0.00255925	0.634339	57.3333	0	0.801408
UBA6024	0.00157582	0.00121093	1.30132	38.6667	91	0.803999
Desulfofustis	0.00156356	0.00102009	1.53277	21.6667	75	0.80657
Halioglobus	0.00154845	0.00103232	1.49997	33.3333	79	0.809115
UBA2361	0.00154603	0.000942928	1.63961	41.3333	70	0.811657
UBA9145	0.00152075	0.00106868	1.42301	32.3333	71.5	0.814158
Desulfurivibrio	0.00151434	0.00180367	0.839588	0	49	0.816647
1-14-0-65-60-17	0.00146433	0.000965358	1.51687	31	72	0.819055
Altibacter	0.00144216	0.000922463	1.56338	15.6667	66.5	0.821426
OLB6	0.00143294	0.000593548	2.4142	33.6667	59	0.823782
GCA-2690565	0.00133698	0.000868099	1.54012	36.6667	68	0.82598
Fuerstia	0.00132541	0.00094087	1.40871	44.3333	76.5	0.828159
IMCC26256	0.00131142	0.000904653	1.44964	32	66.5	0.830315
BBD-1991-12	0.00130706	0.00085101	1.53589	23.6667	60.5	0.832464
Thauera	0.00129987	0.000893933	1.4541	60.3333	70	0.834601
OM182	0.00129287	0.000754219	1.71418	28	59	0.836727
IMCC26207	0.00127507	0.000891602	1.43009	33	63.5	0.838823
UBA6899	0.00121305	0.000645038	1.88059	34	57	0.840818
UBA8473	0.0012098	0.000877998	1.3779	25.6667	64.5	0.842807
Flavobacterium	0.00120899	0.000562883	2.14784	29	73.5	0.844794
2013-40CM-41-45	0.00119715	0.000856024	1.3985	23.3333	60	0.846763
Mycobacterium	0.0011773	0.000844074	1.39478	45	76.5	0.848698
Oceanicoccus	0.00113322	0.000660801	1.71492	12.3333	54	0.850561
Sulfurimonas	0.00111537	0.000689157	1.61846	77.6667	114.5	0.852395
Conexibacter_A	0.00111491	0.000727385	1.53277	23.6667	54	0.854228
UBA10441	0.00108852	0.00071587	1.52056	17.6667	53.5	0.856018
Lewinella_A	0.00106766	0.000943308	1.13183	27	53	0.857773
UBA5194	0.00101936	0.00160697	0.634339	36	0	0.859449
Anaeromyxobacter	0.00100642	0.000645595	1.55891	18.6667	49.5	0.861104
OLB17	0.000972535	0.000614239	1.58332	46.6667	39	0.862703
NIC37A-2	0.000962775	0.000720831	1.33564	19	51	0.864286
Rhodoferax	0.000940357	0.000500976	1.87705	20	41	0.865832
RBG-16-64-12	0.000939772	0.000678996	1.38406	39	48	0.867377
Gimesia	0.00091489	0.000599725	1.52552	16.6667	45	0.868881
Arctic95D-9	0.000911536	0.000784722	1.1616	22.6667	52	0.87038
Sulfurovum	0.000894365	0.0005359	1.6689	6	37.5	0.87185
LPB0138	0.000888108	0.000643814	1.37945	6.66667	40.5	0.87331
Fulvivirga	0.000887701	0.000573479	1.54792	16	40	0.87477
UBA11883	0.000869874	0.00057699	1.50761	17.6667	39	0.8762
Hoeflea	0.000859379	0.000292454	2.93851	2.66667	35.5	0.877613
Salinispira	0.000856648	0.000596698	1.43565	17.6667	45	0.879021
UBA12014	0.000854079	0.000563257	1.51632	9.66667	38.5	0.880425
UBA8950	0.000853852	0.000869049	0.982513	34.6667	57.5	0.881829
GWA2-44-10	0.00084875	0.00032263	2.63072	22.6667	34.5	0.883225
Polaromonas	0.000844541	0.000657078	1.2853	8.33333	35.5	0.884613
Psychromonas	0.000822895	0.000504766	1.63025	21.3333	38	0.885966
Loktanella	0.000804789	0.000525839	1.53049	19	43.5	0.887289
BRH-c54	0.000797431	0.000474741	1.67972	7	36	0.8886
UBA3125	0.000792303	0.000613399	1.29166	15	40.5	0.889903
UBA7800	0.000787165	0.000611809	1.28662	12	39	0.891197
4572-78	0.000772852	0.000616449	1.25372	25	45	0.892468
Plesiocystis	0.000770304	0.000511381	1.50632	10	36	0.893734
GWF2-44-16	0.000744564	0.000672977	1.10637	28	46	0.894958
HTCC2170	0.000721331	0.000485275	1.48644	7	33	0.896144
UBA7539	0.000712437	0.000434311	1.64039	7	31.5	0.897316
Leaf454	0.000697435	0.000393964	1.7703	6	31	0.898462
Algoriphagus	0.000657073	0.000774936	0.847905	32	24	0.899543
UBA3006	0.000628131	0.000399542	1.57213	35.6667	34.5	0.900575
DB1	0.000611255	0.00037332	1.63735	6	27	0.90158
Labilibacter_A	0.000610588	0.000355912	1.71556	14	26.5	0.902584
Sediminispirochaeta	0.000610011	0.000426598	1.42994	13.3333	29	0.903587
Deferrisoma	0.000604793	0.000449027	1.3469	9.33333	28.5	0.904582
GCA-2748355	0.000603339	0.000389482	1.54908	28.3333	23.5	0.905573
XYB12-FULL-50-7	0.000596053	0.000427208	1.39523	8.33333	28	0.906553
Pseudomonas_E	0.000590686	0.000487851	1.21079	18.6667	31.5	0.907525
W-Chloroflexi-9	0.000585802	0.00045685	1.28226	18.3333	28	0.908488
OLB8	0.000584319	0.000327573	1.78378	13	25.5	0.909448
SM23-78	0.000580554	0.000375293	1.54694	11.3333	28.5	0.910403
Arenimonas	0.000577176	0.000406709	1.41914	7.33333	26.5	0.911352
UBA5124	0.00056759	0.000172191	3.29629	0	22	0.912285
RCC307	0.000566114	0.000467889	1.20993	10.3333	33	0.913216
2-02-FULL-38-14	0.000554227	0.000511264	1.08403	17	9.5	0.914127
UBA6100	0.000544699	0.000360317	1.51172	9.66667	29	0.915023
Labilibaculum	0.000540845	0.000165728	3.26345	0	21	0.915912
JCVI-SCAAA005	0.000532193	0.000445867	1.19361	7.33333	23.5	0.916787
Haliscomenobacter	0.000522363	0.000482144	1.08342	5.66667	23	0.917646
Limimonas	0.000520823	0.000334883	1.55524	10	24	0.918502
Desulfotalea	0.000519678	0.000601766	0.863588	19	8	0.919356
Nitrosopumilus	0.00051674	0.00030874	1.67371	13	21.5	0.920206
GCA-2692065	0.000513532	0.000400387	1.28259	5.33333	23	0.92105
Brumimicrobium	0.000492667	0.000393804	1.25104	9.33333	20.5	0.92186
NRL2	0.000492458	0.000388637	1.26714	8.33333	22.5	0.92267
UBA8953	0.000489871	0.000305998	1.6009	6.66667	22.5	0.923475
UBA966	0.000487034	0.000295826	1.64635	17	29	0.924276
Methyloversatilis	0.000485335	0.000321767	1.50834	9	22.5	0.925074
UBA3064	0.000481166	0.00039066	1.23167	7.66667	22	0.925865
Ruminiclostridium_A	0.000475464	0.000279064	1.70378	0	17	0.926647
Pseudohongiella	0.000474876	0.000201461	2.35716	0	19	0.927427
UBA1067	0.000467809	0.000344181	1.35919	6.66667	22	0.928197
Rubrivivax	0.000467286	0.000290926	1.6062	6.66667	21.5	0.928965
Clostridium_AD	0.000465194	0.000520224	0.894219	18.3333	8	0.92973
Prosthecobacter	0.000464362	0.000295037	1.57391	8	21	0.930493
CSP1-4	0.000452054	0.000372928	1.21217	8.66667	23	0.931236
Aminicenans	0.000452024	0.000442271	1.02205	2.66667	19.5	0.93198
Lentimicrobium	0.000448345	0.000366578	1.22306	9	23	0.932717
GCA-2733575	0.000446227	0.000123304	3.61893	15.3333	12.5	0.93345
UBA5793	0.000420926	0.000490066	0.858917	18.3333	30	0.934142
UBA2475	0.000419581	0.000276627	1.51678	5.66667	19	0.934832
Rheinheimera	0.000419547	0.000254381	1.64928	2.33333	18.5	0.935522
UBA8108	0.000417785	0.000307313	1.35948	18.3333	8.5	0.936209
21-14-0-10-47-8-A	0.000400756	0.000371279	1.07939	6	17.5	0.936868
UBA4664	0.000399484	0.000263362	1.51686	7.33333	19.5	0.937525
OLB4	0.00039943	0.000301081	1.32665	11	21.5	0.938181
S36-B12	0.000392741	0.000480837	0.816786	16.3333	26	0.938827
SCN-69-37	0.000389004	0.000361907	1.07487	17	25	0.939467
Lyngbya	0.000378482	0.000241009	1.57041	6.33333	17.5	0.940089
UBA12053	0.000371876	0.000303535	1.22515	4.66667	16.5	0.9407
OLB16	0.000368681	0.000308726	1.1942	10.3333	20.5	0.941306
Acidihalobacter	0.00036719	0.000236892	1.55003	6.33333	17	0.94191
GCA-2705055	0.000365647	0.000386549	0.945926	14	6	0.942511
XYD1-37-29	0.000362194	0.000291238	1.24364	5.66667	16	0.943107
Hydrogenophaga	0.000362006	0.000327641	1.10489	5.33333	15	0.943702
um-filter-63-12	0.000361908	0.000194318	1.86245	17.3333	15	0.944297
41T-STBD-0c-01a	0.000361044	0.000277482	1.30114	7.66667	20	0.944891
4572-13	0.000359245	0.000261824	1.37209	10.3333	19	0.945481
UBA9630	0.000358023	0.000264382	1.35419	4.33333	16	0.94607
CG1-02-57-44	0.000357484	0.000292518	1.22209	13.3333	17.5	0.946658
Methyloceanibacter	0.000353139	0.00034683	1.01819	11.3333	13	0.947238
Dehalogenimonas	0.000349569	0.000277405	1.26014	7.33333	19	0.947813
UBA3362	0.000347255	0.000215907	1.60836	6.66667	15.5	0.948384
UBA6163	0.000346678	0.000222011	1.56154	6.33333	16	0.948954
UBA8515	0.000346498	0.000108761	3.18586	0	13.5	0.949523
Rickettsia	0.000343457	0.000225609	1.52235	4.33333	16	0.950088
LS-NOB	0.000343096	0.000215186	1.59442	19	16	0.950652
UBA6803	0.000340236	0.000229805	1.48054	12	12.5	0.951212
Ferrimicrobium	0.000338996	0.000209499	1.61813	6	15.5	0.951769
Marichromatium	0.000334508	7.08996e-05	4.71805	9.33333	11.5	0.952319
Methylocystis	0.000331449	0.000282593	1.17288	14	5	0.952864
Paraglaciecola	0.000331379	0.000242557	1.36619	3.66667	14.5	0.953409
Rubritalea	0.000326929	0.000303686	1.07653	6	14.5	0.953946
UBA6821	0.000326643	0.000217112	1.50449	6	15	0.954483
ST-NAGAB-D1	0.000326333	0.000464736	0.70219	16.6667	25.5	0.95502
Pseudoalteromonas	0.000323012	0.000279866	1.15416	2	12.5	0.955551
UBA12075	0.000322021	0.000222128	1.44971	4.33333	14.5	0.95608
W-Firmicutes-11	0.000320911	0.000505898	0.634339	11.3333	0	0.956608
Rubripirellula	0.000316496	0.000266654	1.18691	9.66667	13	0.957128
Roseomonas	0.000314768	9.52548e-05	3.30448	8	12	0.957646
Gemmobacter_A	0.000314026	0.000327526	0.958782	5.66667	13.5	0.958162
Ralstonia	0.000311131	0.000207973	1.49602	2	14	0.958674
Oleiphilus	0.00030654	0.000199705	1.53496	7.33333	11	0.959178
Enhygromyxa	0.000306183	0.000338298	0.905066	7.66667	9.5	0.959681
CG1-02-43-31	0.000305385	0.00028539	1.07006	10.3333	10.5	0.960183
Mariprofundus	0.000304705	0.000255932	1.19057	4.33333	15.5	0.960684
Colwellia	0.000304241	4.61783e-05	6.58839	9	10	0.961184
UBA2206	0.000301849	0.000230162	1.31147	6.66667	15.5	0.96168
Simiduia	0.000301584	0.000203544	1.48167	5.66667	13.5	0.962176
UBA918	0.000297863	0.000241595	1.2329	4.66667	13.5	0.962666
Niabella	0.0002959	0.000186374	1.58767	6	13.5	0.963153
Hyphomicrobium	0.000291978	0.000307722	0.948837	6	12.5	0.963633
UBA12478	0.000291068	0.00019067	1.52655	3	13.5	0.964111
Accumulibacter	0.000290904	0.000303679	0.957932	5.33333	12.5	0.964589
OLB13	0.000286528	0.000252107	1.13653	12	2.5	0.96506
Fluviicola	0.000286457	0.000209388	1.36807	4	13.5	0.965531
Francisella	0.000285996	0.000195798	1.46067	3	13	0.966002
Solibacter	0.00028374	0.000272641	1.04071	15.3333	18	0.966468
Holophaga	0.000276704	0.000225161	1.22892	1.66667	12.5	0.966923
Izimaplasma	0.000266512	0.000187819	1.41898	4.33333	14.5	0.967361
Gemmatimonas	0.000262568	0.000276623	0.94919	12.6667	2.5	0.967793
Reinekea	0.00026135	0.000169618	1.54082	3	12	0.968223
Kangiella	0.000260411	0.000167442	1.55524	5	12	0.968651
GCA-002718515	0.000259975	0.00014639	1.77592	5.33333	11.5	0.969078
UBA9637	0.000258231	7.57252e-05	3.41011	6.66667	9.5	0.969503
Nitrosomonas	0.000256266	0.000189624	1.35144	3	11.5	0.969924
Lenti-01	0.000246798	0.000101417	2.4335	6	10	0.97033
Nitrospira	0.000245828	0.000158395	1.55199	10.3333	13	0.970734
UBA11650	0.000244571	0.000174979	1.39772	10.6667	7.5	0.971136
Berkiella	0.0002439	0.000181894	1.34089	2.33333	11	0.971537
Lacunisphaera	0.0002429	0.00016369	1.4839	3	11	0.971937
Hyphomonas	0.000241515	0.000191366	1.26206	5.66667	10	0.972334
Singulisphaera	0.000240269	7.81701e-05	3.07367	6.33333	8.5	0.972729
UBA5004	0.00023283	0.000243282	0.957039	4.33333	10	0.973111
UBA6659	0.000226997	0.000146217	1.55247	4	10.5	0.973485
UBA6054	0.000218762	0.000186794	1.17114	9.66667	10	0.973844
Labilithrix	0.000215341	0.000190742	1.12896	6.66667	5.5	0.974198
CG08-08-20-14	0.00021396	7.59e-05	2.81897	0	8	0.97455
GWC2-45-44	0.000213685	0.000185149	1.15412	3.33333	8.5	0.974901
Marispirochaeta	0.000212773	8.84925e-05	2.40442	0	8.5	0.975251
SM-Chi-D1	0.000211111	0.000202997	1.03997	9	14	0.975598
HGW-1	0.000210199	0.000129304	1.62562	3.33333	11	0.975944
Pseudanabaena	0.000206424	0.000147063	1.40365	2.66667	9.5	0.976283
UBA8438	0.00020564	6.38272e-05	3.22183	0	8	0.976621
Bdellovibrio	0.000204877	0.000224052	0.914416	1	9	0.976958
Treponema_E	0.000204842	0.000126111	1.6243	4.66667	12	0.977295
Altererythrobacter_B	0.000203266	0.00023474	0.86592	0	9	0.977629
Desulfobacterium_A	0.000198722	0.000126237	1.5742	2	9.5	0.977956
6E	0.000198508	6.34833e-05	3.12693	0	7.5	0.978282
UBA7971	0.000198306	9.94628e-05	1.99377	1.33333	8.5	0.978608
2-12-FULL-60-19	0.000188511	0.000123537	1.52594	3	8.5	0.978918
UBA6170	0.000183902	0.000192797	0.953862	2	8	0.979221
Dokdonella	0.000179344	0.000108737	1.64934	3.66667	7.5	0.979516
UBA12151	0.000178794	8.20743e-05	2.17844	0.666667	7.5	0.979809
UBA2258	0.000178075	0.000156832	1.13545	5	4	0.980102
Labrenzia	0.000174903	0.000131557	1.32948	5.33333	9.5	0.98039
UBA3015	0.000173647	0.000116411	1.49167	3.33333	7.5	0.980675
Marivivens	0.000169977	0.000202453	0.839588	0	5.5	0.980955
Minicystis	0.000169388	0.000195617	0.86592	0	7.5	0.981233
GWF2-35-9	0.000167829	0.000193878	0.865647	1.33333	5.5	0.981509
Ga0077541	0.000163443	6.41787e-05	2.54668	0	6.5	0.981778
UBA2199	0.000163443	6.41787e-05	2.54668	0	6.5	0.982047
Filomicrobium	0.000158096	0.000182576	0.86592	0	7	0.982307
Thioclava	0.000156475	0.000110892	1.41105	2.66667	8.5	0.982564
UBA9569	0.000154673	7.85064e-05	1.97019	1	6.5	0.982818
SM23-61	0.000151017	0.00023807	0.634339	5.33333	0	0.983066
Azovibrio	0.000149156	0.00018338	0.813372	3.33333	5	0.983312
UBA5150	0.000147468	0.000107282	1.37458	7	4	0.983554
UBA9973	0.000143725	0.000169825	0.846312	7.33333	1.5	0.98379
Geofilum	0.000141578	0.00022319	0.634339	5	0	0.984023
Rs1	0.000141578	0.00022319	0.634339	5	0	0.984256
Delta-01	0.000139937	0.000162311	0.862152	3.33333	4.5	0.984486
Crocinitomix	0.000139072	0.000165643	0.839588	0	4.5	0.984715
2-02-FULL-45-21	0.000138884	0.000170175	0.816128	4.66667	0	0.984943
Truepera	0.000136387	0.000148784	0.916682	4.33333	1.5	0.985167
Ferruginibacter	0.000136195	0.000104666	1.30124	3	6	0.985391
AAA044-D11	0.000135511	0.000156493	0.86592	0	6	0.985614
Halobacteriovorax	0.000133273	5.99314e-05	2.22376	0.666667	6	0.985833
GCF-2310495	0.000131974	8.62149e-05	1.53076	1.66667	6	0.98605
GW2011-AR13	0.000129363	8.47422e-05	1.52655	1.33333	6	0.986263
EsTjRp	0.000128513	0.000135591	0.947798	2.66667	5.5	0.986474
CAG-312	0.000124218	0.000143452	0.86592	0	5.5	0.986678
Clostridium	0.000124218	0.000143452	0.86592	0	5.5	0.986882
GCA-2746185	0.000122755	8.84538e-05	1.38779	1.66667	5.5	0.987084
2-12-FULL-69-37	0.000122681	0.000117871	1.04081	0.333333	5.5	0.987286
Desulfuromonas	0.000122465	6.85773e-05	1.7858	6.66667	4	0.987487
Moritella	0.000122231	7.82472e-05	1.56211	1.33333	5.5	0.987688
Chthoniobacter	0.000120124	0.000107658	1.1158	3.33333	5	0.987886
Nannocystis	0.000112926	0.000130411	0.86592	0	5	0.988071
UBA4055	0.000107782	6.56599e-05	1.64151	8.33333	12.5	0.988249
UBA2284	0.00010771	0.000135543	0.794656	2.66667	4	0.988426
2-12-FULL-50-11	0.00010698	3.795e-05	2.81897	0	4	0.988602
1-14-0-10-47-16	0.000106029	0.000106333	0.997143	3.33333	4	0.988776
B29T1	0.000105391	0.000112157	0.939672	2.33333	4.5	0.988949
Methylobacter	0.000104488	0.000166064	0.629204	3	0	0.989121
Bellilinea	0.000103824	0.000163673	0.634339	3.66667	0	0.989292
Methylibium	0.000103824	0.000163673	0.634339	3.66667	0	0.989462
UBA12049	0.00010282	3.19136e-05	3.22183	0	4	0.989631
OXYB2-FULL-41-6	0.000102037	0.000123122	0.828744	4	0	0.989799
Marithrix	0.000101633	0.00011737	0.86592	0	4.5	0.989966
UBA1532	0.000101633	0.00011737	0.86592	0	4.5	0.990133
UBA618	0.000101633	0.00011737	0.86592	0	4.5	0.990301
2-01-FULL-45-11	0.000101344	0.000122321	0.828506	4.66667	6.5	0.990467
Caballeronia	0.000100503	0.000108555	0.92583	2.33333	4	0.990632
Desulfobulbus_A	9.72582e-05	7.20432e-05	1.35	4	5.5	0.990792
Olleya	9.48541e-05	7.69974e-05	1.23191	4.33333	5	0.990948
C7867-001	9.4721e-05	7.92013e-05	1.19595	4.66667	0	0.991104
MedAcidi-G1	9.34422e-05	0.000100927	0.925842	2.33333	3	0.991258
navibacteriae-4	9.27147e-05	0.000110429	0.839588	0	3	0.99141
SM1-73	9.27147e-05	0.000110429	0.839588	0	3	0.991562
UBA9959	9.27147e-05	0.000110429	0.839588	0	3	0.991715
XYC2-FULL-35-21	9.24879e-05	9.60842e-05	0.962571	1.33333	4	0.991867
Dyella_A	9.03404e-05	0.000104329	0.86592	0	4	0.992015
UBA1547	9.03404e-05	0.000104329	0.86592	0	4	0.992164
Thermanaerothrix	8.4947e-05	0.000133914	0.634339	3	0	0.992304
UBA12396	8.32078e-05	6.28372e-05	1.32418	0	3.5	0.99244
Ga0077550	8.17323e-05	8.60675e-05	0.94963	1.66667	3.5	0.992575
UBA12079	8.12684e-05	0.000129161	0.629204	2.33333	0	0.992708
Neptunomonas	7.92932e-05	8.53318e-05	0.929235	2.33333	2	0.992839
Cetobacterium	7.90479e-05	9.12878e-05	0.86592	0	3.5	0.992969
OLB19	7.90479e-05	9.12878e-05	0.86592	0	3.5	0.993099
Pseudobacteriovorax	7.90479e-05	9.12878e-05	0.86592	0	3.5	0.993229
1-14-0-10-49-15	7.72622e-05	9.2024e-05	0.839588	0	2.5	0.993356
Um-filter-41-35	7.72622e-05	9.2024e-05	0.839588	0	2.5	0.993483
CG1-02-35-32	7.67523e-05	6.92374e-05	1.10854	2.33333	2	0.993609
Thiodiazotropha	7.58011e-05	6.61155e-05	1.14649	3	2	0.993734
9FT-COMBO-70-19	7.55084e-05	0.000119035	0.634339	2.66667	0	0.993858
Desulfocapsa	7.55084e-05	0.000119035	0.634339	2.66667	0	0.993982
Zag1	7.49744e-05	5.22042e-05	1.43617	1.33333	3.5	0.994105
1-14-0-10-41-10	7.10556e-05	6.95092e-05	1.02225	2	2	0.994222
GCA-002708145	7.0003e-05	8.53502e-05	0.820186	1.66667	2.5	0.994337
UBA1568	6.99028e-05	7.31667e-05	0.955391	1.33333	3	0.994452
UBA8228	6.96684e-05	6.35826e-05	1.09571	3	1.5	0.994567
Sphingorhabdus	6.96586e-05	0.000110709	0.629204	2	0	0.994681
bin76	6.83601e-05	0.000106606	0.64124	4	0	0.994793
Gemmata	6.77553e-05	7.82467e-05	0.86592	0	3	0.994905
Maribacter	6.77553e-05	7.82467e-05	0.86592	0	3	0.995016
Nanopelagicus	6.77553e-05	7.82467e-05	0.86592	0	3	0.995128
Rhodoplanes	6.77553e-05	7.82467e-05	0.86592	0	3	0.995239
Robiginitalea	6.77553e-05	7.82467e-05	0.86592	0	3	0.99535
UBA1557	6.77553e-05	7.82467e-05	0.86592	0	3	0.995462
UBA1565	6.77553e-05	7.82467e-05	0.86592	0	3	0.995573
UBA8498	6.77553e-05	7.82467e-05	0.86592	0	3	0.995685
1-14-0-10-44-13	6.47825e-05	1.93084e-05	3.35514	0	2.5	0.995791
GWB1-41-6	6.42828e-05	6.5647e-05	0.979219	2.66667	0	0.995897
KS41	6.40631e-05	5.74642e-05	1.11484	3.66667	4.5	0.996002
GJ-E10	6.3722e-05	7.53088e-05	0.846142	1.66667	2.5	0.996107
2-12-FULL-37-12	6.18098e-05	7.36192e-05	0.839588	0	2	0.996209
Leptospira	6.18098e-05	7.36192e-05	0.839588	0	2	0.99631
MED-G17	6.18098e-05	7.36192e-05	0.839588	0	2	0.996412
Protochlamydia	6.18098e-05	7.36192e-05	0.839588	0	2	0.996513
Sulfurospirillum_A	6.18098e-05	7.36192e-05	0.839588	0	2	0.996615
UBA969	5.93664e-05	5.35258e-05	1.10912	0.666667	2.5	0.996713
Rhodoluna	5.80488e-05	9.22576e-05	0.629204	1.66667	0	0.996808
Schlesneria	5.66313e-05	8.92762e-05	0.634339	2	0	0.996901
Dasania	5.64628e-05	6.52055e-05	0.86592	0	2.5	0.996994
GWE2-31-10	5.64628e-05	6.52055e-05	0.86592	0	2.5	0.997087
UBA1146	5.64628e-05	6.52055e-05	0.86592	0	2.5	0.99718
XYB12-FULL-38-5	5.64628e-05	6.52055e-05	0.86592	0	2.5	0.997272
UBA10014	5.25783e-05	4.59178e-05	1.14505	2	1.5	0.997359
Defluviicoccus	5.12701e-05	7.99547e-05	0.64124	3	0	0.997443
Oceanibaculum	5.12701e-05	7.99547e-05	0.64124	3	0	0.997528
RBG-13-40-8	4.80739e-05	4.32706e-05	1.11101	0.666667	2	0.997607
UBA2033	4.73177e-05	5.32458e-05	0.888666	1.33333	2	0.997684
Shewanella	4.71928e-05	7.43968e-05	0.634339	1.66667	0	0.997762
Williamwhitmania	4.71928e-05	7.43968e-05	0.634339	1.66667	0	0.99784
Thioalkalivibrio_A	4.69212e-05	3.75092e-05	1.25092	1.66667	1	0.997917
UBA5619	4.64391e-05	7.38061e-05	0.629204	1.33333	0	0.997993
GCA-2402105	4.63573e-05	5.52144e-05	0.839588	0	1.5	0.998069
XYA2-FULL-47-19	4.63573e-05	5.52144e-05	0.839588	0	1.5	0.998145
XYB1-40-15	4.63573e-05	5.52144e-05	0.839588	0	1.5	0.998222
Chitinimonas	4.55734e-05	7.10708e-05	0.64124	2.66667	0	0.998297
LPB0005	4.51702e-05	5.21644e-05	0.86592	0	2	0.998371
UBA6824	4.51702e-05	5.21644e-05	0.86592	0	2	0.998445
UBA6911	4.51702e-05	5.21644e-05	0.86592	0	2	0.998519
2-12-FULL-60-25	3.77542e-05	5.95174e-05	0.634339	1.33333	0	0.998581
Bin16	3.77542e-05	5.95174e-05	0.634339	1.33333	0	0.998644
Silvanigrella	3.55278e-05	3.47546e-05	1.02225	1	1	0.998702
UBA919	3.50522e-05	3.06119e-05	1.14505	1.33333	1	0.99876
1-14-0-10-36-32	3.41801e-05	5.33031e-05	0.64124	2	0	0.998816
GCA-2716765	3.41801e-05	5.33031e-05	0.64124	2	0	0.998872
HCHbin5	3.41801e-05	5.33031e-05	0.64124	2	0	0.998928
2-01-FULL-50-24	3.38777e-05	3.91233e-05	0.86592	0	1.5	0.998984
Cellulophaga	3.38777e-05	3.91233e-05	0.86592	0	1.5	0.99904
Latescibacter	3.38777e-05	3.91233e-05	0.86592	0	1.5	0.999095
Pirellula	3.38777e-05	3.91233e-05	0.86592	0	1.5	0.999151
Um-filter-41-14	3.38777e-05	3.91233e-05	0.86592	0	1.5	0.999207
XYB2-FULL-49-35	3.09049e-05	3.68096e-05	0.839588	0	1	0.999257
XYB1-36-10	3.02705e-05	2.61743e-05	1.15649	1.33333	0	0.999307
1-14-0-10-44-23	2.84834e-05	4.44193e-05	0.64124	1.66667	0	0.999354
Turneriella	2.84834e-05	4.44193e-05	0.64124	1.66667	0	0.999401
UBA10138	2.84834e-05	4.44193e-05	0.64124	1.66667	0	0.999448
Leptonema	2.83157e-05	4.46381e-05	0.634339	1	0	0.999494
1-14-0-10-34-76	2.36589e-05	2.66229e-05	0.888666	0.666667	1	0.999533
UBA147	2.32195e-05	3.6903e-05	0.629204	0.666667	0	0.999571
Gracilimonas	2.27867e-05	3.55354e-05	0.64124	1.33333	0	0.999609
Rs-D17	2.27867e-05	3.55354e-05	0.64124	1.33333	0	0.999646
Alkanindiges	2.25851e-05	2.60822e-05	0.86592	0	1	0.999683
Desulfomicrobium	2.25851e-05	2.60822e-05	0.86592	0	1	0.999721
Kiritimatiella	2.25851e-05	2.60822e-05	0.86592	0	1	0.999758
Nitrolancea	2.25851e-05	2.60822e-05	0.86592	0	1	0.999795
Terasakiella	2.25851e-05	2.60822e-05	0.86592	0	1	0.999832
2-12-FULL-52-36	1.88771e-05	2.97587e-05	0.634339	0.666667	0	0.999863
DTU008	1.88771e-05	2.97587e-05	0.634339	0.666667	0	0.999894
UBA1406	1.88771e-05	2.97587e-05	0.634339	0.666667	0	0.999925
Pirellula_A	1.709e-05	2.66516e-05	0.64124	1	0	0.999953
UBA2022	1.13934e-05	1.77677e-05	0.64124	0.666667	0	0.999972
XYD1-FULL-39-28	1.13934e-05	1.77677e-05	0.64124	0.666667	0	0.999991
Desulfobacter	5.69668e-06	8.88385e-06	0.64124	0.333333	0	1

## Sheet: Deep 2013 & 2017
Genus	average	sd	ratio	ava	avb	cumsum
Nodularia	0.207346	0.108135	1.91746	192.333	7263.5	0.261487
Desulfobacula	0.0834018	0.0247486	3.36997	533.667	4095	0.366666
Desulfatiglans	0.062196	0.0119835	5.19015	266	2830.5	0.445103
LE011-02	0.0181132	0.00661546	2.73801	203.333	986.5	0.467946
Congregibacter	0.0137508	0.00803635	1.71108	94.3333	727	0.485287
Draconibacterium	0.0132487	0.00671315	1.97354	256.333	807	0.501995
Cyanobium	0.0110006	0.00418115	2.63099	21.6667	504.5	0.515868
CG2-30-66-27	0.0107215	0.00389278	2.75419	140	574	0.529389
Sulfurimonas	0.00991402	0.00441254	2.24678	57.6667	498	0.541892
Roseibacillus	0.00852318	0.00461051	1.84864	29.6667	419	0.552641
LZORAL124-64-63	0.00825672	0.00135103	6.11143	40	380.5	0.563053
Psychromonas	0.00806862	0.00711761	1.13361	35.6667	435.5	0.573229
UBA2386	0.00780575	0.00162299	4.80949	18.3333	344	0.583073
Desulfobacterium_A	0.00694232	0.00256658	2.70489	80.3333	367.5	0.591828
UBA6803	0.00662993	0.00280617	2.36263	17.3333	311	0.600189
UBA12451	0.00642329	0.000880114	7.29825	22.3333	282	0.60829
Ignavibacterium	0.00636412	0.00221697	2.87064	77	343	0.616315
UBA1847	0.00631503	0.00313101	2.01693	120	382.5	0.624279
Desulfatitalea	0.00605059	0.00169675	3.56599	26	282	0.63191
Wenzhouxiangella	0.00577238	0.00238783	2.41742	66.3333	309.5	0.63919
GWF2-44-16	0.00576211	0.00130796	4.40542	19.3333	260.5	0.646456
UBA5619	0.00558936	0.000791499	7.06174	5.66667	234.5	0.653505
Lutibacter	0.00554455	0.00173652	3.19291	48.6667	280.5	0.660497
Ruminiclostridium_A	0.00493598	0.00361186	1.3666	12.3333	249	0.666722
Desulfuromusa	0.00490921	0.00241047	2.03662	9.66667	231.5	0.672913
Magnetomorum	0.0048195	0.00054615	8.82451	16.3333	207	0.678991
UBA6092	0.00445585	0.0013833	3.22118	33	214.5	0.684611
Ilumatobacter_A	0.00431027	0.00221183	1.94874	28	223.5	0.690046
Thiobacillus	0.00430768	0.00123196	3.4966	21.6667	205	0.695479
Treponema_E	0.00428686	0.00116442	3.68154	37.6667	217.5	0.700885
Fuerstia	0.00424552	0.000984613	4.31186	13.6667	174	0.706239
UBA4055	0.00417116	0.00208495	2.00061	129.333	277	0.7115
UBA1844	0.00402496	0.00104821	3.83985	30.3333	185.5	0.716575
Algoriphagus	0.00390352	0.00341368	1.14349	156.333	154.5	0.721498
Desulfobulbus	0.00387326	0.000632422	6.12449	0	148	0.726383
Desulforhopalus	0.00359334	0.00235725	1.52438	29	188	0.730915
XYD1-37-29	0.00352332	0.00180711	1.9497	3	163.5	0.735358
Flavobacterium	0.00352294	0.0026781	1.31546	113.667	190.5	0.739801
GCA-2690565	0.00351608	0.000438725	8.01433	11.6667	154	0.744235
Loktanella	0.00341255	0.00103671	3.29172	12.6667	158.5	0.748538
Desulfurivibrio	0.00340961	0.00405169	0.841529	93	135.5	0.752838
UBA12087	0.0033277	0.00106329	3.12964	7.66667	150.5	0.757035
UBA3006	0.00307724	0.000572028	5.37954	12.6667	132	0.760916
Lentimicrobium	0.00295151	0.00183739	1.60636	5.66667	143.5	0.764638
Marinobacter	0.00290438	0.00319956	0.907744	0	80	0.768301
Ruminiclostridium	0.00285789	0.000838384	3.4088	38.3333	159	0.771905
Mycobacterium	0.00276979	0.0009402	2.94596	11.6667	131.5	0.775398
Hoeflea	0.0027668	0.000495325	5.58583	4.33333	118.5	0.778887
Arctic95D-9	0.00274842	0.001338	2.05412	1.66667	126	0.782353
Caldilinea	0.00272122	0.000901034	3.02011	11.3333	128.5	0.785785
ELB16-189	0.00266958	0.000509349	5.24116	19.3333	128.5	0.789152
Steroidobacter	0.00261139	0.00114943	2.2719	1.66667	118.5	0.792445
Woeseia	0.00260837	0.000611379	4.26638	17.6667	119	0.795734
0-14-3-00-41-53	0.00252229	0.000490325	5.14413	10.3333	107.5	0.798915
Solirubrobacter	0.0024814	0.000434131	5.7158	3	106	0.802045
UBA2199	0.00247062	0.0012728	1.94109	4.66667	117.5	0.80516
Sediminispirochaeta	0.00241334	0.0014822	1.62821	41.6667	152	0.808204
UBA6024	0.00218154	0.00129311	1.68705	27.6667	123	0.810955
Hydrogenophaga	0.00209671	0.000645367	3.24886	14.3333	102.5	0.813599
IMCC26207	0.0020741	0.00113217	1.83197	5	100	0.816215
Desulfamplus	0.00205893	0.00118368	1.73943	84.6667	125.5	0.818811
Sulfurovum	0.00198191	0.00121271	1.63428	24.3333	91.5	0.821311
Leaf454	0.00193525	0.000569593	3.39759	0.666667	84	0.823751
GCA-2712105	0.00192878	0.00161747	1.19247	18.3333	108	0.826184
PCC-7502	0.00191315	0.00233351	0.819861	71.6667	0	0.828597
Thiohalomonas	0.00184391	0.000716632	2.57302	17.6667	95.5	0.830922
Lacinutrix	0.0018059	0.00107675	1.67719	16	97.5	0.833199
Pseudorhodobacter	0.00162679	0.000216197	7.52456	0	67	0.835251
Arcobacter	0.00162203	0.00113626	1.42751	9.33333	86	0.837297
UBA6821	0.00153494	0.000867015	1.77038	6.33333	77	0.839232
RCC307	0.00153254	0.000729434	2.10099	23.3333	85	0.841165
UBA2779	0.00144801	0.000509077	2.84437	7.66667	69	0.842991
GCA-2746365	0.00143366	0.000309823	4.62735	0	60.5	0.844799
KBS-96	0.00143033	0.000386234	3.70327	8	67.5	0.846603
Gimesia	0.0014128	0.000218016	6.48025	2.66667	60.5	0.848385
Mor1	0.00140838	0.000878103	1.60389	15.6667	81	0.850161
Arenimonas	0.00138074	0.000661125	2.08848	8.33333	70.5	0.851902
HGW-1	0.00137441	0.000977033	1.40672	50.3333	67.5	0.853635
Nitrosospira	0.0013463	0.000662777	2.03131	23	73.5	0.855333
UBA8416	0.00134407	0.000781307	1.72028	18	79	0.857028
Geothermobacter	0.00132536	0.000434555	3.04992	14	68	0.8587
UBA6082	0.00127886	0.000452233	2.82788	0	56	0.860312
Altibacter	0.0012566	0.000286509	4.38591	3.66667	56	0.861897
Rheinheimera	0.00124661	0.000442818	2.81517	3.66667	57.5	0.863469
UBA2284	0.00121027	0.0010126	1.1952	39	64.5	0.864996
LPB0138	0.00120753	0.000296464	4.07312	2.66667	48	0.866518
Gallionella	0.00119975	0.000665745	1.80212	18	70	0.868031
Oceanicoccus	0.00118676	0.000662252	1.792	4.66667	59	0.869528
HTCC2170	0.00118515	0.000584864	2.02637	7	60	0.871023
UBA8950	0.00117378	0.000315282	3.72296	2.66667	52.5	0.872503
XYC2-FULL-35-21	0.00114415	0.000824661	1.38742	3	58	0.873946
Desulfofustis	0.00114312	0.000850624	1.34386	11	65	0.875387
Sulfuricaulis	0.00113359	0.000170151	6.66224	0	43.5	0.876817
Rhodoferax	0.00113066	0.00124047	0.911471	0	59	0.878243
Desulfocapsa	0.00110466	0.000838615	1.31724	45.3333	48	0.879636
Halioglobus	0.00108626	0.000953256	1.13953	0	54	0.881006
Izimaplasma	0.0010819	0.00114397	0.945739	44	21.5	0.88237
RBG-16-64-12	0.001054	0.00115637	0.911471	0	55	0.8837
6E	0.00105173	0.000519766	2.02347	2.66667	50	0.885026
BD2-11	0.00101543	0.000556925	1.82327	2.66667	49	0.886306
Caldithrix	0.00100608	0.000517897	1.94263	23.6667	66	0.887575
UBA1067	0.000997963	0.000614878	1.62303	14.6667	47.5	0.888834
UBA10327	0.000997813	0.000563888	1.76952	8	53	0.890092
UBA12014	0.00099618	0.000450274	2.21239	21.3333	65	0.891348
UBA5124	0.000945868	0.000599639	1.5774	7.33333	50.5	0.892541
UBA2361	0.000943118	0.000395217	2.38633	5	46	0.893731
GCA-2691205	0.000936821	0.000689073	1.35954	12	44	0.894912
Rubritalea	0.00093325	0.000378229	2.46742	0.666667	42	0.896089
Gemmatimonas	0.00093141	0.000348157	2.67526	0	41	0.897264
UBA8953	0.000912412	0.000618466	1.47528	1.33333	44.5	0.898414
GWF2-35-9	0.000908858	0.000284523	3.19432	1	40.5	0.899561
UBA6054	0.000904024	0.000700097	1.29128	0.666667	44.5	0.900701
GWC2-73-18	0.000896512	0.000813679	1.1018	5.33333	44.5	0.901831
OM182	0.000876406	0.000270456	3.24047	2	39.5	0.902936
2-02-FULL-45-21	0.000861613	0.000493131	1.74723	2.33333	42	0.904023
39-52-133	0.000859811	0.000466963	1.84129	0	39.5	0.905107
41T-STBD-0c-01a	0.000831309	0.000280767	2.96085	4.33333	40	0.906156
2013-40CM-41-45	0.000823987	0.000155159	5.31059	0	34.5	0.907195
EhC02	0.000821433	0.000339796	2.41743	0	29	0.908231
Rhodoluna	0.00079471	0.000289808	2.7422	0	28.5	0.909233
Singulisphaera	0.000766496	9.66092e-05	7.93398	0	31.5	0.9102
S36-B12	0.000765286	0.00026687	2.86764	2.66667	35.5	0.911165
GCA-002862325	0.00075419	0.000305667	2.46736	2.33333	35.5	0.912116
UBA12075	0.000753644	0.000287916	2.61758	2	35	0.913066
UBA9145	0.000749567	0.000569974	1.31509	5.33333	40.5	0.914012
Labilibaculum	0.000727291	0.000684129	1.06309	3.66667	36.5	0.914929
40CM-3-62-11	0.000706574	0.000529591	1.33419	8	33.5	0.91582
GCA-002727775	0.000706362	0.000261096	2.70538	3	33.5	0.916711
Lewinella_A	0.000705491	0.000258869	2.72528	0	31	0.9176
Roseomonas	0.00069692	0.000288794	2.41321	0	31	0.918479
UBA5550	0.000683389	0.000282056	2.42288	24.3333	35.5	0.919341
1-14-0-65-60-17	0.000675269	0.000162785	4.14823	0.333333	29	0.920193
Desulfonatronum	0.0006727	7.40442e-05	9.08512	0	27.5	0.921041
Azovibrio	0.000671764	0.000297952	2.25461	1.66667	31.5	0.921888
UBA8473	0.000649911	0.000187521	3.4658	2.33333	30	0.922708
Kiritimatiella	0.000630859	0.000256012	2.46417	0	28	0.923503
Brumimicrobium	0.000628583	0.000328408	1.91403	1.66667	30.5	0.924296
UKL13-2	0.000626615	0.000325174	1.92702	6.66667	30.5	0.925086
XYB12-FULL-50-7	0.000623492	0.000522527	1.19323	7.66667	29.5	0.925873
Hyphomonas	0.000622819	0.000683312	0.911471	0	32.5	0.926658
Desulfotignum	0.000612655	0.000486114	1.26031	0	19	0.927431
21-14-0-10-47-8-A	0.000608359	0.000107845	5.64104	1.66667	26.5	0.928198
GCA-2718595	0.00060765	7.87242e-05	7.71872	0	25	0.928964
Thauera	0.00059099	0.000356535	1.65759	5	32	0.92971
UBA5553	0.000588486	6.07533e-05	9.68649	0	24	0.930452
Olleya	0.000587832	0.00023255	2.52776	4.33333	28.5	0.931193
EsTjRp	0.0005861	1.60029e-05	36.6246	1	24.5	0.931932
UBA8515	0.000583393	0.000379344	1.5379	9.66667	32	0.932668
Rubripirellula	0.000583054	0.00024749	2.35587	5	29	0.933403
OLB6	0.000582165	6.09544e-05	9.55084	1.66667	24.5	0.934137
Salinispira	0.000580927	0.000124274	4.67455	0	24.5	0.93487
UBA969	0.000576027	0.000188098	3.06238	2.33333	27	0.935597
Nitrospira	0.000575871	9.43886e-05	6.10106	0	22	0.936323
IMCC26256	0.000573923	0.000137224	4.18238	1.66667	25.5	0.937047
UBA4664	0.00056609	0.000164664	3.43784	2.66667	26	0.93776
UBA3015	0.00056238	0.000171166	3.28558	4.33333	25.5	0.93847
1-14-0-10-44-13	0.000560499	0.000216051	2.59429	1.66667	26.5	0.939177
UBA12079	0.000551631	0.000580376	0.950471	0.666667	28.5	0.939872
UBA6163	0.000546165	0.000599212	0.911471	0	28.5	0.940561
Sulfurospirillum_A	0.000541046	0.000359277	1.50593	4.66667	30	0.941243
UBA9959	0.000536153	0.000259124	2.0691	0.666667	25	0.941919
Pseudomonas_E	0.000536052	0.000191907	2.79329	0	23.5	0.942595
Marispirochaeta	0.000534029	0.000112367	4.75254	0	22.5	0.943269
um-filter-63-12	0.000530995	3.84183e-05	13.8214	0	21	0.943939
Haliscomenobacter	0.000527481	0.000221827	2.3779	0	23.5	0.944604
Marichromatium	0.000509329	0.000241395	2.10994	0	23	0.945246
BRH-c54	0.000507993	0.000233943	2.17144	6	25.5	0.945887
Aminicenans	0.000504753	0.00032542	1.55108	0	16.5	0.946523
Cyanothece_A	0.000498255	0.00054665	0.911471	0	26	0.947152
Holophaga	0.000496177	0.000138801	3.57473	5.66667	27	0.947777
OLB4	0.000495178	0.000199813	2.4782	4	23	0.948402
ST-NAGAB-D1	0.000488674	0.000536137	0.911471	0	25.5	0.949018
4572-13	0.000475387	0.00016711	2.84476	3	21	0.949618
UBA10441	0.000471644	0.000203616	2.31634	1.33333	18	0.950212
UBA2475	0.000462431	0.000229565	2.01438	0	21	0.950796
Rubrivivax	0.000459928	0.0005046	0.911471	0	24	0.951376
Albidiferax	0.000459111	0.000355211	1.2925	14.6667	17.5	0.951955
BBD-1991-12	0.000458386	7.05044e-05	6.50152	0	19	0.952533
Chondromyces	0.000456685	0.000359467	1.27045	2.33333	23.5	0.953109
navibacteriae-4	0.000454459	0.000197072	2.30605	9	26	0.953682
Lysobacter	0.00045386	0.000259718	1.74751	0	21	0.954254
Prosthecobacter	0.000451535	0.000148602	3.03856	1.66667	21	0.954824
Rickettsia	0.000449129	0.000130469	3.44242	2.66667	20.5	0.95539
Polaromonas	0.000443957	0.000499574	0.88867	17.3333	3.5	0.95595
Filomicrobium	0.000436845	5.03099e-05	8.68308	1	19	0.956501
OLB17	0.000421716	8.07794e-05	5.22059	1.33333	18	0.957033
Luteitalea	0.00041852	0.00027889	1.50066	5.66667	19.5	0.95756
GCA-2733575	0.000412019	0.000452037	0.911471	0	21.5	0.95808
4572-78	0.000398392	0.000278171	1.43218	0	19	0.958582
Hyphomicrobium	0.000392855	0.000431012	0.911471	0	20.5	0.959078
XYA2-FULL-47-19	0.000391933	0.000241123	1.62545	8	17	0.959572
Clostridium_AD	0.000387357	0.000368436	1.05135	1.66667	19.5	0.960061
UBA966	0.000373812	0.000231909	1.61189	11	26	0.960532
UBA11883	0.00036411	0.000399475	0.911471	0	19	0.960991
Idiomarina	0.000363048	0.000399945	0.907744	0	10	0.961449
LPB0005	0.000361076	0.000276929	1.30386	0	17.5	0.961904
Francisella	0.000355453	6.75925e-05	5.25877	1.66667	15.5	0.962353
XYB12-FULL-38-5	0.000352512	0.000199385	1.76799	5.33333	20	0.962797
Fluviicola	0.000347449	0.000104154	3.33592	0	15	0.963235
Maribacter	0.000345751	0.000132521	2.60902	2.66667	16	0.963672
RBG-16-49-21	0.000335364	0.000367937	0.911471	0	17.5	0.964094
Niabella	0.000334833	3.85994e-05	8.67457	0	13	0.964517
Desulfovibrio_B	0.000332811	0.000115701	2.87648	0	12	0.964936
Spirochaeta_D	0.000327274	4.51356e-05	7.25091	0	13.5	0.965349
2-12-FULL-64-23	0.000321759	0.000215063	1.49612	4.33333	15	0.965755
Anaeromyxobacter	0.000316201	0.000346912	0.911471	0	16.5	0.966154
UBA12294	0.000313647	0.000136171	2.30332	0	11	0.966549
UBA9339	0.000313647	0.000136171	2.30332	0	11	0.966945
Nitrosomonas	0.00030811	2.75561e-05	11.1812	0	12.5	0.967333
Lyngbya	0.000305632	0.000221525	1.37967	1.66667	11.5	0.967719
Haliangium	0.000303585	0.000213881	1.41941	0	14.5	0.968102
Crocosphaera	0.000297037	0.000325887	0.911471	0	15.5	0.968476
Desulfatibacillum	0.000297037	0.000325887	0.911471	0	15.5	0.968851
Methylocystis	0.000297037	0.000325887	0.911471	0	15.5	0.969225
UBA5194	0.000293681	0.000288953	1.01636	14	9	0.969596
Thiomicrospira	0.000290438	0.000319956	0.907744	0	8	0.969962
Sphingorhabdus	0.000289612	0.000311228	0.930546	11.3333	5.5	0.970327
Methyloversatilis	0.000288947	1.91197e-05	15.1125	0	11.5	0.970692
Paraglaciecola	0.000287455	0.000315375	0.911471	0	15	0.971054
SCN-69-37	0.000287455	0.000315375	0.911471	0	15	0.971417
Desulfomicrobium	0.000284977	0.000127162	2.24105	1.66667	14	0.971776
Marithrix	0.000280376	3.36544e-05	8.33102	0	11.5	0.97213
UBA147	0.000277873	0.000304862	0.911471	0	14.5	0.97248
Plesiocystis	0.000272286	0.000299959	0.907744	0	7.5	0.972824
um-filter-37-10	0.000270157	0.000139819	1.93219	2.66667	15	0.973164
Desulfovibrio_H	0.000269783	2.92555e-05	9.2216	0	10.5	0.973504
Ferruginibacter	0.000269783	2.92555e-05	9.2216	0	10.5	0.973845
DTU053	0.000268291	0.00029435	0.911471	0	14	0.974183
Latescibacter	0.000268291	0.00029435	0.911471	0	14	0.974521
Reinekea	0.000264246	0.00013118	2.01438	0	12	0.974855
Spirochaetae-1	0.00025871	0.000283837	0.911471	0	13.5	0.975181
2-02-FULL-38-14	0.000252642	4.11318e-05	6.14224	0	10.5	0.975499
Gemmatirosa	0.000252642	4.11318e-05	6.14224	0	10.5	0.975818
2-02-FULL-50-19	0.000249128	0.000273325	0.911471	0	13	0.976132
DB1	0.000249128	0.000273325	0.911471	0	13	0.976446
Loktanella_B	0.000245083	0.000110221	2.22355	0	11	0.976756
Thioclava	0.00024306	3.14897e-05	7.71872	0	10	0.977062
Desulfobulbus_A	0.000242222	0.000255117	0.949457	3.66667	7.5	0.977368
JCVI-SCAAA005	0.000238591	0.000153071	1.5587	10.6667	11	0.977668
Aquiluna	0.000233866	0.000384769	0.607809	9	0	0.977963
Alkaliphilus_A	0.000232429	0.000227992	1.01946	9	6	0.978256
Kamptonema	0.000230444	0.000107273	2.1482	0	8	0.978547
Dehalogenimonas	0.000230398	0.000118055	1.95162	4	13.5	0.978838
Methylotenera	0.000229964	0.0002523	0.911471	0	12	0.979128
Pseudohongiella	0.000229964	0.0002523	0.911471	0	12	0.979418
UBA6170	0.000229964	0.0002523	0.911471	0	12	0.979708
um-filter-43-11	0.000223083	0.000184692	1.20787	2.66667	10.5	0.979989
Altererythrobacter_B	0.000220382	0.000241787	0.911471	0	11.5	0.980267
Geminocystis	0.000216543	0.000356268	0.607809	8.33333	0	0.98054
GCA-2692065	0.000216337	7.88493e-05	2.74368	0	9.5	0.980813
Levilinea	0.0002108	0.000231275	0.911471	0	11	0.981079
Marivita	0.0002108	0.000231275	0.911471	0	11	0.981345
Pelobacter_C	0.0002108	0.000231275	0.911471	0	11	0.98161
Conexibacter_A	0.000201219	0.000220762	0.911471	0	10.5	0.981864
Octadecabacter	0.000201219	0.000220762	0.911471	0	10.5	0.982118
SM-Chi-D1	0.000201219	0.000220762	0.911471	0	10.5	0.982372
OLB8	0.00019217	0.000172487	1.11412	1.33333	9.5	0.982614
Clostridium	0.000191637	0.00021025	0.911471	0	10	0.982856
Glaciecola	0.000191637	0.00021025	0.911471	0	10	0.983097
Mageeibacillus	0.000191637	0.00021025	0.911471	0	10	0.983339
UBA6100	0.000191637	0.00021025	0.911471	0	10	0.983581
Planktophila	0.000187482	0.000222786	0.841537	4	6	0.983817
Confluentimicrobium	0.000182055	0.000199737	0.911471	0	9.5	0.984047
Crocinitomix	0.000178656	7.57356e-05	2.35895	1.33333	8	0.984272
UBA2565	0.000177531	0.000173147	1.02532	0.666667	9	0.984496
Marivivens	0.000172473	0.000189225	0.911471	0	9	0.984713
Thermotalea	0.000172473	0.000189225	0.911471	0	9	0.984931
UBA1547	0.000172473	0.000189225	0.911471	0	9	0.985148
GWE2-31-10	0.000162891	0.000178712	0.911471	0	8.5	0.985354
B29T1	0.000158846	1.79427e-05	8.85294	0	6.5	0.985554
Simiduia	0.000153309	0.0001682	0.911471	0	8	0.985748
Halobacteriovorax	0.000152432	0.00012714	1.19894	4.66667	3.5	0.98594
Flectobacillus	0.000147249	0.000242262	0.607809	5.66667	0	0.986126
UBA618	0.000145219	0.000159978	0.907744	0	4	0.986309
Fulvivirga	0.000144649	0.000133986	1.07958	2.33333	4.5	0.986491
Winogradskyella	0.000143728	0.000157687	0.911471	0	7.5	0.986672
UBA8228	0.000141276	6.91707e-05	2.04243	2.66667	7	0.98685
GCA-2699585	0.000137208	0.000115028	1.19283	1.66667	6.5	0.987024
AAA044-D11	0.000134146	0.000147175	0.911471	0	7	0.987193
Achromobacter	0.000134146	0.000147175	0.911471	0	7	0.987362
Dokdonella	0.000134146	0.000147175	0.911471	0	7	0.987531
GCA-2746185	0.000134146	0.000147175	0.911471	0	7	0.9877
Smithella	0.000134146	0.000147175	0.911471	0	7	0.987869
UBA2250	0.000134146	0.000147175	0.911471	0	7	0.988039
Kordiimonas	0.000130101	1.89248e-05	6.87462	0	5	0.988203
UBA917	0.000129926	0.000213761	0.607809	5	0	0.988366
1-14-0-10-36-32	0.000127067	0.000139981	0.907744	0	3.5	0.988527
1-14-0-20-42-23	0.000124564	0.000136662	0.911471	0	6.5	0.988684
Ferriphaselus	0.000124564	0.000136662	0.911471	0	6.5	0.988841
Granulosicoccus	0.000124564	0.000136662	0.911471	0	6.5	0.988998
Mariprofundus	0.000124564	0.000136662	0.911471	0	6.5	0.989155
Planctopirus	0.000124564	0.000136662	0.911471	0	6.5	0.989312
Solibacter	0.000124564	0.000136662	0.911471	0	6.5	0.989469
UBA952	0.000124564	0.000136662	0.911471	0	6.5	0.989626
SFB93	0.000121264	0.00019951	0.607809	4.66667	0	0.989779
CAG-475	0.000120448	0.000110548	1.08956	0.666667	6	0.989931
Desulfotalea	0.000115973	0.000135408	0.856471	3.66667	3	0.990077
Rs-D17	0.000114982	0.00012615	0.911471	0	6	0.990222
UBA2177	0.000114982	0.00012615	0.911471	0	6	0.990367
UBA5150	0.000114982	0.00012615	0.911471	0	6	0.990512
UBA7800	0.000114982	0.00012615	0.911471	0	6	0.990657
UBA9973	0.000114982	0.00012615	0.911471	0	6	0.990802
Pseudobacteriovorax	0.00011352	0.000107186	1.0591	2.33333	5	0.990946
Methylotenera_A	0.000112602	0.000185259	0.607809	4.33333	0	0.991088
Vermiphilus	0.000105934	8.87467e-05	1.19366	1.33333	5	0.991221
2-12-FULL-69-37	0.0001054	0.000115637	0.911471	0	5.5	0.991354
Arenibacter	0.0001054	0.000115637	0.911471	0	5.5	0.991487
Labrenzia	0.0001054	0.000115637	0.911471	0	5.5	0.99162
Paludisphaera	0.0001054	0.000115637	0.911471	0	5.5	0.991753
Pseudoalteromonas	0.0001054	0.000115637	0.911471	0	5.5	0.991886
UBA3362	0.0001054	0.000115637	0.911471	0	5.5	0.992019
UBA6080	0.0001054	0.000115637	0.911471	0	5.5	0.992152
UBA2206	0.000102366	1.00117e-05	10.2247	0	4	0.992281
4484-190-2	9.58183e-05	0.000105125	0.911471	0	5	0.992402
CG08-08-20-14	9.58183e-05	0.000105125	0.911471	0	5	0.992522
Romboutsia	9.58183e-05	0.000105125	0.911471	0	5	0.992643
SM23-78	9.58183e-05	0.000105125	0.911471	0	5	0.992764
Sporichthya	9.58183e-05	0.000105125	0.911471	0	5	0.992885
UBA3361	9.58183e-05	0.000105125	0.911471	0	5	0.993006
UBA9631	9.58183e-05	0.000105125	0.911471	0	5	0.993127
GCA-2705055	9.07619e-05	9.99862e-05	0.907744	0	2.5	0.993241
Tindallia	8.66171e-05	0.000142507	0.607809	3.33333	0	0.99335
2-02-FULL-49-12	8.62365e-05	9.46125e-05	0.911471	0	4.5	0.993459
KS41	8.62365e-05	9.46125e-05	0.911471	0	4.5	0.993568
UBA1369	8.62365e-05	9.46125e-05	0.911471	0	4.5	0.993677
2-12-FULL-52-36	8.31753e-05	8.63505e-05	0.963229	1	2.5	0.993781
LS-NOB	7.71882e-05	6.75465e-05	1.14274	1.33333	3.5	0.993879
Desulfovibrio_F	7.66547e-05	8.41e-05	0.911471	0	4	0.993976
Lenti-01	7.66547e-05	8.41e-05	0.911471	0	4	0.994072
MED-G17	7.66547e-05	8.41e-05	0.911471	0	4	0.994169
Nitrosopumilus	7.66547e-05	8.41e-05	0.911471	0	4	0.994266
Robiginitalea	7.66547e-05	8.41e-05	0.911471	0	4	0.994362
Rubrivirga	7.66547e-05	8.41e-05	0.911471	0	4	0.994459
UBA5793	7.66547e-05	8.41e-05	0.911471	0	4	0.994556
Delta-01	7.46594e-05	6.26048e-05	1.19255	1	3.5	0.99465
9FT-COMBO-70-19	7.26095e-05	7.9989e-05	0.907744	0	2	0.994741
Coccinistipes	7.26095e-05	7.9989e-05	0.907744	0	2	0.994833
Fonsibacter	7.26095e-05	7.9989e-05	0.907744	0	2	0.994924
Limimonas	7.26095e-05	7.9989e-05	0.907744	0	2	0.995016
Methyloceanibacter	7.26095e-05	7.9989e-05	0.907744	0	2	0.995108
UBA1146	7.26095e-05	7.9989e-05	0.907744	0	2	0.995199
Pseudodesulfovibrio	7.01353e-05	7.2854e-05	0.962682	1.66667	3	0.995288
Aquabacterium	6.92937e-05	0.000114006	0.607809	2.66667	0	0.995375
Methanocorpusculum	6.76064e-05	6.24508e-05	1.08256	1.33333	3	0.99546
Polynucleobacter	6.76064e-05	6.24508e-05	1.08256	1.33333	3	0.995545
OLB13	6.71434e-05	6.7892e-05	0.988974	0.666667	2	0.99563
Accumulibacter	6.70728e-05	7.35875e-05	0.911471	0	3.5	0.995715
Cellulophaga	6.70728e-05	7.35875e-05	0.911471	0	3.5	0.995799
GCA-2402105	6.70728e-05	7.35875e-05	0.911471	0	3.5	0.995884
Labilibacter	6.70728e-05	7.35875e-05	0.911471	0	3.5	0.995968
Methylobacter	6.70728e-05	7.35875e-05	0.911471	0	3.5	0.996053
Methylophilus	6.70728e-05	7.35875e-05	0.911471	0	3.5	0.996138
Oleiphilus	6.70728e-05	7.35875e-05	0.911471	0	3.5	0.996222
Ralstonia	6.70728e-05	7.35875e-05	0.911471	0	3.5	0.996307
XYC2-FULL-47-12	6.70728e-05	7.35875e-05	0.911471	0	3.5	0.996391
CG07-land	5.7491e-05	6.3075e-05	0.911471	0	3	0.996464
Colwellia	5.7491e-05	6.3075e-05	0.911471	0	3	0.996536
Desulfocurvus	5.7491e-05	6.3075e-05	0.911471	0	3	0.996609
GCA-2716765	5.7491e-05	6.3075e-05	0.911471	0	3	0.996681
Gemmata	5.7491e-05	6.3075e-05	0.911471	0	3	0.996754
GJ-E10	5.7491e-05	6.3075e-05	0.911471	0	3	0.996826
Goldbacteria-1	5.7491e-05	6.3075e-05	0.911471	0	3	0.996899
navibacteriae-3	5.7491e-05	6.3075e-05	0.911471	0	3	0.996971
Rheinheimera_A	5.7491e-05	6.3075e-05	0.911471	0	3	0.997044
Saccharicrinis	5.7491e-05	6.3075e-05	0.911471	0	3	0.997116
Silvanigrella	5.7491e-05	6.3075e-05	0.911471	0	3	0.997189
Truepera	5.7491e-05	6.3075e-05	0.911471	0	3	0.997261
UBA1532	5.7491e-05	6.3075e-05	0.911471	0	3	0.997334
UBA9630	5.7491e-05	6.3075e-05	0.911471	0	3	0.997406
um-filter-42-10	5.7491e-05	6.3075e-05	0.911471	0	3	0.997479
W-Chloroflexi-9	5.55323e-05	5.23167e-05	1.06146	1.33333	1.5	0.997549
2-12-FULL-44-17	5.54684e-05	1.92835e-05	2.87648	0	2	0.997619
Paucibacter	5.19703e-05	8.55043e-05	0.607809	2	0	0.997684
41-12-T18	4.79092e-05	5.25625e-05	0.911471	0	2.5	0.997745
Anaerofustis	4.79092e-05	5.25625e-05	0.911471	0	2.5	0.997805
Bizionia	4.79092e-05	5.25625e-05	0.911471	0	2.5	0.997866
Christensenella	4.79092e-05	5.25625e-05	0.911471	0	2.5	0.997926
Chthoniobacter	4.79092e-05	5.25625e-05	0.911471	0	2.5	0.997987
CSP1-4	4.79092e-05	5.25625e-05	0.911471	0	2.5	0.998047
Defluviitalea	4.79092e-05	5.25625e-05	0.911471	0	2.5	0.998107
GW2011-AR13	4.79092e-05	5.25625e-05	0.911471	0	2.5	0.998168
GWA2-44-10	4.79092e-05	5.25625e-05	0.911471	0	2.5	0.998228
GWC2-45-44	4.79092e-05	5.25625e-05	0.911471	0	2.5	0.998289
OXYB2-FULL-41-6	4.79092e-05	5.25625e-05	0.911471	0	2.5	0.998349
Pseudanabaena	4.79092e-05	5.25625e-05	0.911471	0	2.5	0.99841
Psychrilyobacter	4.79092e-05	5.25625e-05	0.911471	0	2.5	0.99847
UBA4465	4.79092e-05	5.25625e-05	0.911471	0	2.5	0.99853
Um-filter-41-35	4.79092e-05	5.25625e-05	0.911471	0	2.5	0.998591
Rs1	4.33086e-05	7.12536e-05	0.607809	1.66667	0	0.998645
2-02-FULL-38-14-A	3.83273e-05	4.205e-05	0.911471	0	2	0.998694
Algibacter_A	3.83273e-05	4.205e-05	0.911471	0	2	0.998742
Brevinema	3.83273e-05	4.205e-05	0.911471	0	2	0.99879
CAG-354	3.83273e-05	4.205e-05	0.911471	0	2	0.998839
Desulfarculus	3.83273e-05	4.205e-05	0.911471	0	2	0.998887
GWB1-54-5	3.83273e-05	4.205e-05	0.911471	0	2	0.998935
Lacunisphaera	3.83273e-05	4.205e-05	0.911471	0	2	0.998984
Leadbetterella	3.83273e-05	4.205e-05	0.911471	0	2	0.999032
Midichloria	3.83273e-05	4.205e-05	0.911471	0	2	0.99908
Neptunomonas	3.83273e-05	4.205e-05	0.911471	0	2	0.999129
Nitrolancea	3.83273e-05	4.205e-05	0.911471	0	2	0.999177
SM1-50	3.83273e-05	4.205e-05	0.911471	0	2	0.999225
Thermoanaerobaculum	3.63048e-05	3.99945e-05	0.907744	0	1	0.999271
Verrucomicrobium	3.63048e-05	3.99945e-05	0.907744	0	1	0.999317
UBA9320	3.46469e-05	5.70029e-05	0.607809	1.33333	0	0.999361
UBA9989	3.46469e-05	5.70029e-05	0.607809	1.33333	0	0.999404
YD12-FULL-39-22	3.46469e-05	5.70029e-05	0.607809	1.33333	0	0.999448
46-47	2.87455e-05	3.15375e-05	0.911471	0	1.5	0.999484
Bellilinea	2.87455e-05	3.15375e-05	0.911471	0	1.5	0.999521
Ewingella	2.87455e-05	3.15375e-05	0.911471	0	1.5	0.999557
Fibrobacter_A	2.87455e-05	3.15375e-05	0.911471	0	1.5	0.999593
Protochlamydia	2.87455e-05	3.15375e-05	0.911471	0	1.5	0.999629
SCGC-AAA011-G17	2.87455e-05	3.15375e-05	0.911471	0	1.5	0.999666
UBA5004	2.87455e-05	3.15375e-05	0.911471	0	1.5	0.999702
XYB1-40-15	2.87455e-05	3.15375e-05	0.911471	0	1.5	0.999738
AABM5-125-24	2.59851e-05	4.27522e-05	0.607809	1	0	0.999771
C7867-002	2.59851e-05	4.27522e-05	0.607809	1	0	0.999804
2-12-FULL-45-22	1.91637e-05	2.1025e-05	0.911471	0	1	0.999828
Orientia	1.91637e-05	2.1025e-05	0.911471	0	1	0.999852
UBA2022	1.91637e-05	2.1025e-05	0.911471	0	1	0.999876
UBA6899	1.91637e-05	2.1025e-05	0.911471	0	1	0.9999
Brevundimonas	1.80711e-05	2.98549e-05	0.605297	0.666667	0	0.999923
Defluviicoccus	1.73234e-05	2.85014e-05	0.607809	0.666667	0	0.999945
Fusobacterium	1.73234e-05	2.85014e-05	0.607809	0.666667	0	0.999967
Rickettsiella	1.73234e-05	2.85014e-05	0.607809	0.666667	0	0.999989
OLB10	9.03555e-06	1.49274e-05	0.605297	0.333333	0	1

## Sheet: Shallow - Intermediate 2013
Genus	average	sd	ratio	ava	avb	cumsum
CG2-30-66-27	0.0451954	0.0520529	0.86826	605	351	0.0631448
UBA6092	0.029748	0.0211838	1.40428	335	261.5	0.104707
Desulfobulbus	0.0256306	0.0194032	1.32095	334	177	0.140517
Arcobacter	0.0179458	0.0194538	0.922479	14.5	251.5	0.16559
Wenzhouxiangella	0.0178743	0.0145996	1.2243	249.5	8.5	0.190563
GCA-002862325	0.0174084	0.0167954	1.0365	24.5	226.5	0.214885
Ignavibacterium	0.0159171	0.00898668	1.77119	206	36	0.237124
UBA1847	0.0136702	0.00887411	1.54046	177.5	0	0.256223
Congregibacter	0.0133506	0.00883959	1.51032	220.5	111.5	0.274876
Woeseia	0.011767	0.00672233	1.75043	148.5	0	0.291316
Gallionella	0.0116365	0.00703182	1.65484	150	22	0.307574
UBA1844	0.0113264	0.00722839	1.56693	150.5	10.5	0.323399
Nitrosospira	0.0108354	0.00887674	1.22065	148	41	0.338537
ELB16-189	0.0106134	0.00792978	1.33842	152	30.5	0.353366
Mor1	0.0103203	0.006154	1.67701	134.5	72	0.367785
RCC307	0.0100745	0.0124994	0.805998	74.5	7.5	0.381861
Caldithrix	0.00973764	0.00701054	1.389	139	29	0.395466
Magnetomorum	0.00874638	0.00564667	1.54894	119.5	25	0.407686
Draconibacterium	0.00873362	0.00818061	1.0676	84	153.5	0.419888
0-14-3-00-41-53	0.00797627	0.00671786	1.18732	109	31.5	0.431032
Sulfuricaulis	0.00792918	0.00518606	1.52894	107	11.5	0.44211
Desulfobacula	0.00774681	0.00964353	0.803317	7.5	63.5	0.452934
Caldilinea	0.00757192	0.00489169	1.54792	65	88	0.463513
UBA2386	0.00711797	0.00729931	0.975156	29.5	98.5	0.473458
Desulfatiglans	0.00697063	0.00973723	0.715874	10.5	46.5	0.483197
GCA-2699585	0.00683506	0.00715333	0.955507	17.5	90.5	0.492746
SFB93	0.00622333	0.00771536	0.806616	0	86	0.501441
Ilumatobacter_A	0.00593637	0.00421384	1.40878	99.5	41.5	0.509735
Sulfurovum	0.00565874	0.00249216	2.27062	60	3.5	0.517641
40CM-3-62-11	0.00562274	0.00375975	1.49551	73.5	0	0.525497
Steroidobacter	0.00561533	0.00344093	1.63192	74	9	0.533343
KBS-96	0.00532094	0.00381116	1.39615	64	46.5	0.540777
Roseibacillus	0.00523695	0.00519501	1.00807	75.5	0	0.548093
OM182	0.00520309	0.00219931	2.36579	60	2	0.555363
Desulforhopalus	0.0051087	0.00305265	1.67353	37.5	58.5	0.562501
Desulfatitalea	0.00498637	0.00372373	1.33908	71.5	14	0.569467
Thiohalomonas	0.00497555	0.00378554	1.31436	71.5	13.5	0.576419
Luteitalea	0.00478444	0.00354871	1.34822	67	19	0.583103
UBA12451	0.00465746	0.00403746	1.15356	15	59	0.589611
Algoriphagus	0.00448979	0.00586206	0.765906	10.5	40.5	0.595884
Halioglobus	0.00447748	0.00329614	1.3584	49.5	9	0.602139
GCA-2691205	0.00436288	0.00394559	1.10576	64.5	6	0.608235
Thauera	0.00429273	0.00533256	0.805004	57	25.5	0.614232
Sulfurimonas	0.00424298	0.00302544	1.40244	24.5	62.5	0.620161
Plesiocystis	0.00418036	0.00248783	1.68032	54.5	4	0.626001
OLB17	0.00417862	0.0017133	2.43892	35	42	0.631839
2-12-FULL-64-23	0.00409467	0.00193268	2.11864	49.5	0	0.63756
Desulfuromusa	0.00407283	0.00417832	0.974754	0	53.5	0.643251
UBA12087	0.00403938	0.00421487	0.958365	42	11.5	0.648894
Nitrospira	0.00401629	0.00233249	1.72189	52	4	0.654506
Thiobacillus	0.00399916	0.00225122	1.77644	59.5	29.5	0.660093
UBA5194	0.00390767	0.00484453	0.806616	0	54	0.665553
Gemmatirosa	0.00353734	0.00366279	0.965748	13	46.5	0.670495
Aminicenans	0.00353472	0.00217685	1.62378	37.5	4	0.675433
GCA-2718595	0.00344282	0.0015284	2.25256	41	0	0.680243
UKL13-2	0.00336889	0.00233967	1.4399	45.5	9	0.68495
UBA12294	0.00331422	0.00398012	0.832694	50.5	0	0.689581
Chondromyces	0.00331068	0.00237872	1.39179	44	0	0.694206
UBA2361	0.00325287	0.00223108	1.45798	44.5	4.5	0.698751
GWC2-73-18	0.00315779	0.00281126	1.12326	8.5	42	0.703163
Aquiluna	0.00311292	0.00418445	0.743925	19.5	0	0.707512
Geothermobacter	0.00301367	0.00223489	1.34847	36.5	26	0.711723
Haliangium	0.00294709	0.00175896	1.67547	39.5	17	0.71584
Halobacteriovorax	0.00293766	0.00292894	1.00298	43	1	0.719945
UBA6082	0.002892	0.00316792	0.912902	43	3.5	0.723985
UBA8950	0.00288488	0.00284675	1.0134	37.5	20	0.728016
Desulfobulbus_A	0.00281777	0.00151541	1.85941	35.5	3	0.731953
GCA-2748355	0.00273688	0.00141082	1.93993	28.5	27	0.735776
Lutibacter	0.00273009	0.00234608	1.16368	43.5	10	0.739591
UBA8473	0.00271702	0.0018656	1.45637	38	10.5	0.743387
Rhodoferax	0.00243978	0.00104872	2.32644	25	0	0.746796
Pseudohongiella	0.00243889	0.00124148	1.9645	30	0	0.750203
2-02-FULL-38-14	0.00237395	0.0010813	2.19546	19.5	25.5	0.75352
Mycobacterium	0.00234485	0.00109764	2.13627	0	23.5	0.756796
Flectobacillus	0.00229965	0.00168836	1.36206	20	0	0.760009
Altererythrobacter_B	0.00228368	0.00167546	1.36302	30.5	0	0.7632
OLB6	0.00227818	0.00100374	2.26969	28	0.5	0.766383
UBA6803	0.00221706	0.00310241	0.714625	0	14.5	0.76948
Enhygromyxa	0.00219854	0.00264028	0.832694	33.5	0	0.772552
RBG-16-64-12	0.00219499	0.00221267	0.99201	10	28.5	0.775619
UBA10441	0.00216362	0.00145013	1.49202	29.5	4	0.778641
Polaromonas	0.00214057	0.00197076	1.08617	40.5	12.5	0.781632
Anaeromyxobacter	0.00213645	0.00116711	1.83055	30.5	2.5	0.784617
Rubritalea	0.00213174	0.00227349	0.937651	32	1.5	0.787595
UBA2475	0.00206729	0.00248265	0.832694	31.5	0	0.790484
BD2-11	0.00203602	0.00204287	0.996646	29.5	5	0.793328
Pseudorhodobacter	0.00198925	0.000786376	2.52964	21	0	0.796108
UBA3362	0.00185267	0.000891806	2.07743	22.5	0	0.798696
UBA10327	0.00184701	0.00189747	0.973404	16.5	22.5	0.801277
Paucibacter	0.00184469	0.00172744	1.06787	14.5	0	0.803854
2013-40CM-41-45	0.00182913	0.00183476	0.996934	26.5	4.5	0.80641
LS-NOB	0.00179445	0.00102965	1.74278	24.5	9	0.808917
Desulfotalea	0.00177293	0.00219798	0.806616	0	24.5	0.811394
41-12-T18	0.00174092	0.000979326	1.77768	16.5	0	0.813826
GCA-2705055	0.0017033	0.00109942	1.54927	18	18	0.816206
UBA6024	0.00168208	0.00127167	1.32273	12	21	0.818556
Oceanicoccus	0.00167083	0.00124636	1.34056	24	4.5	0.82089
Brumimicrobium	0.00161368	0.00118462	1.36219	22	8	0.823145
Solirubrobacter	0.00159273	0.00128602	1.2385	27	8	0.82537
Nitrosopumilus	0.00157507	0.00189154	0.832694	24	0	0.827571
LZORAL124-64-63	0.00156125	0.00176863	0.882744	6	17	0.829752
Clostridium_AD	0.00155583	0.00192884	0.806616	0	21.5	0.831926
Arenimonas	0.00154758	0.000983794	1.57308	20	0	0.834088
NIC37A-2	0.00153817	0.0013604	1.13067	21	8	0.836237
Fuerstia	0.0015039	0.00103751	1.44952	0	18	0.838338
GCA-002727775	0.00147663	0.00177332	0.832694	22.5	0	0.840401
Thioclava	0.00146477	0.00111972	1.30816	21	4	0.842448
OLB4	0.00146078	0.00100881	1.44802	20	7	0.844489
Flavobacterium	0.00141806	0.000679628	2.08653	39	22	0.84647
Lewinella_A	0.00138692	0.00123074	1.12689	19	7	0.848408
Methylibium	0.00136598	0.0011555	1.18215	19	5.5	0.850316
Methylotenera	0.00135691	0.00182399	0.743925	8.5	0	0.852212
Brachymonas	0.00134716	0.00128373	1.04941	10.5	0	0.854094
Altibacter	0.00134538	0.00161569	0.832694	20.5	0	0.855974
UBA8108	0.00133571	0.00149557	0.89311	2.5	18	0.85784
S36-B12	0.00131492	0.000901816	1.45808	14	11.5	0.859677
Labilithrix	0.00131256	0.00157628	0.832694	20	0	0.861511
2-12-FULL-60-19	0.00128064	0.000489994	2.61358	14.5	0	0.8633
Planktophila	0.00127709	0.0017167	0.743925	8	0	0.865085
Albidiferax	0.00124693	0.00149747	0.832694	19	0	0.866827
Fulvivirga	0.00124693	0.00149747	0.832694	19	0	0.868569
UBA5793	0.00123379	0.00134463	0.917572	3	16.5	0.870293
W-Firmicutes-11	0.00123019	0.00152513	0.806616	0	17	0.872012
Hydrogenophaga	0.00121744	0.000833982	1.45979	16	8	0.873712
Bdellovibrio	0.00118131	0.00141866	0.832694	18	0	0.875363
GCA-2712105	0.00117876	0.00130372	0.904151	14	13	0.87701
Arctic95D-9	0.00117729	0.000736707	1.59804	9	13.5	0.878655
UBA4465	0.00115825	0.000856974	1.35156	15.5	0	0.880273
Rhodobacter_A	0.00114495	0.000614597	1.86292	11	0	0.881873
GCA-2690565	0.00111877	0.001074	1.04168	14	10	0.883436
Chthoniobacter	0.0011054	0.000662241	1.66918	11.5	1	0.88498
ST-NAGAB-D1	0.00110435	0.000826426	1.3363	3.5	13.5	0.886523
GWF2-44-16	0.00108604	0.00108255	1.00322	5.5	14	0.88804
Treponema_E	0.0010703	0.00149771	0.714625	0	7	0.889536
UBA4055	0.00105805	0.000985087	1.07406	0	8.5	0.891014
SCN-69-37	0.00104314	0.00101135	1.03144	13	9.5	0.892471
Loktanella	0.00103053	0.00105995	0.972244	9.5	5.5	0.893911
LE011-02	0.001018	0.000528123	1.92758	34.5	27	0.895334
Aquabacterium	0.000999501	0.000556808	1.79506	9.5	0	0.89673
LPB0138	0.000951608	0.00114281	0.832694	14.5	0	0.89806
Caulobacter	0.000924117	0.000355796	2.59732	10.5	0	0.899351
IMCC26256	0.000907997	0.000531904	1.70707	11.5	7.5	0.900619
IMCC26207	0.000894705	0.000813304	1.10009	11.5	7	0.901869
41T-STBD-0c-01a	0.000894459	0.000598322	1.49495	12.5	3.5	0.903119
OLB13	0.000888264	0.00100382	0.88488	1.5	12	0.90436
W-Chloroflexi-9	0.000887313	0.000543521	1.63253	9	8	0.9056
UBA6899	0.000859303	0.000895407	0.959679	11	6.5	0.9068
1-14-0-65-60-17	0.00085471	0.000749808	1.1399	11.5	5	0.907994
Gemmobacter_A	0.000853165	0.00102459	0.832694	13	0	0.909187
Solibacter	0.00083219	0.00103171	0.806616	0	11.5	0.910349
UBA7539	0.000820351	0.000985178	0.832694	12.5	0	0.911495
Salinispira	0.00080986	0.000890632	0.909309	10	6	0.912627
Lentimicrobium	0.000800147	0.000332821	2.40414	8.5	10	0.913745
UBA11883	0.000798184	0.00107294	0.743925	5	0	0.91486
2-02-FULL-45-21	0.000796639	0.00102141	0.779942	6.5	5	0.915973
4572-78	0.000796008	0.000986849	0.806616	0	11	0.917085
Methylotenera_A	0.000787537	0.000945771	0.832694	12	0	0.918185
DB1	0.000783104	0.000584161	1.34056	10.5	0	0.91928
UBA3006	0.000782281	0.000735802	1.06317	16.5	14	0.920373
GWC2-45-44	0.000764502	0.0010698	0.714625	0	5	0.921441
UBA6054	0.000763911	0.000773093	0.988124	0	10	0.922508
Pseudoalteromonas	0.000760046	0.000302584	2.51185	8	0	0.92357
GCA-2746365	0.000754723	0.000906364	0.832694	11.5	0	0.924624
Rickettsia	0.000754723	0.000906364	0.832694	11.5	0	0.925679
Sediminispirochaeta	0.000738676	0.000499857	1.47777	9	2	0.926711
um-filter-63-12	0.000730327	0.000291663	2.50401	6	7.5	0.927731
Caballeronia	0.000728193	0.00103907	0.700814	5	3.5	0.928749
Niabella	0.000721909	0.000866957	0.832694	11	0	0.929757
UBA8416	0.000710954	0.000699607	1.01622	4.5	9	0.93075
Hoeflea	0.000703456	0.00061781	1.13863	9.5	4	0.931733
UBA966	0.000689985	0.000627189	1.10012	5.5	7	0.932697
Kangiella	0.000689095	0.00082755	0.832694	10.5	0	0.93366
Izimaplasma	0.000688052	0.000962816	0.714625	0	4.5	0.934621
Methylobacter	0.000688052	0.000962816	0.714625	0	4.5	0.935583
Defluviicoccus	0.000656281	0.000788142	0.832694	10	0	0.9365
HTCC2170	0.000656281	0.000788142	0.832694	10	0	0.937417
Rubrivivax	0.000623467	0.000748735	0.832694	9.5	0	0.938288
Olleya	0.000611602	0.000855837	0.714625	0	4	0.939142
Labrenzia	0.000596694	0.000549464	1.08596	7	2	0.939976
UBA2258	0.000595777	0.000586595	1.01565	4	7.5	0.940808
SM23-61	0.000592176	0.000669216	0.88488	1	8	0.941636
Conexibacter_A	0.000585017	0.000518194	1.12895	8	3	0.942453
Cyanobium	0.0005722	0.000506943	1.12873	7.5	4	0.943252
UBA2284	0.000571819	0.000838849	0.68167	3	4	0.944051
Truepera	0.000564165	0.00030916	1.82483	3	6.5	0.94484
Dehalogenimonas	0.000559384	0.000537002	1.04168	7	5	0.945621
Delta-01	0.000557839	0.000669921	0.832694	8.5	0	0.9464
OLB19	0.000557839	0.000669921	0.832694	8.5	0	0.94718
Sphingorhabdus	0.000550174	0.000582134	0.945099	5	3	0.947949
Geofilum	0.000542733	0.000672851	0.806616	0	7.5	0.948707
Rs1	0.000542733	0.000672851	0.806616	0	7.5	0.949465
Dasania	0.000525025	0.000630514	0.832694	8	0	0.950199
Limimonas	0.000525025	0.000630514	0.832694	8	0	0.950932
Rhodoplanes	0.000525025	0.000630514	0.832694	8	0	0.951666
Thiorhodovibrio	0.000525025	0.000630514	0.832694	8	0	0.952399
Pseudomonas_E	0.000513753	0.000596891	0.860715	6	6	0.953117
Kiritimatiella	0.000501968	0.000188063	2.66915	5.5	0	0.953818
UBA6100	0.000500492	0.000535341	0.934902	5	6	0.954518
Lacinutrix	0.000492211	0.000591107	0.832694	7.5	0	0.955205
Nitrospira_C	0.000492211	0.000591107	0.832694	7.5	0	0.955893
Paraglaciecola	0.000492211	0.000591107	0.832694	7.5	0	0.956581
Prosthecobacter	0.000492211	0.000591107	0.832694	7.5	0	0.957268
Roseivirga	0.000492211	0.000591107	0.832694	7.5	0	0.957956
EsTjRp	0.00047891	0.000643761	0.743925	3	0	0.958625
Desulfobacterium_A	0.00043881	0.000622917	0.704443	1.5	3	0.959238
Marichromatium	0.000426583	0.000512293	0.832694	6.5	0	0.959834
Methylocystis	0.000426583	0.000512293	0.832694	6.5	0	0.96043
UBA7971	0.000426583	0.000512293	0.832694	6.5	0	0.961026
Bellilinea	0.000398004	0.000493424	0.806616	0	5.5	0.961582
SM-Chi-D1	0.000398004	0.000493424	0.806616	0	5.5	0.962138
Cellvibrio	0.000393769	0.000472885	0.832694	6	0	0.962689
Filomicrobium	0.000393769	0.000472885	0.832694	6	0	0.963239
Sulfuricurvum	0.000393769	0.000472885	0.832694	6	0	0.963789
Rhodoluna	0.000382251	0.000534898	0.714625	0	2.5	0.964323
bin76	0.000360955	0.000433478	0.832694	5.5	0	0.964827
HK1	0.000360955	0.000433478	0.832694	5.5	0	0.965332
Nitrosomonas	0.000360955	0.000433478	0.832694	5.5	0	0.965836
OLB8	0.000360955	0.000433478	0.832694	5.5	0	0.96634
Symphothece	0.000360955	0.000433478	0.832694	5.5	0	0.966844
OLB16	0.000342502	0.000397927	0.860715	4	4	0.967323
CSP1-4	0.000335321	0.000294047	1.14036	4.5	2	0.967792
UBA12079	0.000333327	0.000270259	1.23336	3	3.5	0.968257
Desulfofustis	0.000332503	0.000354409	0.938191	4	3.5	0.968722
Acidihalobacter	0.000328141	0.000394071	0.832694	5	0	0.96918
Berkiella	0.000328141	0.000394071	0.832694	5	0	0.969639
Coccinistipes	0.000328141	0.000394071	0.832694	5	0	0.970097
Ferruginibacter	0.000328141	0.000394071	0.832694	5	0	0.970556
Fluviicola	0.000328141	0.000394071	0.832694	5	0	0.971014
Methyloversatilis	0.000328141	0.000394071	0.832694	5	0	0.971473
Orrella	0.000328141	0.000394071	0.832694	5	0	0.971931
CG1-02-57-44	0.00032564	0.000403711	0.806616	0	4.5	0.972386
OXYB2-FULL-41-6	0.00032564	0.000403711	0.806616	0	4.5	0.972841
Thermanaerothrix	0.00032564	0.000403711	0.806616	0	4.5	0.973296
UBA9145	0.00032261	0.000321415	1.00372	2.5	4	0.973747
MS024-2A	0.000319273	0.000429174	0.743925	2	0	0.974193
Hyphomonas	0.000305801	0.000427918	0.714625	0	2	0.97462
KS41	0.000305801	0.000427918	0.714625	0	2	0.975047
UBA5619	0.000305801	0.000427918	0.714625	0	2	0.975474
GWA2-44-10	0.000302507	0.000266227	1.13628	4	2	0.975897
MedAcidi-G1	0.000299689	0.000348186	0.860715	3.5	3.5	0.976316
Crocinitomix	0.000295327	0.000354664	0.832694	4.5	0	0.976728
Deferrisoma	0.000295327	0.000354664	0.832694	4.5	0	0.977141
GCA-2746185	0.000295327	0.000354664	0.832694	4.5	0	0.977554
Halomonas	0.000295327	0.000354664	0.832694	4.5	0	0.977966
Kamptonema	0.000295327	0.000354664	0.832694	4.5	0	0.978379
Spirulina	0.000295327	0.000354664	0.832694	4.5	0	0.978792
Teredinibacter	0.000295327	0.000354664	0.832694	4.5	0	0.979204
Thioalkalivibrio_A	0.000295327	0.000354664	0.832694	4.5	0	0.979617
XYA2-FULL-47-19	0.000295327	0.000354664	0.832694	4.5	0	0.980029
9FT-COMBO-70-19	0.000289457	0.000358854	0.806616	0	4	0.980434
Desulfocapsa	0.000289457	0.000358854	0.806616	0	4	0.980838
Rubripirellula	0.000289457	0.000358854	0.806616	0	4	0.981243
UBA7800	0.000289457	0.000358854	0.806616	0	4	0.981647
UBA5150	0.000279692	0.000268501	1.04168	3.5	2.5	0.982038
Mariprofundus	0.000269693	0.000241651	1.11604	3.5	2	0.982415
BRH-c54	0.000262512	0.000315257	0.832694	4	0	0.982781
Lacunisphaera	0.000262512	0.000315257	0.832694	4	0	0.983148
Leaf454	0.000262512	0.000315257	0.832694	4	0	0.983515
Oceanibaculum	0.000262512	0.000315257	0.832694	4	0	0.983882
Reichenbachiella	0.000262512	0.000315257	0.832694	4	0	0.984248
4572-13	0.000253275	0.000313997	0.806616	0	3.5	0.984602
Neptunomonas	0.000253275	0.000313997	0.806616	0	3.5	0.984956
UBA11650	0.000253275	0.000313997	0.806616	0	3.5	0.98531
UBA3125	0.000253275	0.000313997	0.806616	0	3.5	0.985664
Shewanella	0.000246878	0.000255774	0.965217	3	2.5	0.986009
XYB12-FULL-50-7	0.000246878	0.000255774	0.965217	3	2.5	0.986354
2-01-FULL-45-11	0.000243615	0.000245123	0.993848	2	3	0.986694
Coleofasciculus	0.000239455	0.000321881	0.743925	1.5	0	0.987029
Rickettsiella	0.000239455	0.000321881	0.743925	1.5	0	0.987363
C7867-001	0.000236879	0.000221404	1.06989	3	2	0.987694
UBA1067	0.000236879	0.000221404	1.06989	3	2	0.988025
Accumulibacter	0.000229698	0.00027585	0.832694	3.5	0	0.988346
UBA1014	0.000229698	0.00027585	0.832694	3.5	0	0.988667
XYB12-FULL-38-5	0.000229698	0.00027585	0.832694	3.5	0	0.988988
Desulfuromonas	0.000217093	0.000269141	0.806616	0	3	0.989291
Gimesia	0.000217093	0.000269141	0.806616	0	3	0.989595
Schlesneria	0.000217093	0.000269141	0.806616	0	3	0.989898
GJ-E10	0.000200803	0.000199132	1.00839	1.5	2.5	0.990178
B29T1	0.000196884	0.000236443	0.832694	3	0	0.990453
Bdellovibrio_A	0.000196884	0.000236443	0.832694	3	0	0.990729
Caedibacter	0.000196884	0.000236443	0.832694	3	0	0.991004
Flexithrix	0.000196884	0.000236443	0.832694	3	0	0.991279
GWA2-66-18	0.000196884	0.000236443	0.832694	3	0	0.991554
UBA2206	0.000194066	0.000175771	1.10409	2.5	1.5	0.991825
GCA-002708145	0.000180911	0.000224284	0.806616	0	2.5	0.992078
GWB1-41-6	0.000180911	0.000224284	0.806616	0	2.5	0.99233
HGW-1	0.000180911	0.000224284	0.806616	0	2.5	0.992583
Psychromonas	0.000180911	0.000224284	0.806616	0	2.5	0.992836
Williamwhitmania	0.000180911	0.000224284	0.806616	0	2.5	0.993089
Colwellia	0.00016407	0.000197036	0.832694	2.5	0	0.993318
Ga0074137	0.00016407	0.000197036	0.832694	2.5	0	0.993547
Lentisphaera	0.00016407	0.000197036	0.832694	2.5	0	0.993776
Nanopelagicus	0.00016407	0.000197036	0.832694	2.5	0	0.994006
Reyranella	0.00016407	0.000197036	0.832694	2.5	0	0.994235
Ruminiclostridium_A	0.00016407	0.000197036	0.832694	2.5	0	0.994464
Silvanigrella	0.00016407	0.000197036	0.832694	2.5	0	0.994693
Thiosymbion	0.00016407	0.000197036	0.832694	2.5	0	0.994923
UBA6821	0.00016407	0.000197036	0.832694	2.5	0	0.995152
UBA147	0.0001529	0.000213959	0.714625	0	1	0.995365
2-12-FULL-60-25	0.000144729	0.000179427	0.806616	0	2	0.995568
Bin16	0.000144729	0.000179427	0.806616	0	2	0.99577
SM23-78	0.000144729	0.000179427	0.806616	0	2	0.995972
4484-219	0.000131256	0.000157628	0.832694	2	0	0.996155
LPB0005	0.000131256	0.000157628	0.832694	2	0	0.996339
Midichloria	0.000131256	0.000157628	0.832694	2	0	0.996522
OLB7	0.000131256	0.000157628	0.832694	2	0	0.996706
Parachlamydia	0.000131256	0.000157628	0.832694	2	0	0.996889
Rhizobacter	0.000131256	0.000157628	0.832694	2	0	0.997072
Saprospira	0.000131256	0.000157628	0.832694	2	0	0.997256
Spirochaetae-1	0.000131256	0.000157628	0.832694	2	0	0.997439
UBA4664	0.000128438	0.000149223	0.860715	1.5	1.5	0.997619
Leptonema	0.000108547	0.00013457	0.806616	0	1.5	0.99777
2-02-FULL-46-19	9.84422e-05	0.000118221	0.832694	1.5	0	0.997908
6E	9.84422e-05	0.000118221	0.832694	1.5	0	0.998045
Algibacter	9.84422e-05	0.000118221	0.832694	1.5	0	0.998183
Dokdonella	9.84422e-05	0.000118221	0.832694	1.5	0	0.99832
GCF-2310495	9.84422e-05	0.000118221	0.832694	1.5	0	0.998458
Leptospira	9.84422e-05	0.000118221	0.832694	1.5	0	0.998595
Trichodesmium	9.84422e-05	0.000118221	0.832694	1.5	0	0.998733
UBA1565	9.84422e-05	0.000118221	0.832694	1.5	0	0.998871
WO2-FULL-39-10	9.84422e-05	0.000118221	0.832694	1.5	0	0.999008
XYB1-36-10	8.56255e-05	9.94818e-05	0.860715	1	1	0.999128
2-12-FULL-52-36	7.23643e-05	8.97135e-05	0.806616	0	1	0.999229
DTU008	7.23643e-05	8.97135e-05	0.806616	0	1	0.99933
RBG-13-40-8	7.23643e-05	8.97135e-05	0.806616	0	1	0.999431
UBA1406	7.23643e-05	8.97135e-05	0.806616	0	1	0.999532
UBA969	7.23643e-05	8.97135e-05	0.806616	0	1	0.999633
Rs-D17	6.56281e-05	7.88142e-05	0.832694	1	0	0.999725
Thiomicrorhabdus	6.56281e-05	7.88142e-05	0.832694	1	0	0.999817
UBA9637	6.56281e-05	7.88142e-05	0.832694	1	0	0.999908
UBA9649	6.56281e-05	7.88142e-05	0.832694	1	0	1

## Sheet: Shallow - Deep 2013
Genus	average	sd	ratio	ava	avb	cumsum
CG2-30-66-27	0.0536747	0.0308925	1.73746	605	80.5	0.0660588
Desulfobacula	0.0406742	0.018932	2.14844	7.5	454.5	0.116118
UBA6092	0.0310706	0.0119132	2.60809	335	7.5	0.154357
Desulfobulbus	0.0297772	0.00850394	3.50158	334	0	0.191005
Draconibacterium	0.0211617	0.0192672	1.09833	84	323.5	0.217049
Algoriphagus	0.0195177	0.010913	1.78848	10.5	227.5	0.24107
UBA4055	0.0176516	0.0075999	2.32261	0	186.5	0.262794
Wenzhouxiangella	0.0164216	0.0135824	1.20903	249.5	37.5	0.283004
LE011-02	0.0157451	0.00836666	1.88188	34.5	206	0.302382
Ignavibacterium	0.0122523	0.0089987	1.36157	206	71	0.317462
Congregibacter	0.0121472	0.00843674	1.4398	220.5	93.5	0.332411
Nitrosospira	0.0116812	0.00526541	2.21848	148	17	0.346788
Gallionella	0.0112845	0.00548792	2.05625	150	16	0.360676
Desulfamplus	0.0107575	0.00578858	1.8584	0	120	0.373916
Desulfatiglans	0.010688	0.0058574	1.8247	10.5	115	0.38707
UBA1847	0.0106205	0.00765606	1.38721	177.5	70	0.400141
Flavobacterium	0.0103433	0.010299	1.0043	39	166.5	0.41287
Woeseia	0.0102552	0.00718371	1.42757	148.5	13	0.425492
Mor1	0.0100968	0.00396287	2.54784	134.5	12	0.437918
UBA1844	0.0099678	0.00750301	1.32851	150.5	20.5	0.450186
ELB16-189	0.00990993	0.00794919	1.24666	152	10	0.462382
PCC-7502	0.00927545	0.00627922	1.47717	0	107.5	0.473798
0-14-3-00-41-53	0.00910444	0.00337783	2.69535	109	7	0.485003
Caldithrix	0.0088772	0.00672344	1.32034	139	20.5	0.495928
Magnetomorum	0.00884926	0.00366153	2.41682	119.5	14.5	0.506819
Desulfobacterium_A	0.00877854	0.00613209	1.43157	1.5	103	0.517623
Sulfuricaulis	0.0083504	0.00398509	2.09541	107	0	0.5279
RCC307	0.00778342	0.00961517	0.809494	74.5	35	0.537479
Desulfocapsa	0.00654255	0.00279116	2.34402	0	68	0.545531
Ilumatobacter_A	0.00633721	0.00311961	2.03141	99.5	24.5	0.553331
HGW-1	0.00624032	0.00446743	1.39685	0	73	0.561011
Steroidobacter	0.00595203	0.00236535	2.51634	74	0	0.568336
Izimaplasma	0.00589468	0.00324104	1.81876	0	66	0.575591
KBS-96	0.0055212	0.00194308	2.84147	64	3	0.582386
Thauera	0.00551166	0.00285636	1.92961	57	2.5	0.589169
Roseibacillus	0.00497236	0.00419744	1.18462	75.5	25.5	0.595289
Desulfatitalea	0.00485155	0.00316998	1.53046	71.5	19	0.60126
OM182	0.00482319	0.00183497	2.62848	60	3	0.607196
Thiohalomonas	0.00481633	0.00332854	1.44698	71.5	17	0.613123
Halioglobus	0.00478115	0.00192891	2.47869	49.5	0	0.619008
UBA2284	0.00476357	0.00335989	1.41778	3	57	0.62487
Sediminispirochaeta	0.00468069	0.00292677	1.59927	9	54.5	0.630631
Caldilinea	0.00465118	0.00274431	1.69485	65	4	0.636355
Psychromonas	0.00446219	0.00232677	1.91776	0	49.5	0.641847
40CM-3-62-11	0.00443826	0.00400881	1.10712	73.5	12	0.647309
Sulfurovum	0.00435447	0.0036567	1.19082	60	18.5	0.652669
Luteitalea	0.00435296	0.00420228	1.03586	67	4	0.658026
Plesiocystis	0.00425943	0.00201517	2.11368	54.5	0	0.663268
GCA-2691205	0.00421742	0.00318337	1.32483	64.5	15.5	0.668459
Nitrospira	0.00409901	0.00184181	2.22553	52	0	0.673503
Treponema_E	0.00403961	0.00191776	2.10642	0	44	0.678475
Ruminiclostridium	0.00399576	0.00170925	2.33773	0	42	0.683393
UKL13-2	0.00380229	0.00121602	3.12684	45.5	0	0.688072
Thiobacillus	0.00379971	0.00202636	1.87515	59.5	12	0.692749
2-12-FULL-64-23	0.00366797	0.00197752	1.85484	49.5	3	0.697263
UBA12087	0.00361693	0.00338211	1.06943	42	11.5	0.701714
Aminicenans	0.00356981	0.00133743	2.66914	37.5	0	0.706108
UBA8950	0.00356981	0.00133743	2.66914	37.5	0	0.710501
Lutibacter	0.00348466	0.00371729	0.937421	43.5	47	0.71479
UBA2361	0.00341715	0.00179296	1.90587	44.5	0	0.718995
GCA-2718595	0.0032728	0.00136223	2.40254	41	0	0.723023
Haliangium	0.0032568	0.00111826	2.91238	39.5	0	0.727032
UBA5550	0.00324371	0.00183671	1.76604	0	36.5	0.731024
UBA12294	0.00324044	0.0038259	0.846976	50.5	0	0.735012
Desulforhopalus	0.00322402	0.00258222	1.24855	37.5	43.5	0.73898
LZORAL124-64-63	0.0032101	0.00198692	1.61561	6	37.5	0.74293
Chondromyces	0.00318445	0.00228834	1.3916	44	0	0.74685
OLB17	0.00309523	0.0012285	2.51952	35	2	0.750659
UBA8473	0.00296505	0.00128851	2.30114	38	1.5	0.754308
GCA-002862325	0.00293624	0.00260482	1.12723	24.5	0	0.757922
Desulfobulbus_A	0.00287976	0.00108705	2.64917	35.5	0	0.761466
Halobacteriovorax	0.00287773	0.00250527	1.14867	43	7	0.765008
UBA6082	0.00275919	0.00325769	0.846976	43	0	0.768404
UBA6024	0.00275851	0.0022949	1.20202	12	35.5	0.771799
Geothermobacter	0.00253669	0.00189066	1.34169	36.5	10	0.774921
Aquiluna	0.00251438	0.00331641	0.758162	19.5	13.5	0.778015
GCA-2748355	0.00243059	0.000714339	3.40258	28.5	0	0.781006
Anaeromyxobacter	0.00239844	0.00109351	2.19335	30.5	0	0.783958
UBA10441	0.00233427	0.0010249	2.27756	29.5	0	0.786831
Pseudohongiella	0.00232623	0.00115326	2.01709	30	0	0.789694
UBA12014	0.00231075	0.000986147	2.34321	0	24	0.792538
Rhodoferax	0.00228625	0.00070723	3.23269	25	0	0.795352
Altererythrobacter_B	0.00219783	0.00161287	1.36269	30.5	0	0.798057
Enhygromyxa	0.0021496	0.00253797	0.846976	33.5	0	0.800702
Polaromonas	0.00213211	0.00167842	1.2703	40.5	26	0.803326
Rubritalea	0.00205676	0.00222659	0.923727	32	1	0.805858
Solirubrobacter	0.00205349	0.00113802	1.80444	27	0	0.808385
UBA2475	0.00202127	0.00238645	0.846976	31.5	0	0.810872
Albidiferax	0.00199519	0.00114479	1.74284	19	22	0.813328
BD2-11	0.0019823	0.00196774	1.0074	29.5	4	0.815768
UBA2386	0.00198136	0.0014308	1.38479	29.5	6.5	0.818206
OLB6	0.00190866	0.000939912	2.03068	28	2.5	0.820555
Sulfurimonas	0.00190624	0.00115776	1.64649	24.5	36.5	0.822901
UBA5194	0.00188806	0.000999216	1.88954	0	21	0.825225
Pseudorhodobacter	0.0018691	0.000532097	3.5127	21	0	0.827525
UBA3362	0.00176474	0.000817317	2.15918	22.5	0	0.829697
LS-NOB	0.0017394	0.00109366	1.59044	24.5	2	0.831838
UBA1067	0.00171937	0.00197497	0.87058	3	22	0.833954
2013-40CM-41-45	0.00170043	0.00200765	0.846976	26.5	0	0.836047
OLB4	0.00168456	0.000519314	3.24382	20	0	0.83812
Thioclava	0.00166849	0.000714587	2.33489	21	0	0.840173
UBA8416	0.00166518	0.00128129	1.29961	4.5	21.5	0.842223
Methylibium	0.00166052	0.000466347	3.56069	19	0	0.844266
2-02-FULL-38-14	0.00165248	0.000496794	3.32629	19.5	0	0.8463
41-12-T18	0.00162047	0.00071036	2.28119	16.5	0	0.848295
GWF2-44-16	0.00158098	0.00137849	1.14689	5.5	20.5	0.85024
Brumimicrobium	0.00156378	0.000370908	4.21608	22	2.5	0.852165
Oceanicoccus	0.00155195	0.00125525	1.23637	24	3.5	0.854075
Nitrosopumilus	0.00154001	0.00181825	0.846976	24	0	0.85597
UBA12451	0.0015378	0.00129388	1.18852	15	26.5	0.857863
GCA-2712105	0.00151848	0.00163192	0.930485	14	18	0.859732
Ruminiclostridium_A	0.0015081	0.00103039	1.46362	2.5	18.5	0.861588
Flectobacillus	0.00147282	0.00176274	0.835531	20	8.5	0.8634
Paucibacter	0.00146224	0.00149287	0.979482	14.5	3	0.8652
JCVI-SCAAA005	0.00144898	0.000736749	1.96672	0	16	0.866983
GCA-002727775	0.00144376	0.00170461	0.846976	22.5	0	0.86876
UBA8515	0.0014161	0.000616219	2.29804	0	14.5	0.870503
GCA-2705055	0.00139574	0.000691957	2.01709	18	0	0.872221
NIC37A-2	0.00134751	0.00159097	0.846976	21	0	0.873879
Altibacter	0.00131543	0.00155309	0.846976	20.5	0	0.875498
Labilithrix	0.00128334	0.00151521	0.846976	20	0	0.877078
Sphingorhabdus	0.00127882	0.00103139	1.2399	5	17	0.878651
UBA966	0.00127176	0.00112627	1.12918	5.5	16.5	0.880217
Alkaliphilus_A	0.0012569	0.000564002	2.22853	0	13.5	0.881764
Fulvivirga	0.00124152	0.00136577	0.909024	19	1	0.883292
UBA3006	0.00123596	0.000992896	1.2448	16.5	11	0.884813
Brachymonas	0.00123546	0.00104631	1.18078	10.5	0	0.886333
Methylotenera	0.00122749	0.00155023	0.791814	8.5	0	0.887844
Lewinella_A	0.00121918	0.00143945	0.846976	19	0	0.889344
2-12-FULL-60-19	0.00121128	0.000388078	3.12122	14.5	0	0.890835
navibacteriae-4	0.00120199	0.000673073	1.78582	0	13.5	0.892314
GCA-2699585	0.00115985	0.00101939	1.13779	17.5	2.5	0.893742
Bdellovibrio	0.00115501	0.00136369	0.846976	18	0	0.895163
GCA-2690565	0.00114364	0.00037449	3.05385	14	7	0.896571
Hydrogenophaga	0.00114257	0.000694486	1.6452	16	9	0.897977
UBA4465	0.00111496	0.000825158	1.3512	15.5	0	0.899349
UBA10327	0.00111462	0.00108667	1.02572	16.5	2.5	0.900721
Chthoniobacter	0.00109902	0.000420029	2.61653	11.5	0	0.902074
Arenimonas	0.00106966	0.00083624	1.27913	20	9	0.90339
Rhodobacter_A	0.00106694	0.000439637	2.42686	11	0	0.904703
UBA6899	0.00106694	0.000439637	2.42686	11	0	0.906016
S36-B12	0.00103235	0.000815225	1.26634	14	4	0.907287
Planktophila	0.00102123	0.00136875	0.746102	8	6	0.908544
Salinispira	0.00100277	0.000485389	2.06591	10	0	0.909778
Geminocystis	0.000960418	0.00119912	0.800937	0	12.5	0.91096
Arcobacter	0.000958648	0.000834446	1.14884	14.5	5.5	0.91214
LPB0138	0.000930424	0.00109852	0.846976	14.5	0	0.913285
Methylotenera_A	0.000915238	0.000777139	1.1777	12	6.5	0.914411
XYB12-FULL-50-7	0.000912616	0.000987622	0.924054	3	11.5	0.915534
UBA5124	0.000900079	0.000826072	1.08959	0	11	0.916642
XYA2-FULL-47-19	0.000899283	0.000726158	1.23841	4.5	12	0.917749
Caulobacter	0.000874365	0.000284633	3.07191	10.5	0	0.918825
Gemmatirosa	0.000834173	0.000984884	0.846976	13	0	0.919852
Gemmobacter_A	0.000834173	0.000984884	0.846976	13	0	0.920878
SCN-69-37	0.000834173	0.000984884	0.846976	13	0	0.921905
Loktanella	0.000821851	0.000969121	0.848037	9.5	9.5	0.922916
41T-STBD-0c-01a	0.000821788	0.000568853	1.44464	12.5	3	0.923928
UBA2779	0.000806751	0.00100726	0.800937	0	10.5	0.924921
UBA7539	0.000802089	0.000947004	0.846976	12.5	0	0.925908
IMCC26207	0.000793781	0.000723921	1.0965	11.5	2.5	0.926885
Desulfofustis	0.000768626	0.000794969	0.966863	4	9.5	0.927831
IMCC26256	0.000755915	0.000532333	1.42001	11.5	2.5	0.928761
Hoeflea	0.00075482	0.000697303	1.08249	9.5	6.5	0.92969
DB1	0.000753999	0.000562595	1.34022	10.5	0	0.930618
1-14-0-65-60-17	0.000737922	0.000871244	0.846976	11.5	0	0.931526
GCA-2746365	0.000737922	0.000871244	0.846976	11.5	0	0.932434
Rickettsia	0.000737922	0.000871244	0.846976	11.5	0	0.933343
BRH-c54	0.000730209	0.000752764	0.970037	4	9	0.934241
Caballeronia	0.000722055	0.0009119	0.791814	5	0	0.93513
UBA11883	0.000722055	0.0009119	0.791814	5	0	0.936018
Pseudoalteromonas	0.000713947	0.000204314	3.49436	8	0	0.936897
HTCC2170	0.000708702	0.000607787	1.16604	10	3	0.937769
Niabella	0.000705839	0.000833364	0.846976	11	0	0.938638
W-Chloroflexi-9	0.000704691	0.0004725	1.49141	9	2	0.939505
Holophaga	0.000691607	0.000438636	1.57672	0	6.5	0.940357
Labrenzia	0.000689902	0.000307684	2.24224	7	0	0.941206
Sulfurospirillum_A	0.000675112	0.000288428	2.34066	0	7	0.942036
Kangiella	0.000673755	0.000795483	0.846976	10.5	0	0.942866
Defluviicoccus	0.000664015	0.000687721	0.965529	10	1	0.943683
Desulfuromusa	0.000653084	0.000815399	0.800937	0	8.5	0.944487
UBA5619	0.000653084	0.000815399	0.800937	0	8.5	0.94529
RBG-16-64-12	0.000641672	0.000757603	0.846976	10	0	0.94608
Dehalogenimonas	0.000636566	0.000279035	2.28131	7	6	0.946864
Aquabacterium	0.00062323	0.000691533	0.90123	9.5	4	0.947631
XYB12-FULL-38-5	0.000610672	0.000455874	1.33956	3.5	8	0.948382
Rubrivivax	0.000609588	0.000719723	0.846976	9.5	0	0.949132
Arctic95D-9	0.000604964	0.000375476	1.61119	9	2.5	0.949877
Lentimicrobium	0.000590873	0.000577236	1.02363	8.5	5	0.950604
Delta-01	0.000578936	0.000549462	1.05364	8.5	1.5	0.951317
UBA917	0.000576251	0.00071947	0.800937	0	7.5	0.952026
Lacinutrix	0.000559456	0.000464382	1.20473	7.5	3.5	0.952714
um-filter-63-12	0.000545491	0.000164923	3.30755	6	0	0.953386
GWC2-73-18	0.000545421	0.000643963	0.846976	8.5	0	0.954057
OLB19	0.000545421	0.000643963	0.846976	8.5	0	0.954728
Mycobacterium	0.000543368	0.000276281	1.96672	0	6	0.955397
SFB93	0.000537834	0.000671505	0.800937	0	7	0.956059
Conexibacter_A	0.000513337	0.000606083	0.846976	8	0	0.956691
Dasania	0.000513337	0.000606083	0.846976	8	0	0.957323
Limimonas	0.000513337	0.000606083	0.846976	8	0	0.957954
Rhodoplanes	0.000513337	0.000606083	0.846976	8	0	0.958586
Thiorhodovibrio	0.000513337	0.000606083	0.846976	8	0	0.959218
Olleya	0.000499417	0.000623541	0.800937	0	6.5	0.959833
Cyanobium	0.000481254	0.000568202	0.846976	7.5	0	0.960425
Nitrospira_C	0.000481254	0.000568202	0.846976	7.5	0	0.961017
Paraglaciecola	0.000481254	0.000568202	0.846976	7.5	0	0.961609
Prosthecobacter	0.000481254	0.000568202	0.846976	7.5	0	0.962202
Roseivirga	0.000481254	0.000568202	0.846976	7.5	0	0.962794
Kiritimatiella	0.000473285	0.000135688	3.48803	5.5	0	0.963376
Filomicrobium	0.000471854	0.000317467	1.48631	6	1.5	0.963957
Fuerstia	0.000461	0.000575576	0.800937	0	6	0.964525
UBA12079	0.000433233	0.00054714	0.791814	3	0	0.965058
Desulfotalea	0.000422584	0.000527611	0.800937	0	5.5	0.965578
Labilibaculum	0.000422584	0.000527611	0.800937	0	5.5	0.966098
Rheinheimera	0.000422584	0.000527611	0.800937	0	5.5	0.966618
2-02-FULL-45-21	0.000417087	0.000492442	0.846976	6.5	0	0.967131
Marichromatium	0.000417087	0.000492442	0.846976	6.5	0	0.967645
Methylocystis	0.000417087	0.000492442	0.846976	6.5	0	0.968158
UBA7971	0.000417087	0.000492442	0.846976	6.5	0	0.968671
OLB8	0.000397606	0.00033182	1.19826	5.5	2	0.969161
UBA2199	0.000395235	0.000537345	0.735532	0	3	0.969647
XYC2-FULL-35-21	0.000395235	0.000537345	0.735532	0	3	0.970133
Cellvibrio	0.000385003	0.000454562	0.846976	6	0	0.970607
Pseudomonas_E	0.000385003	0.000454562	0.846976	6	0	0.971081
Sulfuricurvum	0.000385003	0.000454562	0.846976	6	0	0.971555
Tindallia	0.000384167	0.000479647	0.800937	0	5	0.972028
UBA6821	0.000379961	0.000295445	1.28606	2.5	5	0.972495
EsTjRp	0.000375333	0.000359563	1.04386	3	1	0.972957
bin76	0.000352919	0.000416682	0.846976	5.5	0	0.973392
HK1	0.000352919	0.000416682	0.846976	5.5	0	0.973826
Nitrosomonas	0.000352919	0.000416682	0.846976	5.5	0	0.97426
Symphothece	0.000352919	0.000416682	0.846976	5.5	0	0.974695
ST-NAGAB-D1	0.000344951	0.000153842	2.24224	3.5	0	0.975119
Crocinitomix	0.000333439	0.000276026	1.208	4.5	2	0.97553
1-14-0-10-44-13	0.000329362	0.000447788	0.735532	0	2.5	0.975935
um-filter-37-10	0.000329362	0.000447788	0.735532	0	2.5	0.97634
6E	0.000321849	0.000335889	0.958201	1.5	4	0.976736
UBA4664	0.000321849	0.000335889	0.958201	1.5	4	0.977133
Acidihalobacter	0.000320836	0.000378802	0.846976	5	0	0.977527
Berkiella	0.000320836	0.000378802	0.846976	5	0	0.977922
Coccinistipes	0.000320836	0.000378802	0.846976	5	0	0.978317
Ferruginibacter	0.000320836	0.000378802	0.846976	5	0	0.978712
Fluviicola	0.000320836	0.000378802	0.846976	5	0	0.979107
Methyloversatilis	0.000320836	0.000378802	0.846976	5	0	0.979502
Orrella	0.000320836	0.000378802	0.846976	5	0	0.979897
UBA6100	0.000320836	0.000378802	0.846976	5	0	0.980291
UBA8228	0.000307334	0.000383717	0.800937	0	4	0.98067
MS024-2A	0.000288822	0.00036476	0.791814	2	0	0.981025
CSP1-4	0.000288752	0.000340921	0.846976	4.5	0	0.981381
Deferrisoma	0.000288752	0.000340921	0.846976	4.5	0	0.981736
GCA-2746185	0.000288752	0.000340921	0.846976	4.5	0	0.982091
Halomonas	0.000288752	0.000340921	0.846976	4.5	0	0.982447
Kamptonema	0.000288752	0.000340921	0.846976	4.5	0	0.982802
Spirulina	0.000288752	0.000340921	0.846976	4.5	0	0.983157
Teredinibacter	0.000288752	0.000340921	0.846976	4.5	0	0.983513
Thioalkalivibrio_A	0.000288752	0.000340921	0.846976	4.5	0	0.983868
Leaf454	0.000279012	0.000247544	1.12712	4	1	0.984212
Truepera	0.000272745	8.24615e-05	3.30755	3	0	0.984547
Pseudobacteriovorax	0.000268917	0.000335753	0.800937	0	3.5	0.984878
UBA3015	0.000268917	0.000335753	0.800937	0	3.5	0.985209
GWA2-44-10	0.000256669	0.000303041	0.846976	4	0	0.985525
Lacunisphaera	0.000256669	0.000303041	0.846976	4	0	0.985841
Oceanibaculum	0.000256669	0.000303041	0.846976	4	0	0.986157
OLB16	0.000256669	0.000303041	0.846976	4	0	0.986473
Reichenbachiella	0.000256669	0.000303041	0.846976	4	0	0.986789
UBA2258	0.000256669	0.000303041	0.846976	4	0	0.987104
UBA9145	0.000247269	0.000241635	1.02332	2.5	1.5	0.987409
Accumulibacter	0.000224585	0.000265161	0.846976	3.5	0	0.987685
Mariprofundus	0.000224585	0.000265161	0.846976	3.5	0	0.987962
MedAcidi-G1	0.000224585	0.000265161	0.846976	3.5	0	0.988238
UBA1014	0.000224585	0.000265161	0.846976	3.5	0	0.988514
UBA5150	0.000224585	0.000265161	0.846976	3.5	0	0.988791
Coleofasciculus	0.000216617	0.00027357	0.791814	1.5	0	0.989057
GWF2-35-9	0.000197617	0.000268673	0.735532	0	1.5	0.989301
Rickettsiella	0.000194273	0.00025458	0.763113	1.5	1	0.98954
B29T1	0.000192501	0.000227281	0.846976	3	0	0.989777
Bdellovibrio_A	0.000192501	0.000227281	0.846976	3	0	0.990014
C7867-001	0.000192501	0.000227281	0.846976	3	0	0.99025
Caedibacter	0.000192501	0.000227281	0.846976	3	0	0.990487
Flexithrix	0.000192501	0.000227281	0.846976	3	0	0.990724
GWA2-66-18	0.000192501	0.000227281	0.846976	3	0	0.990961
Shewanella	0.000192501	0.000227281	0.846976	3	0	0.991198
UBA5793	0.000192501	0.000227281	0.846976	3	0	0.991435
Azovibrio	0.000192084	0.000239823	0.800937	0	2.5	0.991671
Desulfomicrobium	0.000192084	0.000239823	0.800937	0	2.5	0.991908
Lyngbya	0.000192084	0.000239823	0.800937	0	2.5	0.992144
Pseudodesulfovibrio	0.000192084	0.000239823	0.800937	0	2.5	0.992381
Rs1	0.000192084	0.000239823	0.800937	0	2.5	0.992617
UBA969	0.000192084	0.000239823	0.800937	0	2.5	0.992853
Colwellia	0.000160418	0.000189401	0.846976	2.5	0	0.993051
Ga0074137	0.000160418	0.000189401	0.846976	2.5	0	0.993248
Lentisphaera	0.000160418	0.000189401	0.846976	2.5	0	0.993446
Nanopelagicus	0.000160418	0.000189401	0.846976	2.5	0	0.993643
Reyranella	0.000160418	0.000189401	0.846976	2.5	0	0.993841
Silvanigrella	0.000160418	0.000189401	0.846976	2.5	0	0.994038
Thiosymbion	0.000160418	0.000189401	0.846976	2.5	0	0.994235
UBA2206	0.000160418	0.000189401	0.846976	2.5	0	0.994433
UBA8108	0.000160418	0.000189401	0.846976	2.5	0	0.99463
Methanocorpusculum	0.000153667	0.000191859	0.800937	0	2	0.994819
Polynucleobacter	0.000153667	0.000191859	0.800937	0	2	0.995009
UBA8953	0.000153667	0.000191859	0.800937	0	2	0.995198
UBA9320	0.000153667	0.000191859	0.800937	0	2	0.995387
UBA9989	0.000153667	0.000191859	0.800937	0	2	0.995576
Vermiphilus	0.000153667	0.000191859	0.800937	0	2	0.995765
YD12-FULL-39-22	0.000153667	0.000191859	0.800937	0	2	0.995954
UBA9959	0.000131745	0.000179115	0.735532	0	1	0.996116
2-01-FULL-45-11	0.000128334	0.000151521	0.846976	2	0	0.996274
4484-219	0.000128334	0.000151521	0.846976	2	0	0.996432
LPB0005	0.000128334	0.000151521	0.846976	2	0	0.99659
Midichloria	0.000128334	0.000151521	0.846976	2	0	0.996748
OLB7	0.000128334	0.000151521	0.846976	2	0	0.996906
Parachlamydia	0.000128334	0.000151521	0.846976	2	0	0.997064
Rhizobacter	0.000128334	0.000151521	0.846976	2	0	0.997222
Saprospira	0.000128334	0.000151521	0.846976	2	0	0.99738
Spirochaetae-1	0.000128334	0.000151521	0.846976	2	0	0.997538
2-12-FULL-52-36	0.00011525	0.000143894	0.800937	0	1.5	0.99768
AABM5-125-24	0.00011525	0.000143894	0.800937	0	1.5	0.997821
C7867-002	0.00011525	0.000143894	0.800937	0	1.5	0.997963
2-02-FULL-46-19	9.62507e-05	0.00011364	0.846976	1.5	0	0.998082
Algibacter	9.62507e-05	0.00011364	0.846976	1.5	0	0.9982
Dokdonella	9.62507e-05	0.00011364	0.846976	1.5	0	0.998319
GCF-2310495	9.62507e-05	0.00011364	0.846976	1.5	0	0.998437
GJ-E10	9.62507e-05	0.00011364	0.846976	1.5	0	0.998556
Leptospira	9.62507e-05	0.00011364	0.846976	1.5	0	0.998674
OLB13	9.62507e-05	0.00011364	0.846976	1.5	0	0.998793
Trichodesmium	9.62507e-05	0.00011364	0.846976	1.5	0	0.998911
UBA1565	9.62507e-05	0.00011364	0.846976	1.5	0	0.999029
WO2-FULL-39-10	9.62507e-05	0.00011364	0.846976	1.5	0	0.999148
Francisella	7.68334e-05	9.59293e-05	0.800937	0	1	0.999242
Fusobacterium	7.68334e-05	9.59293e-05	0.800937	0	1	0.999337
UBA2565	7.68334e-05	9.59293e-05	0.800937	0	1	0.999432
UBA6054	7.68334e-05	9.59293e-05	0.800937	0	1	0.999526
Rs-D17	6.41672e-05	7.57603e-05	0.846976	1	0	0.999605
SM23-61	6.41672e-05	7.57603e-05	0.846976	1	0	0.999684
Thiomicrorhabdus	6.41672e-05	7.57603e-05	0.846976	1	0	0.999763
UBA9637	6.41672e-05	7.57603e-05	0.846976	1	0	0.999842
UBA9649	6.41672e-05	7.57603e-05	0.846976	1	0	0.999921
XYB1-36-10	6.41672e-05	7.57603e-05	0.846976	1	0	1

## Sheet: Intermediate - Deep 2013
Genus	average	sd	ratio	ava	avb	cumsum
Desulfobacula	0.0499219	0.0201635	2.47585	454.5	63.5	0.0669016
Draconibacterium	0.0326213	0.0223769	1.45781	323.5	153.5	0.110618
CG2-30-66-27	0.0326104	0.0307753	1.05963	80.5	351	0.15432
UBA4055	0.0262029	0.0134031	1.95498	186.5	8.5	0.189435
Arcobacter	0.0248259	0.022557	1.10058	5.5	251.5	0.222705
LE011-02	0.0243761	0.0108354	2.24967	206	27	0.255372
UBA6092	0.0241924	0.0275684	0.877541	7.5	261.5	0.287793
Algoriphagus	0.0222508	0.0118337	1.8803	227.5	40.5	0.317612
GCA-002862325	0.0208631	0.0245362	0.850297	0	226.5	0.345571
Flavobacterium	0.016524	0.012479	1.32415	166.5	22	0.367715
Desulfamplus	0.0163915	0.00832846	1.96813	120	0	0.389682
Desulfobulbus	0.0161735	0.0194823	0.830168	0	177	0.411356
PCC-7502	0.013746	0.00812709	1.69138	107.5	0	0.429778
Desulfobacterium_A	0.012365	0.00753935	1.64006	103	3	0.446348
Desulfocapsa	0.0100819	0.0063529	1.58697	68	4	0.459859
UBA2386	0.00928291	0.0096217	0.964789	6.5	98.5	0.4723
UBA1847	0.0090155	0.00521231	1.72966	70	0	0.484382
HGW-1	0.00895463	0.00595405	1.50396	73	2.5	0.496382
Congregibacter	0.00861636	0.00794917	1.08393	93.5	111.5	0.507929
GCA-2699585	0.00834744	0.00972374	0.85846	2.5	90.5	0.519115
SFB93	0.00807651	0.00883897	0.913738	7	86	0.529939
Caldilinea	0.00792067	0.0092751	0.853971	4	88	0.540554
Sediminispirochaeta	0.00789537	0.00414375	1.90537	54.5	2	0.551134
Izimaplasma	0.00779819	0.00376447	2.07152	66	4.5	0.561585
Mor1	0.00736946	0.0060051	1.2272	12	72	0.571461
Desulforhopalus	0.00706563	0.0051087	1.38306	43.5	58.5	0.58093
Ignavibacterium	0.00694698	0.00553076	1.25606	71	36	0.59024
UBA12451	0.00678965	0.00342358	1.98321	26.5	59	0.599339
Desulfatiglans	0.00664197	0.00458351	1.4491	115	46.5	0.60824
Psychromonas	0.00659716	0.00370999	1.77822	49.5	2.5	0.617081
Sulfurimonas	0.00645754	0.00910418	0.709294	36.5	62.5	0.625735
UBA2284	0.00635577	0.00383628	1.65675	57	4	0.634252
Ruminiclostridium	0.00633545	0.00346324	1.82934	42	0	0.642742
UBA5194	0.0061093	0.00322847	1.89232	21	54	0.65093
Desulfuromusa	0.00523333	0.00452868	1.1556	8.5	53.5	0.657943
UBA5550	0.00491212	0.0025503	1.9261	36.5	0	0.664526
Treponema_E	0.00445253	0.00171691	2.59334	44	7	0.670493
GWC2-73-18	0.0044203	0.00332791	1.32825	0	42	0.676417
KBS-96	0.00434248	0.00484423	0.896424	3	46.5	0.682236
Nitrosospira	0.00427627	0.00374088	1.14312	17	41	0.687967
Lutibacter	0.00426523	0.00428588	0.995181	47	10	0.693683
Gemmatirosa	0.00424898	0.00511822	0.830168	0	46.5	0.699377
Wenzhouxiangella	0.00403875	0.00438169	0.921732	37.5	8.5	0.704789
ELB16-189	0.00393141	0.00240353	1.63568	10	30.5	0.710058
OLB17	0.00390012	0.00443682	0.879036	2	42	0.715284
UBA6803	0.00373821	0.00521101	0.717367	0	14.5	0.720294
UBA12014	0.0036915	0.00211295	1.74709	24	0	0.725241
UBA6024	0.00366159	0.0028376	1.29039	35.5	21	0.730148
Caldithrix	0.00365318	0.00177499	2.05814	20.5	29	0.735044
Albidiferax	0.00341356	0.00199763	1.70881	22	0	0.739619
RCC307	0.00335876	0.00266182	1.26183	35	7.5	0.74412
0-14-3-00-41-53	0.00309652	0.00295674	1.04728	7	31.5	0.748269
Roseibacillus	0.00299162	0.00241183	1.24039	25.5	0	0.752279
Ilumatobacter_A	0.00274947	0.00205804	1.33597	24.5	41.5	0.755963
Geothermobacter	0.00268745	0.00236236	1.13762	10	26	0.759565
LZORAL124-64-63	0.00267662	0.00128106	2.08938	37.5	17	0.763152
Mycobacterium	0.00264496	0.00178465	1.48207	6	23.5	0.766696
RBG-16-64-12	0.00260421	0.00313697	0.830168	0	28.5	0.770186
UBA8416	0.00257029	0.00194056	1.32451	21.5	9	0.773631
Ruminiclostridium_A	0.00255314	0.0012847	1.98735	18.5	0	0.777052
Gallionella	0.00250896	0.00243373	1.03091	16	22	0.780415
UBA3006	0.00249857	0.00369084	0.676966	11	14	0.783763
GWF2-44-16	0.00246717	0.00178279	1.38388	20.5	14	0.787069
GCA-2748355	0.00246715	0.00297187	0.830168	0	27	0.790376
Thiobacillus	0.00243844	0.00187052	1.30361	12	29.5	0.793643
Desulfotalea	0.00241013	0.00229726	1.04913	5.5	24.5	0.796873
Thauera	0.00240801	0.00258731	0.930699	2.5	25.5	0.8001
Sulfurovum	0.00234348	0.00168988	1.38677	18.5	3.5	0.803241
2-02-FULL-38-14	0.00233009	0.00280677	0.830168	0	25.5	0.806363
UBA1844	0.0023202	0.00233522	0.993569	20.5	10.5	0.809473
UBA1067	0.00231207	0.00271912	0.850303	22	2	0.812571
UBA8515	0.00228223	0.00138676	1.64573	14.5	0	0.81563
Desulfatitalea	0.00223236	0.00233105	0.957664	19	14	0.818621
Magnetomorum	0.00222771	0.00145715	1.52881	14.5	25	0.821607
JCVI-SCAAA005	0.00222353	0.00111429	1.99547	16	0	0.824587
UBA10327	0.00213388	0.00226069	0.943905	2.5	22.5	0.827446
GCA-2712105	0.00210982	0.00219327	0.961949	18	13	0.830274
Thiohalomonas	0.00201606	0.0021469	0.939058	17	13.5	0.832975
Alkaliphilus_A	0.00196515	0.00100719	1.95112	13.5	0	0.835609
Clostridium_AD	0.00196458	0.00236649	0.830168	0	21.5	0.838242
Fuerstia	0.00191156	0.00108492	1.76193	6	18	0.840804
Polaromonas	0.00187199	0.00162024	1.15538	26	12.5	0.843312
Luteitalea	0.00186081	0.00179358	1.03749	4	19	0.845806
UBA8950	0.00182752	0.00220138	0.830168	0	20	0.848255
navibacteriae-4	0.00182267	0.000941208	1.93652	13.5	0	0.850698
GCA-2691205	0.00174899	0.00144811	1.20777	15.5	6	0.853042
XYA2-FULL-47-19	0.00173889	0.000886157	1.96228	12	0	0.855372
Loktanella	0.00165991	0.00178803	0.928348	9.5	5.5	0.857596
GCA-2705055	0.00164477	0.00198125	0.830168	0	18	0.859801
UBA8108	0.00164477	0.00198125	0.830168	0	18	0.862005
40CM-3-62-11	0.0015964	0.000847669	1.88329	12	0	0.864144
Sphingorhabdus	0.00155345	0.000907472	1.71185	17	3	0.866226
Haliangium	0.00155339	0.00187118	0.830168	0	17	0.868308
W-Firmicutes-11	0.00155339	0.00187118	0.830168	0	17	0.870389
UBA5793	0.0015077	0.00181614	0.830168	0	16.5	0.87241
UBA966	0.00140927	0.000744526	1.89284	16.5	7	0.874299
UBA12087	0.00140925	0.00164273	0.857874	11.5	11.5	0.876187
Aquiluna	0.00139521	0.00175146	0.7966	13.5	0	0.878057
GCA-2690565	0.00139217	0.000491671	2.83152	7	10	0.879923
Arenimonas	0.0013576	0.000742123	1.82934	9	0	0.881742
Woeseia	0.00134354	0.00168659	0.7966	13	0	0.883542
Arctic95D-9	0.00131149	0.00129185	1.0152	2.5	13.5	0.8853
Geminocystis	0.00129187	0.00162172	0.7966	12.5	0	0.887031
2-02-FULL-45-21	0.00128904	0.0017969	0.717367	0	5	0.888759
GWC2-45-44	0.00128904	0.0017969	0.717367	0	5	0.890486
UBA5124	0.00127933	0.00106539	1.20081	11	0	0.892201
XYB12-FULL-50-7	0.0012365	0.00134786	0.917384	11.5	2.5	0.893858
ST-NAGAB-D1	0.00123358	0.00148593	0.830168	0	13.5	0.895511
S36-B12	0.00117549	0.00104414	1.1258	4	11.5	0.897086
Holophaga	0.00117047	0.00101236	1.15618	6.5	0	0.898655
Olleya	0.00116493	0.00131652	0.884855	6.5	4	0.900216
Methylobacter	0.00116013	0.00161721	0.717367	0	4.5	0.901771
UBA5619	0.00112505	0.000779869	1.44261	8.5	2	0.903278
XYB12-FULL-38-5	0.00111176	0.000557144	1.99547	8	0	0.904768
Lentimicrobium	0.00110151	0.000627245	1.75611	5	10	0.906244
OLB13	0.00109651	0.00132083	0.830168	0	12	0.907714
UBA2779	0.00108517	0.00136225	0.7966	10.5	0	0.909168
Hydrogenophaga	0.0010837	0.00119941	0.903526	9	8	0.91062
Sulfurospirillum_A	0.00107966	0.000622254	1.73507	7	0	0.912067
Brumimicrobium	0.00106917	0.00078984	1.35365	2.5	8	0.9135
Solirubrobacter	0.00106387	0.000446014	2.38528	0	8	0.914926
Solibacter	0.00105082	0.0012658	0.830168	0	11.5	0.916334
Sulfuricaulis	0.00105082	0.0012658	0.830168	0	11.5	0.917742
Desulfofustis	0.001049	0.00107703	0.973974	9.5	3.5	0.919148
UBA8473	0.0010062	0.00103163	0.975347	1.5	10.5	0.920496
4572-78	0.00100514	0.00121076	0.830168	0	11	0.921843
UBA6054	0.000960884	0.000892449	1.07668	1	10	0.923131
BRH-c54	0.000930143	0.00116764	0.7966	9	0	0.924378
UBA12079	0.000902326	0.00125783	0.717367	0	3.5	0.925587
LS-NOB	0.000884719	0.000844782	1.04728	2	9	0.926773
Flectobacillus	0.000878468	0.00110277	0.7966	8.5	0	0.92795
SCN-69-37	0.000868071	0.00104566	0.830168	0	9.5	0.929113
Halioglobus	0.000822383	0.000990623	0.830168	0	9	0.930215
Steroidobacter	0.000822383	0.000990623	0.830168	0	9	0.931317
UKL13-2	0.000822383	0.000990623	0.830168	0	9	0.932419
Dehalogenimonas	0.00080003	0.000521818	1.53316	6	5	0.933492
W-Chloroflexi-9	0.000793343	0.000742074	1.06909	2	8	0.934555
UBA917	0.000775119	0.000973034	0.7966	7.5	0	0.935593
IMCC26256	0.000763239	0.00068168	1.11964	2.5	7.5	0.936616
Rs1	0.000763239	0.00068168	1.11964	2.5	7.5	0.937639
Hoeflea	0.000748548	0.000759262	0.985889	6.5	4	0.938642
Halobacteriovorax	0.000742639	0.000844532	0.87935	7	1	0.939638
UBA2199	0.000737502	0.00107904	0.683482	3	0	0.940626
XYC2-FULL-35-21	0.000737502	0.00107904	0.683482	3	0	0.941614
NIC37A-2	0.000731007	0.000880554	0.830168	0	8	0.942594
SM23-61	0.000731007	0.000880554	0.830168	0	8	0.943574
UBA6821	0.000730473	0.000376267	1.94137	5	0	0.944552
IMCC26207	0.000717551	0.000635384	1.12932	2.5	7	0.945514
Geofilum	0.000685319	0.000825519	0.830168	0	7.5	0.946432
UBA2258	0.000685319	0.000825519	0.830168	0	7.5	0.947351
um-filter-63-12	0.000685319	0.000825519	0.830168	0	7.5	0.948269
Methylotenera_A	0.00067177	0.000843296	0.7966	6.5	0	0.94917
Anaeromyxobacter	0.000644518	0.00089845	0.717367	0	2.5	0.950033
Rhodoluna	0.000644518	0.00089845	0.717367	0	2.5	0.950897
Lewinella_A	0.000639632	0.000770485	0.830168	0	7	0.951754
OLB4	0.000639632	0.000770485	0.830168	0	7	0.952611
Planktophila	0.000620095	0.000778427	0.7966	6	0	0.953442
1-14-0-10-44-13	0.000614585	0.000899198	0.683482	2.5	0	0.954266
um-filter-37-10	0.000614585	0.000899198	0.683482	2.5	0	0.95509
Truepera	0.000593944	0.00071545	0.830168	0	6.5	0.955886
UBA6899	0.000593944	0.00071545	0.830168	0	6.5	0.956682
BD2-11	0.000581551	0.000591238	0.983616	4	5	0.957461
Labilibaculum	0.000568421	0.000713558	0.7966	5.5	0	0.958223
Rheinheimera	0.000568421	0.000713558	0.7966	5.5	0	0.958984
UBA9145	0.000568399	0.00046687	1.21747	1.5	4	0.959746
OLB6	0.00055294	0.00068909	0.80242	2.5	0.5	0.960487
Pseudomonas_E	0.000548256	0.000660415	0.830168	0	6	0.961222
Salinispira	0.000548256	0.000660415	0.830168	0	6	0.961957
UBA6100	0.000548256	0.000660415	0.830168	0	6	0.962691
Oceanicoccus	0.000520279	0.000521223	0.99819	3.5	4.5	0.963389
Tindallia	0.000516746	0.000648689	0.7966	5	0	0.964081
Hyphomonas	0.000515615	0.00071876	0.717367	0	2	0.964772
KS41	0.000515615	0.00071876	0.717367	0	2	0.965463
Bellilinea	0.000502568	0.000605381	0.830168	0	5.5	0.966137
Methylibium	0.000502568	0.000605381	0.830168	0	5.5	0.96681
SM-Chi-D1	0.000502568	0.000605381	0.830168	0	5.5	0.967484
1-14-0-65-60-17	0.00045688	0.000550346	0.830168	0	5	0.968096
UBA4664	0.000442189	0.000453223	0.975654	4	1.5	0.968688
6E	0.000413397	0.000518951	0.7966	4	0	0.969242
Aquabacterium	0.000413397	0.000518951	0.7966	4	0	0.969796
UBA8228	0.000413397	0.000518951	0.7966	4	0	0.97035
41T-STBD-0c-01a	0.000413319	0.000436791	0.946263	3	3.5	0.970904
2013-40CM-41-45	0.000411192	0.000495312	0.830168	0	4.5	0.971455
CG1-02-57-44	0.000411192	0.000495312	0.830168	0	4.5	0.972006
OXYB2-FULL-41-6	0.000411192	0.000495312	0.830168	0	4.5	0.972557
Thermanaerothrix	0.000411192	0.000495312	0.830168	0	4.5	0.973109
UBA2361	0.000411192	0.000495312	0.830168	0	4.5	0.97366
Filomicrobium	0.000368751	0.000539519	0.683482	1.5	0	0.974154
GWF2-35-9	0.000368751	0.000539519	0.683482	1.5	0	0.974648
9FT-COMBO-70-19	0.000365504	0.000440277	0.830168	0	4	0.975138
Aminicenans	0.000365504	0.000440277	0.830168	0	4	0.975628
Cyanobium	0.000365504	0.000440277	0.830168	0	4	0.976117
Nitrospira	0.000365504	0.000440277	0.830168	0	4	0.976607
OLB16	0.000365504	0.000440277	0.830168	0	4	0.977097
Plesiocystis	0.000365504	0.000440277	0.830168	0	4	0.977587
Rubripirellula	0.000365504	0.000440277	0.830168	0	4	0.978077
Thioclava	0.000365504	0.000440277	0.830168	0	4	0.978566
UBA10441	0.000365504	0.000440277	0.830168	0	4	0.979056
UBA7800	0.000365504	0.000440277	0.830168	0	4	0.979546
Lacinutrix	0.000361722	0.000454082	0.7966	3.5	0	0.980031
Pseudobacteriovorax	0.000361722	0.000454082	0.7966	3.5	0	0.980516
UBA3015	0.000361722	0.000454082	0.7966	3.5	0	0.981
OM182	0.000348437	0.000356948	0.976156	3	2	0.981467
4572-13	0.000319816	0.000385242	0.830168	0	3.5	0.981896
Caballeronia	0.000319816	0.000385242	0.830168	0	3.5	0.982325
MedAcidi-G1	0.000319816	0.000385242	0.830168	0	3.5	0.982753
Neptunomonas	0.000319816	0.000385242	0.830168	0	3.5	0.983182
UBA11650	0.000319816	0.000385242	0.830168	0	3.5	0.98361
UBA3125	0.000319816	0.000385242	0.830168	0	3.5	0.984039
UBA6082	0.000319816	0.000385242	0.830168	0	3.5	0.984467
2-12-FULL-64-23	0.000310048	0.000389214	0.7966	3	0	0.984883
HTCC2170	0.000310048	0.000389214	0.7966	3	0	0.985298
Paucibacter	0.000310048	0.000389214	0.7966	3	0	0.985714
UBA969	0.000277568	0.000282837	0.981369	2.5	1	0.986086
2-01-FULL-45-11	0.000274128	0.000330208	0.830168	0	3	0.986453
Conexibacter_A	0.000274128	0.000330208	0.830168	0	3	0.986821
Desulfobulbus_A	0.000274128	0.000330208	0.830168	0	3	0.987188
Desulfuromonas	0.000274128	0.000330208	0.830168	0	3	0.987555
Gimesia	0.000274128	0.000330208	0.830168	0	3	0.987923
Schlesneria	0.000274128	0.000330208	0.830168	0	3	0.98829
Azovibrio	0.000258373	0.000324345	0.7966	2.5	0	0.988636
Desulfomicrobium	0.000258373	0.000324345	0.7966	2.5	0	0.988983
Lyngbya	0.000258373	0.000324345	0.7966	2.5	0	0.989329
Pseudodesulfovibrio	0.000258373	0.000324345	0.7966	2.5	0	0.989675
UBA147	0.000257807	0.00035938	0.717367	0	1	0.990021
EsTjRp	0.000245834	0.000359679	0.683482	1	0	0.99035
UBA9959	0.000245834	0.000359679	0.683482	1	0	0.99068
GCA-002708145	0.00022844	0.000275173	0.830168	0	2.5	0.990986
GJ-E10	0.00022844	0.000275173	0.830168	0	2.5	0.991292
GWB1-41-6	0.00022844	0.000275173	0.830168	0	2.5	0.991598
Shewanella	0.00022844	0.000275173	0.830168	0	2.5	0.991904
UBA5150	0.00022844	0.000275173	0.830168	0	2.5	0.99221
Williamwhitmania	0.00022844	0.000275173	0.830168	0	2.5	0.992516
Crocinitomix	0.000206698	0.000259476	0.7966	2	0	0.992793
Methanocorpusculum	0.000206698	0.000259476	0.7966	2	0	0.99307
OLB8	0.000206698	0.000259476	0.7966	2	0	0.993347
Polynucleobacter	0.000206698	0.000259476	0.7966	2	0	0.993624
UBA8953	0.000206698	0.000259476	0.7966	2	0	0.993901
UBA9320	0.000206698	0.000259476	0.7966	2	0	0.994178
UBA9989	0.000206698	0.000259476	0.7966	2	0	0.994455
Vermiphilus	0.000206698	0.000259476	0.7966	2	0	0.994732
YD12-FULL-39-22	0.000206698	0.000259476	0.7966	2	0	0.995009
2-12-FULL-60-25	0.000182752	0.000220138	0.830168	0	2	0.995254
Bin16	0.000182752	0.000220138	0.830168	0	2	0.995499
C7867-001	0.000182752	0.000220138	0.830168	0	2	0.995744
CSP1-4	0.000182752	0.000220138	0.830168	0	2	0.995989
GWA2-44-10	0.000182752	0.000220138	0.830168	0	2	0.996234
Labrenzia	0.000182752	0.000220138	0.830168	0	2	0.996479
Mariprofundus	0.000182752	0.000220138	0.830168	0	2	0.996724
SM23-78	0.000182752	0.000220138	0.830168	0	2	0.996969
2-12-FULL-52-36	0.000174218	0.000178474	0.976156	1.5	1	0.997202
Rubritalea	0.000168232	0.000157495	1.06817	1	1.5	0.997428
AABM5-125-24	0.000155024	0.000194607	0.7966	1.5	0	0.997635
C7867-002	0.000155024	0.000194607	0.7966	1.5	0	0.997843
Delta-01	0.000155024	0.000194607	0.7966	1.5	0	0.998051
Leptonema	0.000137064	0.000165104	0.830168	0	1.5	0.998235
UBA2206	0.000137064	0.000165104	0.830168	0	1.5	0.998418
Defluviicoccus	0.000103349	0.000129738	0.7966	1	0	0.998557
Francisella	0.000103349	0.000129738	0.7966	1	0	0.998695
Fulvivirga	0.000103349	0.000129738	0.7966	1	0	0.998834
Fusobacterium	0.000103349	0.000129738	0.7966	1	0	0.998972
Leaf454	0.000103349	0.000129738	0.7966	1	0	0.999111
Rickettsiella	0.000103349	0.000129738	0.7966	1	0	0.999249
UBA2565	0.000103349	0.000129738	0.7966	1	0	0.999388
Chthoniobacter	9.13759e-05	0.000110069	0.830168	0	1	0.99951
DTU008	9.13759e-05	0.000110069	0.830168	0	1	0.999633
RBG-13-40-8	9.13759e-05	0.000110069	0.830168	0	1	0.999755
UBA1406	9.13759e-05	0.000110069	0.830168	0	1	0.999878
XYB1-36-10	9.13759e-05	0.000110069	0.830168	0	1	1

## Sheet: Shallow - Intermediate 2017
Genus	average	sd	ratio	ava	avb	cumsum
CG2-30-66-27	0.0661609	0.0354881	1.86431	1967	5672.67	0.138627
UBA6092	0.0272441	0.00753047	3.61785	2407.67	353.333	0.195712
UBA1847	0.0243162	0.0178019	1.36594	1101.67	2267	0.246662
Caldilinea	0.0170777	0.00624237	2.73577	1514.67	185	0.282445
Desulfobulbus	0.0121759	0.00360196	3.38035	1009	84.3333	0.307957
Ignavibacterium	0.0104204	0.00490212	2.1257	731.333	960.667	0.329791
Congregibacter	0.00901959	0.00485215	1.85889	1088.67	1023.67	0.34869
Wenzhouxiangella	0.0088663	0.00551061	1.60895	1198.67	901	0.367268
Mor1	0.00772879	0.00457552	1.68916	639.333	816.333	0.383462
UBA1844	0.00708834	0.00397472	1.78336	846	629	0.398314
ELB16-189	0.00662823	0.00401787	1.64969	663.667	763	0.412203
Draconibacterium	0.00604804	0.00397638	1.52099	448.667	679.667	0.424875
Magnetomorum	0.00572215	0.00273135	2.09499	564.333	106	0.436865
0-14-3-00-41-53	0.00569204	0.00377972	1.50594	642.667	165.333	0.448791
Geothermobacter	0.00547033	0.0035408	1.54494	228.333	517.333	0.460253
Roseibacillus	0.00513316	0.00325585	1.57659	580	370	0.471009
Rubritalea	0.00500963	0.00382767	1.30879	455.667	14.6667	0.481506
Desulfatitalea	0.00485286	0.00403316	1.20324	671	247.667	0.491674
Woeseia	0.00474903	0.0047908	0.991281	686	305	0.501624
GWC2-73-18	0.00458113	0.00302106	1.5164	198.333	449	0.511223
GCA-2691205	0.00431689	0.00340702	1.26706	227.333	429.667	0.520269
UBA8950	0.00424124	0.00149741	2.83238	384.667	59.6667	0.529155
40CM-3-62-11	0.00416616	0.00181116	2.30027	273.667	313.333	0.537885
Ilumatobacter_A	0.00384587	0.00151132	2.54471	528.667	390.667	0.545943
Hydrogenophaga	0.00381031	0.00199772	1.90733	320.667	10	0.553927
Nodularia	0.00374293	0.00290233	1.28963	385.333	512.333	0.561769
Aminicenans	0.00363581	0.000650378	5.5903	267.333	13	0.569387
UBA2361	0.00353526	0.00230426	1.53423	381	85	0.576795
UBA6082	0.00303587	0.00245151	1.23837	349.667	179	0.583156
Nitrosospira	0.00301071	0.00224621	1.34035	494.333	303.667	0.589464
Caldithrix	0.00297933	0.00227195	1.31135	427	302	0.595707
Nitrospira	0.00290741	0.000658348	4.41622	228	16.3333	0.601799
UBA11883	0.00269354	0.00137833	1.95421	260	43.6667	0.607443
KBS-96	0.00263781	0.00184718	1.42802	376.667	200	0.61297
Haliangium	0.00240773	0.000547188	4.40018	201.667	198.333	0.618015
Desulforhopalus	0.00239055	0.00128003	1.86758	198.333	224.667	0.623024
Thiohalomonas	0.00233936	0.00142407	1.64273	276	244.333	0.627925
Steroidobacter	0.00217779	0.00114843	1.89632	265.667	119.333	0.632488
Luteitalea	0.00213435	0.00140328	1.52097	286	134	0.63696
RBG-16-64-12	0.00213148	0.00132242	1.6118	227	52	0.641427
Halioglobus	0.00212351	0.00170959	1.24212	265.667	80	0.645876
Lutibacter	0.00212073	0.00135977	1.55962	163.333	222.333	0.65032
Thiomicrospira	0.00203072	0.00188755	1.07585	10	135.333	0.654575
Desulfuromusa	0.00193345	0.00103843	1.8619	15	127	0.658626
GCA-2712105	0.00190344	0.00146395	1.30021	254.333	152.333	0.662614
UBA12294	0.00188121	0.00176803	1.06402	289.667	117	0.666556
Gallionella	0.00186412	0.00103735	1.79701	284.667	237.667	0.670462
Brumimicrobium	0.00184874	0.00112065	1.6497	170.333	17.6667	0.674335
GCA-2690565	0.00183956	0.00163927	1.12218	239.333	75.3333	0.67819
Sulfuricaulis	0.00182434	0.00120924	1.50867	231.667	87	0.682012
Thiobacillus	0.00179686	0.000960536	1.87068	219.333	202	0.685777
OLB17	0.00171141	0.00114037	1.50075	178.667	44.6667	0.689363
Ruminiclostridium	0.00158757	0.00060634	2.61829	0	97	0.69269
UKL13-2	0.00158278	0.00127739	1.23908	227.667	108.667	0.696006
Sulfurimonas	0.00157793	0.000806416	1.95672	22	112.333	0.699312
UBA10327	0.00154191	0.00102225	1.50834	202.667	109	0.702543
Loktanella	0.00153585	0.00125453	1.22424	180.333	44.3333	0.705761
GCA-2699585	0.00147994	0.00130804	1.13142	169	37.6667	0.708862
UBA12087	0.00144043	0.0015536	0.927161	235	129	0.71188
UBA8416	0.00143199	0.00118575	1.20767	141	193	0.714881
UBA2386	0.00142882	0.000942267	1.51636	180.667	100.667	0.717875
Desulfatiglans	0.00140327	0.00106554	1.31695	280.667	177.333	0.720815
2-02-FULL-38-14	0.00138325	0.000527099	2.62428	111	6.33333	0.723713
Kiritimatiella	0.00133715	0.000703696	1.90018	107.667	0.666667	0.726515
HTCC2170	0.0013302	0.000764244	1.74054	137.333	29	0.729302
Arctic95D-9	0.00131884	0.00128939	1.02284	138.667	48.3333	0.732065
Chondromyces	0.00131338	0.000895995	1.46584	121	109.333	0.734817
GCA-002862325	0.00129511	0.000656395	1.97307	107	3.33333	0.737531
Cyanobium	0.00128025	0.00087276	1.4669	199.333	123.333	0.740214
BD2-11	0.00125369	0.000770325	1.62749	150.333	122.333	0.74284
Altererythrobacter_B	0.00125333	0.000572027	2.19104	104.333	6	0.745467
4572-13	0.0012412	0.000816736	1.51971	125.667	20.6667	0.748067
Hoeflea	0.0012364	0.000495517	2.49518	118.667	23.6667	0.750658
Desulfurivibrio	0.00123635	0.00119998	1.03031	90.3333	32.6667	0.753248
1-14-0-65-60-17	0.00122154	0.000478053	2.55524	104.667	75.6667	0.755808
Desulfobulbus_A	0.00120104	0.000424646	2.82832	98	5.66667	0.758324
GCA-002727775	0.00118406	0.000611546	1.93618	88	105	0.760805
Lewinella_A	0.00116051	0.000843189	1.37634	129.333	57.6667	0.763237
UBA12451	0.00115111	0.000876748	1.31293	66	103.667	0.765649
LE011-02	0.00109737	0.000732669	1.49777	123	114	0.767948
Altibacter	0.00109332	0.000864641	1.26448	154	60	0.770239
Oceanicoccus	0.00107977	0.000870495	1.24041	135	45.3333	0.772502
Izimaplasma	0.00107699	0.00138942	0.775137	56.3333	11	0.774758
Rickettsia	0.00107284	0.00103377	1.0378	115	15	0.777006
GCA-2705055	0.00106788	0.000521828	2.04642	93	6	0.779244
2-12-FULL-64-23	0.00105292	0.000869999	1.21026	153.667	78.6667	0.78145
BBD-1991-12	0.00105086	0.000385895	2.72318	0	64	0.783652
Chthoniobacter	0.00105016	0.000350609	2.99524	83.3333	6	0.785852
UBA5793	0.00104857	0.00100546	1.04288	125.333	27.3333	0.788049
OLB4	0.00104413	0.000692796	1.50712	108.333	20.6667	0.790237
Rubripirellula	0.00102585	0.000462301	2.21901	94.3333	15.6667	0.792387
Pseudorhodobacter	0.00100518	0.000785545	1.27959	77.3333	0	0.794493
UBA9145	0.000999054	0.000750048	1.33199	32	77.3333	0.796586
Flavobacterium	0.000981756	0.000413052	2.37683	117.667	63.3333	0.798643
LZORAL124-64-63	0.000975229	0.000592389	1.64626	64	94	0.800687
Gemmatirosa	0.000966302	0.000783303	1.23362	106.333	123.333	0.802711
GCA-2748355	0.00094394	0.000641923	1.47049	100	26	0.804689
Lacinutrix	0.000937144	0.000629718	1.4882	113.333	112.333	0.806653
Labrenzia	0.000920551	0.000129944	7.08422	76	10.3333	0.808582
Solirubrobacter	0.000903566	0.000747963	1.20804	85	102.667	0.810475
2013-40CM-41-45	0.000897961	0.00111982	0.801882	141.333	60.3333	0.812356
GCA-2718595	0.000892484	0.000640768	1.39284	128.667	76.3333	0.814226
UBA6899	0.000886327	0.000498125	1.77933	15.3333	67.6667	0.816083
4572-78	0.00087861	0.00088586	0.991816	119	47.6667	0.817924
Thauera	0.000868179	0.000506394	1.71443	115.333	90	0.819743
Dehalogenimonas	0.000866644	0.000394441	2.19715	80	16.6667	0.821559
OLB6	0.000826853	0.000511687	1.61593	85.3333	72.6667	0.823292
UBA8473	0.000824998	0.000708179	1.16496	119.333	61.6667	0.825021
OM182	0.000806145	0.000639163	1.26125	120.667	66	0.82671
Fuerstia	0.000783224	0.000391282	2.00169	69	83.3333	0.828351
Desulfofustis	0.000777996	0.000596128	1.30508	119	69.3333	0.829981
Desulfobacula	0.000775839	0.000490753	1.58091	144	136.333	0.831606
Anaeromyxobacter	0.000740536	0.000411238	1.80075	83	50	0.833158
Thioalkalivibrio_A	0.000738688	0.000845459	0.873713	45	2.33333	0.834706
Methylibium	0.000736602	0.000224809	3.27657	55.6667	0	0.836249
UBA2475	0.000733675	0.000647906	1.13238	84	18.3333	0.837787
UBA6024	0.000720121	0.000512878	1.40408	84.6667	85.3333	0.839295
SCN-69-37	0.000706448	0.000722701	0.97751	89.3333	27.3333	0.840776
Fulvivirga	0.000682479	0.000318337	2.14389	53	42.6667	0.842206
Plesiocystis	0.000677964	0.000397794	1.70431	80.3333	31.3333	0.843626
GCA-2746365	0.00067591	0.000499207	1.35397	50.6667	70.3333	0.845042
GWF2-44-16	0.000674256	0.000519081	1.29894	87	49.3333	0.846455
Psychromonas	0.000664263	0.000430417	1.5433	7	45	0.847847
Methyloceanibacter	0.000659334	0.000403862	1.63257	67.3333	20	0.849229
UBA3006	0.000655134	0.000419093	1.56322	78	49.3333	0.850601
Thioclava	0.000650856	0.00030682	2.1213	56.6667	5.66667	0.851965
IMCC26256	0.000645628	0.00021445	3.01063	93.3333	71.3333	0.853318
NIC37A-2	0.000643346	0.000382889	1.68024	79.3333	47.6667	0.854666
bin76	0.000625963	0.000384684	1.62721	56.3333	4	0.855977
Arenimonas	0.000609529	0.000653373	0.932896	79.6667	25	0.857255
Mycobacterium	0.000606619	0.000293279	2.0684	69	80.3333	0.858526
W-Chloroflexi-9	0.000603935	0.000363275	1.66247	46.6667	31.6667	0.859791
2-02-FULL-45-21	0.000601601	0.000504145	1.19331	53.3333	1.33333	0.861052
Pseudohongiella	0.000597258	0.000451834	1.32185	62.3333	12.6667	0.862303
Pseudomonas_E	0.000595856	0.00028865	2.06428	25.6667	35.6667	0.863552
Prosthecobacter	0.00059447	0.000502275	1.18356	58.3333	22	0.864797
Rhodoferax	0.000578337	0.000401178	1.4416	23.3333	47.3333	0.866009
Gemmobacter_A	0.000573111	0.000338361	1.69379	55	14.6667	0.86721
Gimesia	0.000562813	0.000497582	1.1311	81.3333	44.6667	0.868389
Kangiella	0.000562423	0.000510233	1.10229	55.6667	13	0.869567
Hyphomicrobium	0.000561142	0.000365993	1.5332	56	14.3333	0.870743
IMCC26207	0.000556212	0.000363776	1.529	93	70.6667	0.871909
Enhygromyxa	0.000541345	0.000324297	1.66929	49	14	0.873043
UBA10441	0.000540799	0.000284501	1.90087	46.6667	50.6667	0.874176
LPB0138	0.000530446	0.000277688	1.91023	63	33.6667	0.875288
Labilibacter_A	0.000513052	0.000257553	1.99203	0	31.6667	0.876363
UBA12014	0.000511871	0.00022691	2.25583	5.33333	35.3333	0.877435
MED-G17	0.000500857	0.000329283	1.52105	44.3333	1.33333	0.878485
UBA5150	0.000494827	0.000325628	1.51961	46	8	0.879521
Minicystis	0.000491157	0.00039517	1.2429	44.6667	5	0.88055
UBA6163	0.000486283	0.000324874	1.49683	55.3333	17	0.881569
BRH-c54	0.000484754	0.000187801	2.58121	28.3333	31	0.882585
Labilithrix	0.000480205	0.000372619	1.28873	45.3333	10.3333	0.883591
GCA-2733575	0.000473512	0.000253591	1.86723	53.3333	23.6667	0.884583
Nitrosopumilus	0.000472107	0.000252476	1.86991	31.6667	27.3333	0.885573
Leaf454	0.000467066	0.000479712	0.973639	60	26.6667	0.886551
SM23-78	0.000457555	0.000175244	2.61096	21.3333	29	0.88751
Methylocystis	0.000454135	0.000170491	2.66369	44	17.3333	0.888462
Niabella	0.000448813	0.000442608	1.01402	56.3333	15	0.889402
UBA7800	0.000441023	0.000336216	1.31173	35.6667	35.3333	0.890326
Salinispira	0.000440546	0.000359579	1.22517	66	43.6667	0.891249
Rhodoplanes	0.000438179	0.000175494	2.49683	34.6667	2	0.892167
UBA6911	0.0004361	0.000144942	3.00879	31	1.33333	0.893081
Trichodesmium	0.000433018	0.000408531	1.05994	40	0	0.893988
Haliscomenobacter	0.000428991	0.000288113	1.48897	30.3333	21	0.894887
Lentisphaera	0.000421953	0.000183568	2.29862	33.6667	0	0.895771
Lentimicrobium	0.000415144	0.000265173	1.56556	40.3333	17.6667	0.896641
UBA966	0.000406683	0.000241001	1.68748	23.6667	31.6667	0.897493
S36-B12	0.000401191	0.00031848	1.25971	62	26	0.898334
HK1	0.000401001	0.000316551	1.26678	34.3333	0	0.899174
Polaromonas	0.000397519	0.000489013	0.812902	7	23.6667	0.900007
EsTjRp	0.000391368	0.000152876	2.56004	35.3333	6.33333	0.900827
Albidiferax	0.000388942	0.000318884	1.2197	34	0	0.901642
2-12-FULL-60-19	0.00038463	0.000297157	1.29437	36.3333	8.66667	0.902448
Oceanibaculum	0.000377193	0.000230517	1.63629	33.6667	3	0.903238
UBA6100	0.000376346	0.000378296	0.994846	55.3333	25	0.904027
UBA3064	0.000374818	0.000147591	2.53958	0	22.3333	0.904812
Desulfuromonas	0.000371302	0.000195624	1.89804	29	7.33333	0.90559
OLB8	0.000370442	0.000175667	2.10877	29.6667	30	0.906366
OLB13	0.000365888	0.000308535	1.18589	38.3333	5.66667	0.907133
RCC307	0.000365437	0.000303025	1.20596	4	27.3333	0.907899
XYB12-FULL-50-7	0.000363637	0.000249171	1.45939	43	25.3333	0.908661
JCVI-SCAAA005	0.000362532	0.00027347	1.32567	0	23	0.90942
UBA3125	0.000361726	0.000214641	1.68526	41.6667	39.6667	0.910178
um-filter-63-12	0.000355564	0.000235064	1.51263	42.3333	22.3333	0.910923
Spirochaetae-1	0.000353128	0.000155354	2.27305	27	0	0.911663
Delta-01	0.000351754	0.000106521	3.30221	32.3333	6.33333	0.9124
Caedibacter	0.000350988	0.000126033	2.78488	27	0	0.913136
UBA7971	0.000350072	0.000315953	1.10799	34.3333	7	0.913869
Bdellovibrio	0.000347215	0.000311936	1.1131	33.6667	7	0.914597
Sediminispirochaeta	0.000344166	0.00040214	0.855836	60.6667	31.3333	0.915318
Filomicrobium	0.000342041	0.000228775	1.4951	27.6667	4.66667	0.916034
41T-STBD-0c-01a	0.000341786	0.000217566	1.57095	40.3333	18.6667	0.916751
Sulfurovum	0.000341206	0.00032123	1.06219	23.3333	28.6667	0.917466
Conexibacter_A	0.00033401	0.000265367	1.25867	41.6667	57.6667	0.918165
Halobacteriovorax	0.000333959	0.000357764	0.933462	33.3333	4	0.918865
Berkiella	0.00033145	0.000240525	1.37803	25.3333	9.66667	0.91956
Dasania	0.000329843	0.000237305	1.38996	28	1.66667	0.920251
Sphingorhabdus	0.00032774	0.000100776	3.25216	25	0	0.920937
GCA-2692065	0.000327202	0.000240426	1.36093	0	20.6667	0.921623
CG1-02-57-44	0.000325086	0.000240172	1.35356	5	22	0.922304
Ferruginibacter	0.000322008	0.000325584	0.989016	37	7	0.922979
Kamptonema	0.000321456	0.000187417	1.71519	26.6667	0	0.923652
OLB16	0.000320196	0.000125618	2.54896	20.3333	21.3333	0.924323
Rubrivirga	0.000319186	0.000351448	0.9082	31	0	0.924992
9FT-COMBO-70-19	0.000317782	0.0003853	0.824765	19.6667	0	0.925658
Deferrisoma	0.000314964	0.000129898	2.4247	20.3333	28.3333	0.926318
B29T1	0.000310881	0.00022328	1.39234	31.6667	5.33333	0.926969
Paraglaciecola	0.000309302	8.23935e-05	3.75396	18	13.3333	0.927617
Marichromatium	0.000309019	0.000171887	1.7978	39	17	0.928265
UBA8953	0.000307512	0.000207784	1.47996	5	21.6667	0.928909
Bellilinea	0.000303881	0.000167587	1.81328	25	0	0.929546
GWA2-44-10	0.000298	0.000276109	1.07928	38	44.3333	0.93017
Coleofasciculus	0.000292196	0.000169206	1.72687	24	0	0.930783
Gemmatimonas	0.000287467	0.00019101	1.50499	21	14.3333	0.931385
UBA4664	0.000284798	0.000177174	1.60745	3	19.3333	0.931982
OXYB2-FULL-41-6	0.000284777	9.12228e-05	3.12177	21.3333	1	0.932578
UBA1545	0.000284573	0.000269854	1.05454	26.3333	0	0.933175
Limimonas	0.000280491	0.000234017	1.19859	19.3333	26	0.933762
CSP1-4	0.000280305	0.000177276	1.58118	6.66667	22.6667	0.93435
Acidihalobacter	0.000274195	0.000128688	2.1307	10	17.6667	0.934924
Methyloversatilis	0.000271743	0.000209878	1.29477	9.33333	24	0.935494
GJ-E10	0.00027173	0.000111765	2.43127	22	1.66667	0.936063
UBA4465	0.000269044	0.000205925	1.30652	23.3333	0	0.936627
Rubrivivax	0.000266943	0.000199838	1.33579	19.6667	21	0.937186
OLB19	0.000266941	0.000230509	1.15805	24	2.33333	0.937745
LS-NOB	0.000266628	0.000206171	1.29324	35.3333	23.6667	0.938304
Thiorhodovibrio	0.000264227	0.000211282	1.25059	20	0	0.938858
Fluviicola	0.000262814	0.000343409	0.765311	39.3333	13	0.939408
Defluviicoccus	0.000260572	0.000225435	1.15587	24.3333	3	0.939954
Algoriphagus	0.000259854	0.000161073	1.61327	34.3333	21	0.940499
UBA3362	0.000249089	9.97731e-05	2.49655	23.6667	17	0.941021
UBA12053	0.00024725	0.000184796	1.33796	0	15.6667	0.941539
UBA721	0.000246591	0.000189391	1.30202	20.6667	0	0.942055
21-14-0-10-47-8-A	0.000245061	0.000222025	1.10376	8.66667	17.6667	0.942569
Colwellia	0.000242498	0.000181449	1.33645	1.66667	15.6667	0.943077
Crocinitomix	0.000242442	0.000231052	1.0493	23.3333	3	0.943585
Symphothece	0.000241658	0.000261173	0.92528	23.3333	0	0.944091
Simiduia	0.000239354	0.000125509	1.90706	10	14.6667	0.944593
Solibacter	0.00023836	0.00019372	1.23044	34	19.6667	0.945092
Ralstonia	0.000237955	0.000157816	1.5078	18.3333	11.3333	0.945591
CG1-02-43-31	0.000235266	0.000160138	1.46915	26	17.3333	0.946084
DB1	0.000233302	0.000156573	1.49005	11.3333	24	0.946573
Roseomonas	0.000230428	0.000168684	1.36604	5.33333	16	0.947056
GCA-2746185	0.000230274	0.000224401	1.02617	22.6667	5.33333	0.947538
UBA6659	0.000228595	0.000136745	1.67169	19.3333	11	0.948017
UBA11650	0.000224276	0.00015492	1.44769	12.6667	13.3333	0.948487
Arcobacter	0.000222573	0.000193448	1.15056	6.33333	18	0.948953
Lyngbya	0.000221802	0.000141754	1.56469	4	18	0.949418
Marispirochaeta	0.000221008	0.000198987	1.11067	20.6667	5.66667	0.949881
UBA918	0.000217255	0.000108374	2.00468	1.33333	13.6667	0.950336
UBA9637	0.000214976	0.000114888	1.87118	0	13	0.950787
UBA8108	0.000214539	0.0001877	1.14299	23.6667	12	0.951236
Rheinheimera	0.000212536	0.000177349	1.1984	3.66667	14.6667	0.951682
Accumulibacter	0.000211955	9.60797e-05	2.20604	19	13.6667	0.952126
Gemmata	0.000206058	0.000149001	1.38293	18	2	0.952557
UBA12075	0.000205275	0.000148509	1.38224	2	14	0.952988
XYD1-37-29	0.000205115	0.000184012	1.11468	6.66667	16.3333	0.953417
Oleiphilus	0.000205014	0.000155499	1.31843	3	14.6667	0.953847
UTPRO2	0.000199791	0.000156627	1.27558	15.3333	0	0.954266
UBA12478	0.000195589	9.02423e-05	2.16738	0	12	0.954675
UBA7539	0.000194974	0.000122228	1.59516	39.3333	28	0.955084
Labilibaculum	0.000193003	0.000146347	1.31881	7.33333	14	0.955488
UBA5124	0.000192225	0.000137338	1.39965	15.3333	14.6667	0.955891
Caballeronia	0.000192117	0.000128253	1.49796	16	2.66667	0.956294
Ruminiclostridium_A	0.000190811	0.000200921	0.949681	6.33333	11.3333	0.956693
NRL2	0.000189543	0.000142818	1.32717	25	23.3333	0.957091
Devosia	0.000188506	0.000166356	1.13315	17	0	0.957486
Desulfobacterium_A	0.000188416	0.000173082	1.08859	13	6.33333	0.95788
Lenti-01	0.000188173	0.000122975	1.53018	2	12.6667	0.958275
Francisella	0.000187069	0.000111287	1.68096	0	11.6667	0.958667
Romboutsia	0.000185613	0.000144184	1.28733	13.3333	0	0.959056
UBA1067	0.000184849	0.000131428	1.40646	10	20	0.959443
Glaciecola	0.000183392	5.19278e-05	3.53166	13.6667	0	0.959827
SM-Chi-D1	0.000181904	0.00010911	1.66716	4.33333	14.6667	0.960208
Reinekea	0.000181605	6.94336e-05	2.61553	0	11	0.960589
GCF-2310495	0.000177917	0.000109093	1.63087	13	5.66667	0.960962
Hyphomonas	0.000176915	0.00015099	1.1717	7.66667	11	0.961332
1-14-0-10-47-16	0.000176595	0.000122746	1.4387	12.6667	6	0.961702
ST-NAGAB-D1	0.00017338	5.17201e-05	3.35227	25.6667	24.6667	0.962066
Thermoanaerobaculum	0.000169709	0.000136096	1.24698	14.6667	0	0.962421
MedAcidi-G1	0.00016896	0.000108056	1.56363	13	2	0.962775
Azovibrio	0.000164605	9.93525e-05	1.65678	14.6667	6.66667	0.96312
UBA5004	0.000164416	0.000121256	1.35593	1.33333	11	0.963465
SM23-61	0.000163099	0.000123599	1.31958	13	0	0.963806
Holophaga	0.000162778	0.000134742	1.20808	7	10	0.964147
Nannocystis	0.000160258	0.000135701	1.18096	14.3333	3.33333	0.964483
UBA9630	0.000156526	0.000150832	1.03775	7.33333	15	0.964811
XYA2-FULL-47-19	0.000155314	3.08749e-05	5.03044	12.3333	1	0.965137
UBA1532	0.000154549	0.000107315	1.44014	13	3	0.96546
Spirulina	0.000151814	0.000164366	0.923633	14.6667	0	0.965778
Clostridium_AD	0.000151454	8.92769e-05	1.69645	15.3333	9.33333	0.966096
Winogradskyella	0.000151427	0.000133906	1.13085	13.6667	0	0.966413
Singulisphaera	0.000149297	0.00012732	1.17262	6.66667	12	0.966726
UBA2258	0.000148856	0.000126541	1.17635	13.6667	2.66667	0.967038
Mariprofundus	0.000148755	0.000142618	1.04303	6.66667	13.3333	0.96735
UBA8515	0.000147849	0.000131034	1.12832	0	9	0.967659
Agarilytica	0.000145462	0.000144361	1.00763	13.6667	0	0.967964
1-14-0-10-44-13	0.000141694	0.000164007	0.863951	13.3333	1.66667	0.968261
Pelobacter_A	0.00013924	0.000135578	1.02701	13	0	0.968553
Rhizobacter	0.00013924	0.000135578	1.02701	13	0	0.968844
UBA9973	0.000137201	0.000175299	0.782666	2.66667	8.33333	0.969132
Truepera	0.000137181	9.10458e-05	1.50672	11.6667	1	0.969419
UBA9649	0.000136644	0.000178533	0.765372	14	0	0.969706
Pseudoalteromonas	0.000136009	0.000131584	1.03363	9.33333	10.3333	0.969991
HGW-1	0.000133064	9.18807e-05	1.44823	1.66667	9	0.97027
Synechocystis	0.000132759	0.000110068	1.20615	11.6667	0	0.970548
UBA8438	0.000132569	8.21522e-05	1.61369	8.33333	5.33333	0.970825
Dokdonella	0.000131212	7.76374e-05	1.69006	4.33333	8.66667	0.9711
Lacunisphaera	0.000131201	0.00010557	1.24278	7	10.3333	0.971375
Nitrosomonas	0.000130432	0.000102097	1.27752	8.33333	10.6667	0.971649
2-01-FULL-45-11	0.000130145	9.36731e-05	1.38935	12.6667	7	0.971921
Desulfatibacillum	0.000129776	0.000113589	1.14251	11.6667	0	0.972193
Clostridium	0.000129575	0.000110981	1.16754	10.3333	3.66667	0.972465
Blastopirellula	0.00012926	9.78401e-05	1.32114	10.3333	0	0.972736
Desulfotalea	0.000129066	0.000116338	1.10941	5.66667	8	0.973006
UBA4055	0.000128504	0.000103641	1.23989	18.6667	11	0.973275
Pantoea	0.000127568	0.00019162	0.665733	13.6667	0	0.973543
Vibrio	0.000127568	0.00019162	0.665733	13.6667	0	0.97381
RBG-13-68-16	0.00012602	9.88609e-05	1.27472	9.66667	0	0.974074
GWB1-54-5	0.000124457	0.000186947	0.665733	13.3333	0	0.974335
Sinorhizobium	0.000123554	0.00010555	1.17057	11	0	0.974594
UBA2206	0.000123233	8.41456e-05	1.46452	10	16	0.974852
UBA1146	0.000121144	0.000142548	0.84985	11.3333	1.66667	0.975106
Chitinimonas	0.000120375	0.000122752	0.980636	10	2.66667	0.975358
SWB02	0.000118377	7.2731e-05	1.6276	10	0	0.975606
Pseudanabaena	0.000118351	7.43167e-05	1.59252	17	9	0.975854
UBA6054	0.000117886	7.62551e-05	1.54594	15	9.66667	0.976101
UBA6821	0.0001163	9.74428e-05	1.19352	22.3333	16	0.976344
Treponema_E	0.00011383	9.97773e-05	1.14084	4.66667	8	0.976583
GCA-002718515	0.000113168	5.80414e-05	1.94978	13	13	0.97682
Protochlamydia	0.000112501	0.000128593	0.874865	10.3333	1.33333	0.977056
UBA12151	0.000110424	5.5455e-05	1.99123	5.66667	5.66667	0.977287
Saccharicrinis	0.000109689	0.000165433	0.66304	6	0	0.977517
UBA6170	0.000108977	0.000114676	0.95031	2.33333	7.33333	0.977745
Amoebophilus	0.000107996	8.66066e-05	1.24698	9.33333	0	0.977972
Nanopelagicus	0.000107525	9.19178e-05	1.16979	10	2	0.978197
AAA044-D11	0.000105306	0.000108093	0.974217	7.33333	4	0.978418
Fimbriiglobus	0.000104756	7.96246e-05	1.31562	8.66667	0	0.978637
Ferrimicrobium	0.000102426	8.53302e-05	1.20035	17.3333	16.3333	0.978852
UBA2199	9.67554e-05	8.18238e-05	1.18248	7	4.33333	0.979054
GCA-002774445	9.65157e-05	7.81682e-05	1.23472	8	0	0.979257
Roseivirga	9.64538e-05	0.000144884	0.665733	10.3333	0	0.979459
Tc-Br11-B2g6-7	9.59378e-05	9.47721e-05	1.0123	9	0	0.97966
Latescibacter	9.40818e-05	8.96295e-05	1.04968	9	1	0.979857
KS41	9.33348e-05	3.53474e-05	2.6405	4	5.33333	0.980053
Cetobacterium	9.27602e-05	6.58693e-05	1.40825	7.66667	2.33333	0.980247
Schlesneria	9.23104e-05	7.00664e-05	1.31747	7.33333	0	0.98044
UBA6803	9.16446e-05	8.82601e-05	1.03835	9.33333	10.6667	0.980632
Algibacter	9.0231e-05	0.000135536	0.665733	9.66667	0	0.980821
CG08-08-20-14	9.00154e-05	7.90137e-05	1.13924	0	5.33333	0.98101
GWF2-35-9	8.99847e-05	0.00010156	0.886028	0	5	0.981199
CG2-30-66-41	8.91989e-05	6.82702e-05	1.30656	7	0	0.981385
UBA9569	8.88579e-05	4.43589e-05	2.00316	0	5.33333	0.981572
Maribacter	8.78674e-05	7.29049e-05	1.20523	7.66667	2	0.981756
Pirellula	8.7601e-05	6.30002e-05	1.39049	7.66667	1	0.981939
UBA3015	8.64645e-05	6.73462e-05	1.28388	4	8.33333	0.98212
Ga0077541	8.59054e-05	4.96006e-05	1.73194	7	4.33333	0.9823
GWC2-45-44	8.58016e-05	0.000137406	0.624439	0	5.66667	0.98248
Amphiplicatus	8.40082e-05	0.000126189	0.665733	9	0	0.982656
Moritella	8.30391e-05	3.21656e-05	2.58161	0	5	0.98283
Olleya	8.11097e-05	3.55825e-05	2.27949	0	5	0.983
Neptunomonas	8.10175e-05	7.31536e-05	1.1075	7.66667	1.33333	0.98317
Planctopirus	8.05097e-05	8.32937e-05	0.966577	7.66667	0	0.983339
Sporichthya	8.01227e-05	6.11445e-05	1.31038	6.66667	0	0.983507
XYB12-FULL-38-5	7.78659e-05	6.28507e-05	1.2389	7	1.66667	0.98367
GW2011-AR1	7.77853e-05	0.000116842	0.665733	8.33333	0	0.983833
Polynucleobacter	7.77853e-05	0.000116842	0.665733	8.33333	0	0.983996
Teredinibacter	7.77853e-05	0.000116842	0.665733	8.33333	0	0.984159
GW2011-AR13	7.67539e-05	5.11374e-05	1.50093	2	5.33333	0.984319
CAG-312	7.66223e-05	6.69963e-05	1.14368	4.33333	3.66667	0.98448
UBA12411	7.46739e-05	0.000112168	0.665733	8	0	0.984636
UBA8228	7.43987e-05	7.00002e-05	1.06284	5.33333	4	0.984792
Cellvibrio	7.35129e-05	7.29706e-05	1.00743	5	0	0.984946
Nitrospira_C	7.15625e-05	0.000107494	0.665733	7.66667	0	0.985096
Jiulongibacter	7.11755e-05	6.998e-05	1.01708	6.66667	0	0.985245
SM23-31	7.03674e-05	5.49202e-05	1.28127	5.66667	0	0.985393
Leadbetterella	6.97699e-05	5.90904e-05	1.18073	4.66667	0	0.985539
6E	6.95484e-05	5.31733e-05	1.30796	3	5	0.985685
UBA12396	6.94623e-05	4.42214e-05	1.57078	5.66667	2.33333	0.98583
2-02-FULL-66-22	6.84511e-05	0.000102821	0.665733	7.33333	0	0.985974
Marinomonas	6.84511e-05	0.000102821	0.665733	7.33333	0	0.986117
Midichloria	6.84511e-05	0.000102821	0.665733	7.33333	0	0.986261
Marivivens	6.82524e-05	0.000111465	0.612322	0	3.66667	0.986404
Silvanigrella	6.82404e-05	4.73299e-05	1.4418	6.33333	1.66667	0.986547
Polaribacter	6.81931e-05	7.66764e-05	0.889362	6.66667	0	0.98669
UBA5553	6.81259e-05	3.4808e-05	1.95719	4	0	0.986832
C7867-001	6.80167e-05	8.6015e-05	0.790754	3.66667	3.33333	0.986975
CG1-02-35-32	6.45925e-05	5.6107e-05	1.15124	2.66667	3.66667	0.98711
LPB0005	6.30565e-05	5.14663e-05	1.2252	5.66667	1.33333	0.987242
Ga0077550	6.24955e-05	5.44006e-05	1.1488	0	4	0.987373
Geobacter_B	6.22901e-05	5.00284e-05	1.2451	4.33333	0	0.987504
Massilia	6.22283e-05	9.34734e-05	0.665733	6.66667	0	0.987634
Reyranella	6.22283e-05	9.34734e-05	0.665733	6.66667	0	0.987764
Vermiphilus	6.22283e-05	9.34734e-05	0.665733	6.66667	0	0.987895
2-12-FULL-69-37	6.21094e-05	7.29037e-05	0.851938	0	4	0.988025
Thiodiazotropha	6.12567e-05	6.14713e-05	0.996508	3.33333	4.33333	0.988153
Zag1	6.05352e-05	2.13032e-05	2.8416	0	3.66667	0.98828
UBA2565	6.04356e-05	5.98526e-05	1.00974	3.66667	0	0.988407
Chromobacterium	6.03881e-05	4.59157e-05	1.3152	3	0	0.988533
XYC2-FULL-35-21	5.93541e-05	5.8091e-05	1.02174	1	4	0.988658
Desulfamplus	5.91169e-05	8.87997e-05	0.665733	6.33333	0	0.988782
Rhodobacter_A	5.91169e-05	8.87997e-05	0.665733	6.33333	0	0.988905
1-14-0-10-34-76	5.91046e-05	6.1981e-05	0.953592	6	1.33333	0.989029
Pseudobacteriovorax	5.88355e-05	6.13555e-05	0.958927	4	2.33333	0.989153
UBA618	5.87551e-05	7.22763e-05	0.812923	3.33333	3	0.989276
UBA1550	5.87298e-05	5.2801e-05	1.11229	5.33333	0	0.989399
2-12-FULL-52-36	5.84718e-05	4.42865e-05	1.32031	4.66667	0	0.989521
1-14-0-10-41-10	5.74175e-05	5.08331e-05	1.12953	0	3.33333	0.989642
GCA-2737725	5.60054e-05	8.4126e-05	0.665733	6	0	0.989759
Mucilaginibacter	5.60054e-05	8.4126e-05	0.665733	6	0	0.989876
navibacteriae-3	5.60054e-05	8.4126e-05	0.665733	6	0	0.989994
Pseudorhodobacter_A	5.60054e-05	8.4126e-05	0.665733	6	0	0.990111
Sedimenticola	5.60054e-05	8.4126e-05	0.665733	6	0	0.990228
Thalassomonas	5.60054e-05	8.4126e-05	0.665733	6	0	0.990346
UBA1014	5.60054e-05	8.4126e-05	0.665733	6	0	0.990463
HCHbin5	5.45002e-05	5.62731e-05	0.968495	3.66667	2	0.990577
Goldbacteria-1	5.35534e-05	4.20143e-05	1.27465	4.33333	0	0.990689
UBA12079	5.29559e-05	4.936e-05	1.07285	3.33333	0	0.9908
Ferriphaselus	5.2894e-05	7.94523e-05	0.665733	5.66667	0	0.990911
Shewanella	5.2894e-05	7.94523e-05	0.665733	5.66667	0	0.991022
Flexithrix	5.2636e-05	5.40388e-05	0.974041	5	0	0.991132
UBA12108	5.2636e-05	5.40388e-05	0.974041	5	0	0.991243
Williamwhitmania	5.23583e-05	7.91887e-05	0.661184	2.33333	0	0.991352
Simkania	5.2249e-05	4.10965e-05	1.27137	4	0	0.991462
UBA1568	5.20152e-05	4.58088e-05	1.13549	0	3.33333	0.991571
Marithrix	5.02323e-05	6.35503e-05	0.790433	0.666667	3	0.991676
AABM5-125-24	4.97826e-05	7.47787e-05	0.665733	5.33333	0	0.99178
Tindallia	4.97826e-05	7.47787e-05	0.665733	5.33333	0	0.991885
Um-filter-41-14	4.8884e-05	4.43065e-05	1.10331	3.33333	1	0.991987
UBA2284	4.83255e-05	6.23302e-05	0.775315	2.33333	2.66667	0.992088
Turneriella	4.80097e-05	4.8584e-05	0.98818	3.33333	1.66667	0.992189
UBA10014	4.77399e-05	4.73169e-05	1.00894	0	3	0.992289
Crocosphaera	4.66712e-05	7.0105e-05	0.665733	5	0	0.992387
Hymenobacter	4.66712e-05	7.0105e-05	0.665733	5	0	0.992485
Planktothrix	4.66712e-05	7.0105e-05	0.665733	5	0	0.992582
UBA952	4.66712e-05	7.0105e-05	0.665733	5	0	0.99268
2-12-FULL-50-11	4.50077e-05	3.95068e-05	1.13924	0	2.66667	0.992774
Rhodopirellula	4.48786e-05	6.7876e-05	0.661184	2	0	0.992868
UBA12049	4.38501e-05	3.87357e-05	1.13203	0	2.66667	0.99296
Coccinistipes	4.35598e-05	6.54313e-05	0.665733	4.66667	0	0.993052
Mageeibacillus	4.35598e-05	6.54313e-05	0.665733	4.66667	0	0.993143
Prochlorococcus_C	4.35598e-05	6.54313e-05	0.665733	4.66667	0	0.993234
Robiginitalea	4.33186e-05	4.91807e-05	0.880805	2.66667	2	0.993325
GCA-2716765	4.21302e-05	4.10431e-05	1.02649	2.33333	2	0.993413
UBA9959	4.1821e-05	5.81043e-05	0.719757	1.66667	2	0.993501
UBA5691	4.11078e-05	3.15532e-05	1.30281	3	0	0.993587
navibacteriae-4	4.09025e-05	5.75592e-05	0.710618	1.33333	2	0.993673
Octadecabacter	4.04484e-05	6.07577e-05	0.665733	4.33333	0	0.993757
OLB14	4.04484e-05	6.07577e-05	0.665733	4.33333	0	0.993842
Saprospira	4.04484e-05	6.07577e-05	0.665733	4.33333	0	0.993927
UBA147	4.04484e-05	6.07577e-05	0.665733	4.33333	0	0.994012
Dyella_A	4.03772e-05	6.46616e-05	0.624439	0	2.66667	0.994096
UBA1547	4.03772e-05	6.46616e-05	0.624439	0	2.66667	0.994181
Desulfomicrobium	4.0368e-05	4.54826e-05	0.887547	3.66667	0.666667	0.994265
SM1-73	3.99841e-05	5.75636e-05	0.694607	1	2	0.994349
UBA2033	3.8247e-05	3.8504e-05	0.993324	1.33333	2.66667	0.994429
GWB1-41-6	3.81401e-05	3.77831e-05	1.00945	3	1	0.994509
Desulfobacter	3.76047e-05	4.73808e-05	0.793668	3.66667	0.333333	0.994588
Aeromonas	3.7337e-05	5.6084e-05	0.665733	4	0	0.994666
Emcibacter	3.7337e-05	5.6084e-05	0.665733	4	0	0.994745
GCA-2687815	3.7337e-05	5.6084e-05	0.665733	4	0	0.994823
Geminocystis	3.7337e-05	5.6084e-05	0.665733	4	0	0.994901
MYbin3	3.7337e-05	5.6084e-05	0.665733	4	0	0.994979
OLB7	3.69499e-05	2.79049e-05	1.32414	3	0	0.995057
Rs-D17	3.43518e-05	2.52389e-05	1.36107	2.33333	1.33333	0.995129
Labilibacter	3.42256e-05	5.14103e-05	0.665733	3.66667	0	0.9952
Marivita	3.42256e-05	5.14103e-05	0.665733	3.66667	0	0.995272
Methylotenera	3.42256e-05	5.14103e-05	0.665733	3.66667	0	0.995344
Reichenbachiella	3.42256e-05	5.14103e-05	0.665733	3.66667	0	0.995416
Thermogutta	3.42256e-05	5.14103e-05	0.665733	3.66667	0	0.995487
1-14-0-10-36-32	3.25984e-05	5.25499e-05	0.620333	0	2	0.995556
UBA1565	3.25539e-05	4.56628e-05	0.712918	0.666667	2	0.995624
UBA10138	3.24526e-05	4.29826e-05	0.755018	1.66667	1.66667	0.995692
UBA919	3.18266e-05	3.15446e-05	1.00894	0	2	0.995758
1-14-0-20-39-49	3.11141e-05	4.67367e-05	0.665733	3.33333	0	0.995824
4484-219	3.11141e-05	4.67367e-05	0.665733	3.33333	0	0.995889
Confluentimicrobium	3.11141e-05	4.67367e-05	0.665733	3.33333	0	0.995954
DTU008	3.11141e-05	4.67367e-05	0.665733	3.33333	0	0.996019
Erwinia	3.11141e-05	4.67367e-05	0.665733	3.33333	0	0.996084
GCF-002259525	3.11141e-05	4.67367e-05	0.665733	3.33333	0	0.99615
Lysobacter	3.11141e-05	4.67367e-05	0.665733	3.33333	0	0.996215
Neochlamydia	3.11141e-05	4.67367e-05	0.665733	3.33333	0	0.99628
Sphingomonas	3.11141e-05	4.67367e-05	0.665733	3.33333	0	0.996345
Tychonema	3.11141e-05	4.67367e-05	0.665733	3.33333	0	0.99641
1-14-0-10-49-15	3.10238e-05	5.06659e-05	0.612322	0	1.66667	0.996475
GCA-002708145	3.10238e-05	5.06659e-05	0.612322	0	1.66667	0.99654
Um-filter-41-35	3.10238e-05	5.06659e-05	0.612322	0	1.66667	0.996605
UBA1557	3.02829e-05	4.84962e-05	0.624439	0	2	0.996669
UBA8498	3.02829e-05	4.84962e-05	0.624439	0	2	0.996732
UBA3079	2.9919e-05	4.52507e-05	0.661184	1.33333	0	0.996795
34-128	2.80027e-05	4.2063e-05	0.665733	3	0	0.996854
Granulosicoccus	2.80027e-05	4.2063e-05	0.665733	3	0	0.996912
GWB1-50-10	2.80027e-05	4.2063e-05	0.665733	3	0	0.996971
HO2-FULL-38-9	2.80027e-05	4.2063e-05	0.665733	3	0	0.99703
SM1-50	2.80027e-05	4.2063e-05	0.665733	3	0	0.997088
UBA2103	2.80027e-05	4.2063e-05	0.665733	3	0	0.997147
um-filter-43-11	2.80027e-05	4.2063e-05	0.665733	3	0	0.997206
XYB2-FULL-38-15	2.80027e-05	4.2063e-05	0.665733	3	0	0.997264
2-01-FULL-50-24	2.78821e-05	2.81771e-05	0.989531	2	1	0.997323
2-02-FULL-46-19	2.77447e-05	2.13857e-05	1.29735	2.33333	0	0.997381
1-14-0-10-44-23	2.71654e-05	4.37916e-05	0.620333	0	1.66667	0.997438
GWE2-31-10	2.52358e-05	4.04135e-05	0.624439	0	1.66667	0.997491
UBA969	2.52358e-05	4.04135e-05	0.624439	0	1.66667	0.997544
Algibacter_A	2.48913e-05	3.73893e-05	0.665733	2.66667	0	0.997596
Cellulosilyticum	2.48913e-05	3.73893e-05	0.665733	2.66667	0	0.997648
Desulfonatronum	2.48913e-05	3.73893e-05	0.665733	2.66667	0	0.9977
Rhodobacter	2.48913e-05	3.73893e-05	0.665733	2.66667	0	0.997752
UBA10103	2.48913e-05	3.73893e-05	0.665733	2.66667	0	0.997804
UBA2766	2.48913e-05	3.73893e-05	0.665733	2.66667	0	0.997857
2-12-FULL-37-12	2.48191e-05	4.05327e-05	0.612322	0	1.33333	0.997909
Leptospira	2.48191e-05	4.05327e-05	0.612322	0	1.33333	0.997961
Sulfurospirillum_A	2.48191e-05	4.05327e-05	0.612322	0	1.33333	0.998013
Bin16	2.43753e-05	3.67629e-05	0.66304	1.33333	0	0.998064
Obscuribacter	2.43753e-05	3.67629e-05	0.66304	1.33333	0	0.998115
RBG-13-40-8	2.3595e-05	3.05763e-05	0.771677	1	1.33333	0.998164
XYB2-FULL-49-35	2.35807e-05	2.30936e-05	1.02109	1.66667	0.666667	0.998214
Waddlia	2.24393e-05	3.3938e-05	0.661184	1	0	0.998261
C7867-006	2.17799e-05	3.27157e-05	0.665733	2.33333	0	0.998306
HTCC2207	2.17799e-05	3.27157e-05	0.665733	2.33333	0	0.998352
UBA2137	2.17799e-05	3.27157e-05	0.665733	2.33333	0	0.998397
UBA5194	2.17799e-05	3.27157e-05	0.665733	2.33333	0	0.998443
Gracilimonas	2.17323e-05	3.50333e-05	0.620333	0	1.33333	0.998489
UBA6824	2.01886e-05	3.23308e-05	0.624439	0	1.33333	0.998531
2-02-FULL-49-12	1.86685e-05	2.8042e-05	0.665733	2	0	0.99857
4484-7	1.86685e-05	2.8042e-05	0.665733	2	0	0.998609
Arenibacter	1.86685e-05	2.8042e-05	0.665733	2	0	0.998648
Fangia	1.86685e-05	2.8042e-05	0.665733	2	0	0.998687
Fibrobacter	1.86685e-05	2.8042e-05	0.665733	2	0	0.998727
GCA-002779875	1.86685e-05	2.8042e-05	0.665733	2	0	0.998766
Paludisphaera	1.86685e-05	2.8042e-05	0.665733	2	0	0.998805
Propionivibrio	1.86685e-05	2.8042e-05	0.665733	2	0	0.998844
UBA2779	1.86685e-05	2.8042e-05	0.665733	2	0	0.998883
XYB2-FULL-45-9	1.86685e-05	2.8042e-05	0.665733	2	0	0.998922
GCA-2402105	1.86143e-05	3.03995e-05	0.612322	0	1	0.998961
XYB1-40-15	1.86143e-05	3.03995e-05	0.612322	0	1	0.999
Nitrolancea	1.85881e-05	1.87847e-05	0.989531	1.33333	0.666667	0.999039
Terasakiella	1.85881e-05	1.87847e-05	0.989531	1.33333	0.666667	0.999078
UBA1544	1.82815e-05	2.75722e-05	0.66304	1	0	0.999116
Pirellula_A	1.62992e-05	2.62749e-05	0.620333	0	1	0.99915
bin103	1.55571e-05	2.33683e-05	0.665733	1.66667	0	0.999183
UBA5272	1.55571e-05	2.33683e-05	0.665733	1.66667	0	0.999216
UBA917	1.55571e-05	2.33683e-05	0.665733	1.66667	0	0.999248
UBA9631	1.55571e-05	2.33683e-05	0.665733	1.66667	0	0.999281
WMHbinv6	1.55571e-05	2.33683e-05	0.665733	1.66667	0	0.999313
Cellulophaga	1.51415e-05	2.42481e-05	0.624439	0	1	0.999345
2-12-FULL-44-17	1.49595e-05	2.26253e-05	0.661184	0.666667	0	0.999376
2-02-FULL-47-50	1.24457e-05	1.86947e-05	0.665733	1.33333	0	0.999403
41-12-T18	1.24457e-05	1.86947e-05	0.665733	1.33333	0	0.999429
Bdellovibrio_A	1.24457e-05	1.86947e-05	0.665733	1.33333	0	0.999455
CG1-02-31-27	1.24457e-05	1.86947e-05	0.665733	1.33333	0	0.999481
Formivibrio	1.24457e-05	1.86947e-05	0.665733	1.33333	0	0.999507
GWA2-66-18	1.24457e-05	1.86947e-05	0.665733	1.33333	0	0.999533
Limnobacter	1.24457e-05	1.86947e-05	0.665733	1.33333	0	0.999559
Parachlamydia	1.24457e-05	1.86947e-05	0.665733	1.33333	0	0.999585
UBA1369	1.24457e-05	1.86947e-05	0.665733	1.33333	0	0.999611
UBA3361	1.24457e-05	1.86947e-05	0.665733	1.33333	0	0.999637
um-filter-42-10	1.24457e-05	1.86947e-05	0.665733	1.33333	0	0.999663
WO2-FULL-39-10	1.24457e-05	1.86947e-05	0.665733	1.33333	0	0.999689
UBA6539	1.21876e-05	1.83815e-05	0.66304	0.666667	0	0.999715
UBA2022	1.08661e-05	1.75166e-05	0.620333	0	0.666667	0.999738
XYB1-36-10	1.08661e-05	1.75166e-05	0.620333	0	0.666667	0.999761
XYD1-FULL-39-28	1.08661e-05	1.75166e-05	0.620333	0	0.666667	0.999783
Alkanindiges	1.00943e-05	1.61654e-05	0.624439	0	0.666667	0.999804
1-14-0-20-39-34	9.33424e-06	1.4021e-05	0.665733	1	0	0.999824
Hepatoplasma	9.33424e-06	1.4021e-05	0.665733	1	0	0.999844
Microscilla	9.33424e-06	1.4021e-05	0.665733	1	0	0.999863
Pedobacter_A	9.33424e-06	1.4021e-05	0.665733	1	0	0.999883
TMED27	9.33424e-06	1.4021e-05	0.665733	1	0	0.999902
UBA8231	9.33424e-06	1.4021e-05	0.665733	1	0	0.999922
UBA9933	9.33424e-06	1.4021e-05	0.665733	1	0	0.999941
WO2-FULL-39-9	9.33424e-06	1.4021e-05	0.665733	1	0	0.999961
Agaribacterium	6.22283e-06	9.34734e-06	0.665733	0.666667	0	0.999974
UBA2144	6.22283e-06	9.34734e-06	0.665733	0.666667	0	0.999987
UBA73	6.22283e-06	9.34734e-06	0.665733	0.666667	0	1

## Sheet: Shallow - Deep 2017
Genus	average	sd	ratio	ava	avb	cumsum
Nodularia	0.0773948	0.0729697	1.06064	385.333	5034.67	0.1057
Desulfobacula	0.0428827	0.0284482	1.5074	144	2960.67	0.164267
UBA6092	0.0363383	0.0146074	2.48766	2407.67	171	0.213895
Desulfatiglans	0.0281903	0.0190095	1.48296	280.667	2076.33	0.252395
CG2-30-66-27	0.0258245	0.0144841	1.78296	1967	469	0.287665
Caldilinea	0.0222496	0.00955704	2.32809	1514.67	94.3333	0.318052
Desulfobulbus	0.0145738	0.00717202	2.03204	1009	98.6667	0.337956
Wenzhouxiangella	0.0138194	0.0087127	1.58612	1198.67	247.667	0.356829
Congregibacter	0.0131513	0.00689794	1.90656	1088.67	516.667	0.37479
UBA1847	0.0104712	0.00825586	1.26833	1101.67	328.333	0.389091
UBA1844	0.00985523	0.00678747	1.45197	846	140.333	0.402551
LE011-02	0.00957178	0.00704119	1.3594	123	723.667	0.415623
ELB16-189	0.00881746	0.00444015	1.98585	663.667	98.3333	0.427666
Mor1	0.00874496	0.00457607	1.91102	639.333	61.6667	0.439609
0-14-3-00-41-53	0.00857401	0.00454412	1.88683	642.667	77.3333	0.451319
Woeseia	0.00829302	0.00545158	1.52121	686	88.3333	0.462645
Desulfatitalea	0.00769069	0.00541825	1.41941	671	201.333	0.473148
Ignavibacterium	0.00735972	0.00563434	1.30623	731.333	258.333	0.483199
Roseibacillus	0.00699116	0.0044771	1.56154	580	292	0.492748
Nitrosospira	0.00685812	0.00297653	2.30407	494.333	60.6667	0.502114
Ilumatobacter_A	0.00680723	0.00449358	1.51488	528.667	160.667	0.511411
Draconibacterium	0.00676644	0.00425385	1.59066	448.667	578.667	0.520652
Magnetomorum	0.00658217	0.0049152	1.33915	564.333	144.667	0.529641
UBA8950	0.00559435	0.00260243	2.14966	384.667	37.6667	0.537282
Caldithrix	0.00558924	0.00289891	1.92805	427	54	0.544915
Rubritalea	0.0055417	0.00433048	1.2797	455.667	28	0.552484
Sulfurimonas	0.00530206	0.00377223	1.40555	22	365.333	0.559725
UBA2361	0.00515415	0.00255494	2.01733	381	35.6667	0.566764
KBS-96	0.00500948	0.00272862	1.83591	376.667	51	0.573606
Aminicenans	0.00441374	0.00189835	2.32505	267.333	11	0.579634
UBA12294	0.00437292	0.00182445	2.39684	289.667	7.33333	0.585606
UBA6082	0.00414475	0.00330224	1.25514	349.667	37.3333	0.591266
Cyanobium	0.00408605	0.00337825	1.20952	199.333	358	0.596847
Luteitalea	0.00407211	0.00199105	2.0452	286	16	0.602408
Psychromonas	0.00382052	0.00479665	0.796497	7	293	0.607626
UBA11883	0.00381994	0.00173023	2.20777	260	12.6667	0.612843
Gallionella	0.00379567	0.00205813	1.84423	284.667	54	0.618027
Desulfurivibrio	0.00368292	0.00471431	0.781221	90.3333	183.333	0.623057
Desulfobacterium_A	0.00366819	0.00274018	1.33867	13	256.667	0.628067
Nitrospira	0.00354906	0.00155156	2.28741	228	14.6667	0.632914
Hydrogenophaga	0.00352587	0.00258482	1.36407	320.667	76.6667	0.637729
Halioglobus	0.00352111	0.00214447	1.64194	265.667	36	0.642538
Steroidobacter	0.00351498	0.00240652	1.46061	265.667	80.6667	0.647338
LZORAL124-64-63	0.00340324	0.00277985	1.22426	64	268.667	0.651986
40CM-3-62-11	0.00332805	0.00263853	1.26133	273.667	22.3333	0.656532
UBA6803	0.00323037	0.00242608	1.33152	9.33333	224.667	0.660943
Sulfuricaulis	0.00320956	0.00171304	1.87361	231.667	29	0.665327
Thiohalomonas	0.0031689	0.00213031	1.48753	276	70	0.669655
GCA-2691205	0.00315661	0.00192188	1.64245	227.333	31	0.673966
RBG-16-64-12	0.00307953	0.00181601	1.69577	227	36.6667	0.678171
GCA-2712105	0.00304824	0.00178942	1.70348	254.333	78.3333	0.682335
UBA2386	0.00297563	0.00218805	1.35995	180.667	243.333	0.686398
UKL13-2	0.00296945	0.0013945	2.12941	227.667	27	0.690454
UBA12087	0.00284257	0.00186755	1.52208	235	100.333	0.694336
Geothermobacter	0.00283207	0.00199812	1.41737	228.333	52.6667	0.698204
GWC2-73-18	0.00281862	0.00167669	1.68106	198.333	35	0.702053
Desulforhopalus	0.00275105	0.00159052	1.72965	198.333	125.333	0.705811
Haliangium	0.00268233	0.00160361	1.67268	201.667	9.66667	0.709474
UBA4055	0.00256916	0.00221013	1.16244	18.6667	189.667	0.712983
GCA-2690565	0.00255589	0.00171925	1.48663	239.333	109.667	0.716473
UBA12451	0.00253972	0.00191565	1.32578	66	192.667	0.719942
OLB17	0.00252388	0.00156294	1.61483	178.667	12	0.723389
UBA10327	0.00246345	0.00144993	1.69901	202.667	41.6667	0.726753
Thiobacillus	0.00238676	0.00142067	1.68003	219.333	150.333	0.730013
Lutibacter	0.0023131	0.00144694	1.59862	163.333	204.333	0.733172
GCA-2699585	0.00230105	0.00128766	1.787	169	4.33333	0.736315
Treponema_E	0.00226327	0.001576	1.43609	4.66667	153.333	0.739406
GWF2-44-16	0.00225421	0.00176273	1.27882	87	179.333	0.742484
UBA5619	0.00224306	0.00198048	1.13258	0	156.333	0.745548
Brumimicrobium	0.0021796	0.00138606	1.57251	170.333	20.3333	0.748525
Ruminiclostridium_A	0.00217058	0.00265316	0.818112	6.33333	166	0.751489
Desulfuromusa	0.00215599	0.00210676	1.02337	15	158.333	0.754433
2-12-FULL-64-23	0.002095	0.00106132	1.97395	153.667	12.3333	0.757295
Flavobacterium	0.00203034	0.00127727	1.5896	117.667	129.667	0.760068
Loktanella	0.00201592	0.00141344	1.42625	180.333	112	0.762821
Arctic95D-9	0.00188467	0.00140364	1.3427	138.667	84	0.765395
BD2-11	0.00186486	0.00124336	1.49985	150.333	32.6667	0.767942
Ruminiclostridium	0.00184267	0.00100444	1.83452	0	116.333	0.770458
Altibacter	0.0017779	0.00122912	1.44649	154	41	0.772886
UBA8416	0.00177058	0.00140778	1.25771	141	56.3333	0.775305
GCA-2718595	0.0017463	0.000975301	1.79052	128.667	16.6667	0.777689
UBA5793	0.00169422	0.000978322	1.73176	125.333	2.66667	0.780003
2013-40CM-41-45	0.00167192	0.00132785	1.25912	141.333	23	0.782287
2-02-FULL-38-14	0.00164611	0.000828791	1.98615	111	7	0.784535
Gemmatirosa	0.00160567	0.000889983	1.80415	106.333	7	0.786728
Chondromyces	0.00160059	0.00128665	1.244	121	18	0.788914
Oceanicoccus	0.00159688	0.00101232	1.57745	135	41.6667	0.791095
HTCC2170	0.00155589	0.00096534	1.61175	137.333	45	0.79322
4572-13	0.00154668	0.000979108	1.57968	125.667	17	0.795332
Thauera	0.00152398	0.000947158	1.609	115.333	24.6667	0.797413
Lewinella_A	0.00151797	0.00122037	1.24387	129.333	20.6667	0.799486
OM182	0.0015134	0.000983324	1.53907	120.667	26.3333	0.801553
4572-78	0.0014888	0.00102285	1.45554	119	12.6667	0.803587
XYD1-37-29	0.00148668	0.00153989	0.965448	6.66667	112	0.805617
Altererythrobacter_B	0.00148177	0.0008077	1.83455	104.333	7.66667	0.807641
UBA8473	0.00146442	0.000955719	1.53227	119.333	21.3333	0.809641
Hoeflea	0.00145855	0.00110075	1.32504	118.667	79	0.811633
GCA-2748355	0.00142815	0.000834916	1.71054	100	0	0.813583
Desulfofustis	0.00141585	0.000730444	1.93835	119	48	0.815517
Fuerstia	0.00138143	0.0011385	1.21338	69	125.667	0.817404
Kiritimatiella	0.00138039	0.000930146	1.48406	107.667	18.6667	0.819289
IMCC26256	0.00134768	0.000935934	1.43993	93.3333	17	0.821129
Chthoniobacter	0.0013297	0.000563088	2.36145	83.3333	1.66667	0.822945
GCA-2705055	0.00132777	0.000616705	2.153	93	1.66667	0.824759
Desulfobulbus_A	0.00131745	0.000548771	2.40072	98	8.66667	0.826558
IMCC26207	0.00131675	0.000738695	1.78254	93	70	0.828356
Desulfamplus	0.00130365	0.000918348	1.41956	6.33333	88.3333	0.830137
Izimaplasma	0.00129737	0.00192461	0.674097	56.3333	14.3333	0.831909
Sediminispirochaeta	0.001294	0.000989989	1.30709	60.6667	106.667	0.833676
GCA-002862325	0.00126872	0.000866345	1.46446	107	26	0.835409
Lentimicrobium	0.00126493	0.00124429	1.01659	40.3333	98	0.837136
Labrenzia	0.00126362	0.000560421	2.25478	76	3.66667	0.838862
Dehalogenimonas	0.001257	0.000861734	1.45869	80	9	0.840579
OLB4	0.00124986	0.000773396	1.61607	108.333	19.3333	0.842286
Algoriphagus	0.00124163	0.0014494	0.856649	34.3333	107.667	0.843981
Rickettsia	0.00122971	0.00111573	1.10216	115	16.3333	0.845661
UBA6024	0.00118891	0.000870176	1.36629	84.6667	86	0.847285
UBA3006	0.0011588	0.000725307	1.59766	78	93.3333	0.848867
NIC37A-2	0.00114795	0.000595708	1.92704	79.3333	0	0.850435
1-14-0-65-60-17	0.00114412	0.00106595	1.07333	104.667	19.6667	0.851998
Plesiocystis	0.00114389	0.00065465	1.74734	80.3333	5	0.85356
Solirubrobacter	0.00112491	0.000808091	1.39206	85	73.6667	0.855096
Methyloceanibacter	0.00111808	0.000492457	2.27041	67.3333	1.33333	0.856623
SCN-69-37	0.00110868	0.00078996	1.40346	89.3333	10	0.858137
Anaeromyxobacter	0.00110492	0.000722596	1.5291	83	11	0.859646
Pseudorhodobacter	0.00107396	0.0009576	1.12151	77.3333	44.6667	0.861113
OLB6	0.00106686	0.000764156	1.39613	85.3333	16.3333	0.86257
Lacinutrix	0.00106562	0.000560969	1.8996	113.333	78.6667	0.864025
Rubripirellula	0.0010655	0.000616439	1.72848	94.3333	24.3333	0.865481
Sulfurovum	0.00104682	0.000733135	1.42786	23.3333	73	0.86691
Mycobacterium	0.00104596	0.000734019	1.42498	69	95.3333	0.868339
UBA2475	0.00101165	0.000761386	1.3287	84	14	0.86972
UBA2199	0.001002	0.00106958	0.936818	7	81	0.871089
Marinobacter	0.000994364	0.00162419	0.61222	0	53.3333	0.872447
Arenimonas	0.000958521	0.000643093	1.49048	79.6667	49.3333	0.873756
Leaf454	0.000945547	0.000581079	1.62723	60	56	0.875047
Thioalkalivibrio_A	0.000942576	0.00113774	0.82846	45	0	0.876335
GCA-002727775	0.00093252	0.00069793	1.33612	88	25.3333	0.877608
Gemmobacter_A	0.000910918	0.000438818	2.07584	55	0	0.878852
Gimesia	0.000879265	0.000565831	1.55393	81.3333	43	0.880053
Methylibium	0.000863303	0.000339332	2.54413	55.6667	0	0.881232
Arcobacter	0.000844726	0.000771463	1.09497	6.33333	63	0.882386
Hyphomicrobium	0.000821685	0.000613037	1.34035	56	13.6667	0.883508
UBA6163	0.000804447	0.000512439	1.56984	55.3333	19	0.884607
bin76	0.000796285	0.000399382	1.99379	56.3333	0	0.885694
Pseudohongiella	0.000795804	0.000518848	1.53379	62.3333	8	0.886781
Salinispira	0.000789303	0.000579248	1.36264	66	16.3333	0.887859
RCC307	0.000789019	0.000692275	1.13975	4	56.6667	0.888937
Thioclava	0.000774367	0.000455325	1.70069	56.6667	6.66667	0.889994
S36-B12	0.000773346	0.000522015	1.48146	62	23.6667	0.89105
GCA-2733575	0.000739891	0.000389986	1.89722	53.3333	14.3333	0.892061
UBA6100	0.000716287	0.000467146	1.53333	55.3333	6.66667	0.893039
UBA3125	0.000702465	0.000463315	1.51617	41.6667	0	0.893999
Conexibacter_A	0.000696103	0.000468871	1.48464	41.6667	7	0.894949
UBA12014	0.000690792	0.000414502	1.66656	5.33333	48.6667	0.895893
2-02-FULL-45-21	0.000690289	0.000461319	1.49634	53.3333	30.3333	0.896835
GCA-2746365	0.000688038	0.000473638	1.45267	50.6667	40.3333	0.897775
UBA7539	0.000678976	0.000264948	2.56267	39.3333	0	0.898702
Niabella	0.000676158	0.000512874	1.31837	56.3333	8.66667	0.899626
XYB12-FULL-50-7	0.000664716	0.000436876	1.52152	43	19.6667	0.900534
HGW-1	0.000664369	0.000550925	1.20592	1.66667	46.6667	0.901441
UBA2779	0.00066166	0.000571049	1.15867	2	46.6667	0.902345
Rhodoferax	0.000648304	0.000592217	1.09471	23.3333	39.3333	0.90323
Kangiella	0.00064323	0.000661105	0.972962	55.6667	0	0.904109
GWA2-44-10	0.000633883	0.000277738	2.28231	38	1.66667	0.904974
Enhygromyxa	0.000633694	0.000534667	1.18521	49	0	0.90584
Prosthecobacter	0.000630455	0.000612803	1.02881	58.3333	15.6667	0.906701
Methylocystis	0.000625792	0.000426668	1.4667	44	10.3333	0.907555
LPB0138	0.000623677	0.000444881	1.4019	63	34.6667	0.908407
UBA6821	0.000612938	0.000626155	0.978891	22.3333	54.3333	0.909244
UBA5150	0.000607639	0.000425621	1.42765	46	4	0.910074
UBA2284	0.000591947	0.000630731	0.93851	2.33333	44	0.910883
MED-G17	0.000569639	0.000385045	1.47941	44.3333	2.66667	0.911661
Minicystis	0.00055811	0.000490119	1.13872	44.6667	0	0.912423
Labilithrix	0.000552571	0.000505745	1.09259	45.3333	0	0.913177
Fulvivirga	0.000550785	0.00057847	0.952142	53	4.66667	0.91393
Rhodoplanes	0.000550152	0.000239765	2.29455	34.6667	0	0.914681
UBA6911	0.000545683	0.000259907	2.09953	31	0	0.915426
XYC2-FULL-35-21	0.000530314	0.000595705	0.89023	1	39.6667	0.916151
Rheinheimera	0.000527264	0.000502923	1.0484	3.66667	38.3333	0.916871
Delta-01	0.000526074	0.00027446	1.91676	32.3333	2.33333	0.917589
W-Chloroflexi-9	0.000526023	0.000544967	0.965237	46.6667	1	0.918308
LS-NOB	0.000517295	0.00026838	1.92747	35.3333	2.33333	0.919014
Marichromatium	0.000515908	0.000332032	1.55379	39	15.3333	0.919719
Lentisphaera	0.000488952	0.000221684	2.20562	33.6667	0	0.920386
OLB13	0.000488054	0.000309935	1.5747	38.3333	2	0.921053
2-12-FULL-60-19	0.000487258	0.000432425	1.1268	36.3333	0	0.921718
Trichodesmium	0.000479209	0.00045379	1.05601	40	0	0.922373
Oceanibaculum	0.000478721	0.000260161	1.84009	33.6667	0	0.923027
um-filter-63-12	0.000477388	0.000390996	1.22095	42.3333	14	0.923679
41T-STBD-0c-01a	0.000475324	0.000405892	1.17106	40.3333	29	0.924328
Rubrivivax	0.000471022	0.000578098	0.814779	19.6667	16	0.924971
UBA7800	0.000469229	0.0003258	1.44024	35.6667	4	0.925612
Fluviicola	0.000460736	0.000346784	1.3286	39.3333	10	0.926241
UBA5124	0.000458928	0.000368249	1.24624	15.3333	33.6667	0.926868
ST-NAGAB-D1	0.000456465	0.000192158	2.37547	25.6667	17	0.927491
UBA10441	0.000454911	0.000423616	1.07388	46.6667	13.3333	0.928113
UBA9145	0.000453333	0.000391212	1.15879	32	31.3333	0.928732
6E	0.000451898	0.000446822	1.01136	3	33.3333	0.929349
HK1	0.000451221	0.000376546	1.19831	34.3333	0	0.929965
CG1-02-43-31	0.000449792	0.000173828	2.58756	26	0	0.93058
Solibacter	0.000448539	0.000274641	1.63318	34	4.33333	0.931192
Albidiferax	0.000446398	0.000347643	1.28407	34	11.6667	0.931802
Gemmatimonas	0.000443451	0.00034621	1.28087	21	27.3333	0.932407
Desulfuromonas	0.000442781	0.000410908	1.07757	29	0	0.933012
Desulfocapsa	0.000428701	0.000482291	0.888885	0	32	0.933598
UBA1067	0.000427778	0.000449136	0.952447	10	31.6667	0.934182
UBA6054	0.000423673	0.000395985	1.06992	15	29.6667	0.93476
Caedibacter	0.000409378	0.000172255	2.37659	27	0	0.93532
Bdellovibrio	0.000407183	0.000360691	1.1289	33.6667	0	0.935876
Ferruginibacter	0.000402151	0.000360082	1.11683	37	7	0.936425
UBA7971	0.000398472	0.000405224	0.983337	34.3333	0	0.936969
EsTjRp	0.000397937	0.000321031	1.23956	35.3333	16.6667	0.937513
Haliscomenobacter	0.000396853	0.000325785	1.21814	30.3333	15.6667	0.938055
BRH-c54	0.000396304	0.000299519	1.32313	28.3333	17	0.938596
Spirochaetae-1	0.000395173	0.000233506	1.69235	27	9	0.939136
NRL2	0.000395033	0.000181961	2.17098	25	0	0.939675
B29T1	0.000394741	0.000260804	1.51355	31.6667	4.33333	0.940214
UBA8953	0.000390541	0.000457257	0.854095	5	29.6667	0.940748
OLB8	0.000387115	0.000249744	1.55005	29.6667	6.33333	0.941276
Pseudomonas_E	0.000383518	0.000310773	1.23408	25.6667	15.6667	0.9418
Labilibaculum	0.000380424	0.000388015	0.980435	7.33333	24.3333	0.94232
Filomicrobium	0.000378198	0.000301599	1.25398	27.6667	12.6667	0.942836
9FT-COMBO-70-19	0.000376252	0.000498004	0.755521	19.6667	1.33333	0.94335
Dasania	0.000376023	0.000311681	1.20644	28	0	0.943863
GWF2-35-9	0.000374867	0.000364553	1.02829	0	27	0.944375
Halobacteriovorax	0.000368042	0.000404645	0.909543	33.3333	2.33333	0.944878
UBA12075	0.000364793	0.000277072	1.3166	2	25.3333	0.945376
UBA5550	0.000356254	0.000305273	1.167	0	23.6667	0.945863
Nitrosopumilus	0.000354607	0.000377054	0.940468	31.6667	2.66667	0.946347
39-52-133	0.000352072	0.000399628	0.881	0	26.3333	0.946828
Rubrivirga	0.000343915	0.000374648	0.917968	31	2.66667	0.947298
Sphingorhabdus	0.000341856	0.000199783	1.71114	25	3.66667	0.947765
Bellilinea	0.000339032	0.000205044	1.65346	25	1	0.948228
OXYB2-FULL-41-6	0.000336336	0.000177568	1.89413	21.3333	1.66667	0.948687
UBA966	0.000334571	0.000231255	1.44676	23.6667	17.3333	0.949144
Coleofasciculus	0.000334275	0.000199013	1.67966	24	0	0.9496
GJ-E10	0.000324098	0.000174105	1.86151	22	2	0.950043
OLB19	0.000318217	0.000285131	1.11604	24	0	0.950478
Marispirochaeta	0.000316796	0.000200357	1.58116	20.6667	15	0.95091
UBA1545	0.000314803	0.000299446	1.05128	26.3333	0	0.95134
Kamptonema	0.000312303	0.000230451	1.35519	26.6667	5.33333	0.951767
UBA8108	0.000306169	0.000223743	1.3684	23.6667	0	0.952185
Azovibrio	0.000305109	0.000254019	1.20113	14.6667	21	0.952602
Ferrimicrobium	0.000305066	0.000135893	2.24491	17.3333	0	0.953018
Hyphomonas	0.000304885	0.00039207	0.777628	7.66667	21.6667	0.953435
Thiorhodovibrio	0.000304527	0.00028141	1.08215	20	0	0.953851
EhC02	0.000304484	0.000285729	1.06564	0	19.3333	0.954266
Rhodoluna	0.000296197	0.000270312	1.09576	0	19	0.954671
Defluviicoccus	0.0002949	0.000272866	1.08075	24.3333	0	0.955074
Deferrisoma	0.000294344	0.000148799	1.97813	20.3333	0	0.955476
UBA3362	0.000291775	0.00021389	1.36414	23.6667	3.66667	0.955874
UBA4465	0.000290279	0.000241631	1.20133	23.3333	1.66667	0.956271
Singulisphaera	0.00028977	0.000233828	1.23924	6.66667	21	0.956666
Holophaga	0.000284656	0.000189176	1.50472	7	19.3333	0.957055
Roseomonas	0.000280144	0.000283053	0.989723	5.33333	20.6667	0.957438
1-14-0-10-44-13	0.000280093	0.000245862	1.13923	13.3333	17.6667	0.95782
UBA8515	0.000279581	0.000347117	0.805437	0	21.3333	0.958202
UBA721	0.0002787	0.000230951	1.20675	20.6667	0	0.958583
Olleya	0.000273393	0.000239984	1.13921	0	19	0.958956
UBA969	0.000273211	0.000213528	1.27951	0	18.6667	0.959329
Accumulibacter	0.000271929	0.000176655	1.53933	19	2.33333	0.959701
Sulfurospirillum_A	0.000271307	0.000289206	0.938109	0	20	0.960071
UBA12079	0.000269865	0.000322152	0.837695	3.33333	19.6667	0.96044
GCA-2746185	0.000266087	0.000258161	1.0307	22.6667	4.66667	0.960803
Symphothece	0.000264661	0.000284882	0.929019	23.3333	0	0.961165
Limimonas	0.000263379	0.000202004	1.30383	19.3333	1.33333	0.961524
21-14-0-10-47-8-A	0.000260039	0.000186213	1.39646	8.66667	19.3333	0.961879
XYA2-FULL-47-19	0.000259709	0.000103728	2.50375	12.3333	11.3333	0.962234
Desulfonatronum	0.000257888	0.000226472	1.13872	2.66667	18.3333	0.962586
UBA3015	0.000257522	0.000166767	1.54421	4	19	0.962938
Crocinitomix	0.000257404	0.000251658	1.02283	23.3333	5.33333	0.96329
UBA6899	0.000256592	0.000111537	2.3005	15.3333	0.666667	0.96364
Berkiella	0.000252102	0.000386038	0.65305	25.3333	0	0.963984
Paraglaciecola	0.000250393	0.000266391	0.939945	18	10	0.964326
Thiomicrospira	0.000248147	0.000322277	0.769981	10	5.33333	0.964665
OLB16	0.000242922	0.00023138	1.04988	20.3333	0	0.964997
UBA4664	0.000242746	0.000214369	1.13238	3	17.3333	0.965328
Clostridium_AD	0.000242404	0.000156889	1.54507	15.3333	14.6667	0.965659
navibacteriae-4	0.000241818	0.00022185	1.09001	1.33333	17.3333	0.96599
Pseudanabaena	0.000240906	0.000131371	1.83379	17	1.66667	0.966319
SM23-78	0.000240203	0.000265911	0.903323	21.3333	3.33333	0.966647
Gemmata	0.000232066	0.00018835	1.2321	18	2	0.966964
UBA5553	0.000230456	0.000133434	1.72712	4	16	0.967278
UTPRO2	0.000229683	0.000207168	1.10868	15.3333	0	0.967592
Caballeronia	0.000224145	0.000188041	1.192	16	0	0.967898
DB1	0.000224002	0.000100556	2.22763	11.3333	8.66667	0.968204
UBA9959	0.000222525	0.000238544	0.932849	1.66667	16.6667	0.968508
UBA6659	0.000220797	0.000233587	0.945245	19.3333	0	0.96881
Desulfotignum	0.000217504	0.000273863	0.794206	0	12.6667	0.969107
Glaciecola	0.000215721	9.7113e-05	2.22134	13.6667	6.66667	0.969401
Cyanothece_A	0.000215369	0.000339571	0.63424	0	17.3333	0.969695
Romboutsia	0.000214082	0.000215186	0.994869	13.3333	3.33333	0.969988
Devosia	0.00020975	0.000187894	1.11632	17	0	0.970274
GCA-002718515	0.000209194	0.000110824	1.88762	13	0	0.97056
Ralstonia	0.00020426	0.000222618	0.917537	18.3333	2.33333	0.970839
Maribacter	0.000202371	0.000122633	1.65022	7.66667	13.3333	0.971115
Desulfatibacillum	0.000202305	0.000172607	1.17206	11.6667	10.3333	0.971392
MedAcidi-G1	0.000198348	0.00018387	1.07874	13	0	0.971663
XYB12-FULL-38-5	0.00019035	0.000158839	1.19838	7	13.3333	0.971923
Thermoanaerobaculum	0.000189562	0.000150961	1.2557	14.6667	0.666667	0.972181
Lysobacter	0.000188733	0.0002053	0.919304	3.33333	14	0.972439
SM23-61	0.000186175	0.000159002	1.1709	13	0	0.972693
Clostridium	0.00018464	0.000174073	1.0607	10.3333	6.66667	0.972946
Francisella	0.000184073	9.62939e-05	1.91158	0	11.3333	0.973197
BBD-1991-12	0.000180189	0.000162343	1.10993	0	12.6667	0.973443
Winogradskyella	0.000179938	0.000137582	1.30786	13.6667	5	0.973689
UBA1532	0.000178251	0.000145174	1.22785	13	2	0.973932
um-filter-37-10	0.000169566	0.000107391	1.57896	0	11	0.974164
Latescibacter	0.00016906	0.000156728	1.07869	9	9.33333	0.974395
Nannocystis	0.000166983	0.000168292	0.992221	14.3333	0	0.974623
Spirulina	0.000166242	0.000179262	0.927369	14.6667	0	0.97485
LPB0005	0.000165774	0.000172344	0.961881	5.66667	11.6667	0.975076
UBA2258	0.000164406	0.000154373	1.06499	13.6667	0	0.975301
um-filter-43-11	0.000161689	0.000152918	1.05736	3	9.66667	0.975522
Agarilytica	0.000160348	0.000158957	1.00875	13.6667	0	0.975741
UBA11650	0.000159128	0.000152056	1.04651	12.6667	0	0.975958
2-01-FULL-45-11	0.000158512	0.000138892	1.14127	12.6667	0	0.976174
Pelobacter_A	0.000153714	0.000149729	1.02661	13	0	0.976384
Rhizobacter	0.000153714	0.000149729	1.02661	13	0	0.976594
Truepera	0.00015281	0.000123703	1.23529	11.6667	2	0.976803
Crocosphaera	0.000151658	0.000186811	0.811828	5	10.3333	0.97701
Synechocystis	0.000148561	0.000127279	1.16721	11.6667	0	0.977213
Blastopirellula	0.000147465	0.000125525	1.17479	10.3333	0	0.977414
UBA9649	0.000147435	0.000193541	0.761778	14	0	0.977616
RBG-16-49-21	0.00014496	0.000228557	0.63424	0	11.6667	0.977814
RBG-13-68-16	0.000144889	0.000130799	1.10772	9.66667	0	0.978012
GWB1-54-5	0.000142188	0.000191852	0.741131	13.3333	1.33333	0.978206
UBA147	0.000140273	0.000174517	0.803779	4.33333	9.66667	0.978397
Nitrosomonas	0.000139972	0.000102174	1.36994	8.33333	8.33333	0.978589
Saccharicrinis	0.000139477	0.000205338	0.679254	6	2	0.978779
Sinorhizobium	0.000137869	0.000120536	1.1438	11	0	0.978967
Simiduia	0.000137523	0.000146158	0.940921	10	5.33333	0.979155
UBA2206	0.000137429	0.000111243	1.23539	10	2.66667	0.979343
Methyloversatilis	0.000136861	0.00012844	1.06557	9.33333	7.66667	0.97953
Lyngbya	0.000136294	0.000150202	0.907402	4	7.66667	0.979716
Pantoea	0.000136003	0.000208257	0.65305	13.6667	0	0.979902
Vibrio	0.000136003	0.000208257	0.65305	13.6667	0	0.980087
SWB02	0.00013559	8.01499e-05	1.69171	10	0	0.980273
Desulfomicrobium	0.000132178	0.000118043	1.11974	3.66667	9.33333	0.980453
Pseudoalteromonas	0.000129388	0.000115952	1.11588	9.33333	3.66667	0.98063
GCF-2310495	0.000129368	0.000198098	0.65305	13	0	0.980806
UBA1146	0.000128863	0.000156468	0.823578	11.3333	1.33333	0.980982
Spirochaeta_D	0.000128411	0.000114832	1.11825	0	9	0.981158
SM-Chi-D1	0.000126675	0.000102906	1.23098	4.33333	7	0.981331
1-14-0-10-47-16	0.000126051	0.000193019	0.65305	12.6667	0	0.981503
Idiomarina	0.000124295	0.000203024	0.61222	0	6.66667	0.981673
Desulfovibrio_B	0.000124278	0.000112427	1.10541	0	8	0.981842
Nanopelagicus	0.00012386	0.000110251	1.12343	10	0	0.982012
Amoebophilus	0.000121283	0.000101942	1.18973	9.33333	0	0.982177
UBA2565	0.000120916	0.00010445	1.15765	3.66667	6	0.982342
Mariprofundus	0.000119051	0.000111046	1.07209	6.66667	4.33333	0.982505
Fimbriiglobus	0.000118707	9.8558e-05	1.20443	8.66667	0	0.982667
Methylotenera	0.000116462	0.000144466	0.806157	3.66667	8	0.982826
UBA9339	0.000115994	0.000110242	1.05218	0	7.33333	0.982985
DTU053	0.000115968	0.000182846	0.63424	0	9.33333	0.983143
Polaromonas	0.00011473	0.000124305	0.922972	7	2.33333	0.9833
GCA-002774445	0.000112688	9.76069e-05	1.15451	8	0	0.983454
JCVI-SCAAA005	0.000111848	9.74456e-05	1.1478	0	7.33333	0.983606
CSP1-4	0.000111813	0.000127345	0.87803	6.66667	1.66667	0.983759
Planctopirus	0.00011029	8.9471e-05	1.23269	7.66667	4.33333	0.98391
UBA6170	0.000110258	0.00014567	0.756903	2.33333	8	0.98406
Protochlamydia	0.000109958	0.000148921	0.738365	10.3333	1	0.98421
Marithrix	0.000109414	8.63622e-05	1.26692	0.666667	7.66667	0.98436
Cetobacterium	0.000109371	9.45681e-05	1.15653	7.66667	0	0.984509
Ga0077541	0.000109352	9.78839e-05	1.11716	7	0	0.984659
Marivita	0.000108179	0.000132712	0.815137	3.66667	7.33333	0.984806
Reinekea	0.000107693	0.00011863	0.907811	0	8	0.984953
2-02-FULL-50-19	0.000107685	0.000169785	0.63424	0	8.66667	0.9851
Octadecabacter	0.000107139	0.000128624	0.832966	4.33333	7	0.985247
AAA044-D11	0.000106235	0.000114277	0.929629	7.33333	4.66667	0.985392
Tc-Br11-B2g6-7	0.000105793	0.000104426	1.01309	9	0	0.985536
UBA9630	0.00010563	9.54276e-05	1.10691	7.33333	2	0.985681
Schlesneria	0.000105438	9.0402e-05	1.16633	7.33333	0	0.985825
Mageeibacillus	0.000104548	0.000124666	0.838625	4.66667	6.66667	0.985967
Desulfovibrio_H	0.000103561	8.81968e-05	1.1742	0	7	0.986109
Roseivirga	0.000102831	0.000157463	0.65305	10.3333	0	0.986249
CG2-30-66-41	0.000102121	8.89732e-05	1.14777	7	0	0.986389
Pirellula	0.00010064	8.40375e-05	1.19756	7.66667	0	0.986526
Acidihalobacter	9.95141e-05	0.000152383	0.65305	10	0	0.986662
Chitinimonas	9.95141e-05	0.000152383	0.65305	10	0	0.986798
Loktanella_B	9.941e-05	0.00010628	0.935359	0	7.33333	0.986934
Polynucleobacter	9.71819e-05	0.000114449	0.849126	8.33333	2	0.987066
Sporichthya	9.63247e-05	7.53723e-05	1.27799	6.66667	3.33333	0.987198
Algibacter	9.61969e-05	0.000147304	0.65305	9.66667	0	0.987329
Confluentimicrobium	9.42026e-05	0.00011487	0.820078	3.33333	6.33333	0.987458
UBA8228	9.27565e-05	0.000118183	0.784853	5.33333	4.66667	0.987585
Levilinea	9.11178e-05	0.000143665	0.63424	0	7.33333	0.987709
Pelobacter_C	9.11178e-05	0.000143665	0.63424	0	7.33333	0.987834
Vermiphilus	9.00985e-05	9.57879e-05	0.940604	6.66667	3.33333	0.987957
Neptunomonas	8.99472e-05	8.38587e-05	1.07261	7.66667	1.33333	0.98808
Amphiplicatus	8.95627e-05	0.000137145	0.65305	9	0	0.988202
Ferriphaselus	8.72739e-05	9.71771e-05	0.89809	5.66667	4.33333	0.988321
GCA-2692065	8.69849e-05	8.81402e-05	0.986892	0	6.33333	0.98844
UBA5194	8.66302e-05	8.07911e-05	1.07227	2.33333	6	0.988558
Cellvibrio	8.62758e-05	9.84982e-05	0.875912	5	0	0.988676
Lacunisphaera	8.3313e-05	7.5517e-05	1.10324	7	1.33333	0.98879
GW2011-AR1	8.29284e-05	0.000126986	0.65305	8.33333	0	0.988903
Teredinibacter	8.29284e-05	0.000126986	0.65305	8.33333	0	0.989016
UBA8438	8.29284e-05	0.000126986	0.65305	8.33333	0	0.98913
SM23-31	8.28524e-05	7.17566e-05	1.15463	5.66667	0	0.989243
Midichloria	8.24793e-05	0.000102114	0.807721	7.33333	1.33333	0.989355
Leadbetterella	8.16445e-05	9.15827e-05	0.891484	4.66667	1.33333	0.989467
Silvanigrella	8.14299e-05	6.42681e-05	1.26703	6.33333	2	0.989578
UBA952	8.06396e-05	9.3079e-05	0.866356	5	4.33333	0.989688
UBA12411	7.96112e-05	0.000121907	0.65305	8	0	0.989797
Jiulongibacter	7.85156e-05	7.71643e-05	1.01751	6.66667	0	0.989904
Dokdonella	7.8147e-05	9.40671e-05	0.830759	4.33333	4.66667	0.990011
Chromobacterium	7.66035e-05	7.05151e-05	1.08634	3	0	0.990115
Nitrospira_C	7.62941e-05	0.000116827	0.65305	7.66667	0	0.99022
UBA12396	7.62371e-05	6.74938e-05	1.12954	5.66667	0	0.990324
Geobacter_B	7.61992e-05	7.7081e-05	0.98856	4.33333	0	0.990428
Planktophila	7.45773e-05	0.000121815	0.61222	0	4	0.99053
Marivivens	7.45509e-05	0.000117544	0.63424	0	6	0.990632
Thermotalea	7.45509e-05	0.000117544	0.63424	0	6	0.990733
UBA1547	7.45509e-05	0.000117544	0.63424	0	6	0.990835
Polaribacter	7.4458e-05	8.34144e-05	0.892628	6.66667	0	0.990937
navibacteriae-3	7.39619e-05	8.21005e-05	0.900871	6	2	0.991038
2-02-FULL-66-22	7.2977e-05	0.000111748	0.65305	7.33333	0	0.991138
Marinomonas	7.2977e-05	0.000111748	0.65305	7.33333	0	0.991237
1-14-0-10-34-76	7.2939e-05	7.34417e-05	0.993155	6	0	0.991337
Desulfotalea	7.06448e-05	7.77084e-05	0.909101	5.66667	2	0.991433
GWE2-31-10	7.04092e-05	0.000111014	0.63424	0	5.66667	0.991529
Rs-D17	7.03257e-05	5.90033e-05	1.19189	2.33333	4	0.991626
CAG-475	7.02363e-05	7.15427e-05	0.981739	0	4.66667	0.991721
Williamwhitmania	6.95269e-05	0.000119251	0.583032	2.33333	0	0.991816
Granulosicoccus	6.78013e-05	8.08795e-05	0.838301	3	4.33333	0.991909
Goldbacteria-1	6.673e-05	5.08637e-05	1.31194	4.33333	2	0.992
Massilia	6.63427e-05	0.000101589	0.65305	6.66667	0	0.992091
Reyranella	6.63427e-05	0.000101589	0.65305	6.66667	0	0.992181
Um-filter-41-14	6.62478e-05	7.77638e-05	0.85191	3.33333	0	0.992272
UBA618	6.53328e-05	8.02581e-05	0.814034	3.33333	2.66667	0.992361
UBA1550	6.52471e-05	5.93189e-05	1.09994	5.33333	0	0.99245
2-12-FULL-52-36	6.41625e-05	5.98345e-05	1.07233	4.66667	1.66667	0.992538
Pseudobacteriovorax	6.35614e-05	7.24709e-05	0.877061	4	3.33333	0.992625
CAG-312	6.3411e-05	5.54498e-05	1.14358	4.33333	0	0.992711
Rhodobacter_A	6.30256e-05	9.65095e-05	0.65305	6.33333	0	0.992797
Coccinistipes	6.25206e-05	6.37522e-05	0.980682	4.66667	1.33333	0.992883
UBA9973	6.21086e-05	7.42124e-05	0.836903	2.66667	4	0.992967
KS41	6.11859e-05	6.78087e-05	0.90233	4	3	0.993051
Simkania	6.00938e-05	5.44323e-05	1.10401	4	0	0.993133
GCA-2737725	5.97084e-05	9.14301e-05	0.65305	6	0	0.993215
Mucilaginibacter	5.97084e-05	9.14301e-05	0.65305	6	0	0.993296
Pseudorhodobacter_A	5.97084e-05	9.14301e-05	0.65305	6	0	0.993378
Sedimenticola	5.97084e-05	9.14301e-05	0.65305	6	0	0.993459
Thalassomonas	5.97084e-05	9.14301e-05	0.65305	6	0	0.993541
UBA1014	5.97084e-05	9.14301e-05	0.65305	6	0	0.993622
Rhodopirellula	5.95945e-05	0.000102215	0.583032	2	0	0.993704
Achromobacter	5.7984e-05	9.14229e-05	0.63424	0	4.66667	0.993783
Smithella	5.7984e-05	9.14229e-05	0.63424	0	4.66667	0.993862
UBA2250	5.7984e-05	9.14229e-05	0.63424	0	4.66667	0.993941
Flexithrix	5.78723e-05	5.9239e-05	0.976929	5	0	0.99402
UBA12108	5.78723e-05	5.9239e-05	0.976929	5	0	0.994099
Oleiphilus	5.69702e-05	5.55999e-05	1.02464	3	2.33333	0.994177
Shewanella	5.63913e-05	8.63506e-05	0.65305	5.66667	0	0.994254
UBA12151	5.63913e-05	8.63506e-05	0.65305	5.66667	0	0.994331
Arenibacter	5.48649e-05	6.66391e-05	0.823314	2	3.66667	0.994406
Paludisphaera	5.48649e-05	6.66391e-05	0.823314	2	3.66667	0.994481
1-14-0-20-42-23	5.38423e-05	8.48927e-05	0.63424	0	4.33333	0.994555
Labilibacter	5.31176e-05	5.71384e-05	0.929629	3.66667	2.33333	0.994627
AABM5-125-24	5.30742e-05	8.12712e-05	0.65305	5.33333	0	0.9947
Tindallia	5.30742e-05	8.12712e-05	0.65305	5.33333	0	0.994772
CG1-02-57-44	4.9757e-05	7.61917e-05	0.65305	5	0	0.99484
Hymenobacter	4.9757e-05	7.61917e-05	0.65305	5	0	0.994908
Planktothrix	4.9757e-05	7.61917e-05	0.65305	5	0	0.994976
Kordiimonas	4.97094e-05	4.23553e-05	1.17363	0	3.33333	0.995044
Alkaliphilus_A	4.97006e-05	7.83625e-05	0.63424	0	4	0.995112
UBA2177	4.97006e-05	7.83625e-05	0.63424	0	4	0.99518
UBA5691	4.97001e-05	4.69727e-05	1.05806	3	0	0.995248
Thiodiazotropha	4.94019e-05	4.39077e-05	1.12513	3.33333	0	0.995315
UBA9631	4.91722e-05	6.03238e-05	0.815137	1.66667	3.33333	0.995382
UBA3361	4.76212e-05	6.01843e-05	0.791256	1.33333	3.33333	0.995447
2-02-FULL-49-12	4.65815e-05	5.56593e-05	0.836903	2	3	0.995511
Prochlorococcus_C	4.64399e-05	7.11123e-05	0.65305	4.66667	0	0.995574
2-12-FULL-69-37	4.55589e-05	7.18323e-05	0.63424	0	3.66667	0.995636
UBA6080	4.55589e-05	7.18323e-05	0.63424	0	3.66667	0.995699
Robiginitalea	4.55417e-05	5.53518e-05	0.822768	2.66667	2.66667	0.995761
1-14-0-10-36-32	4.35034e-05	7.10585e-05	0.61222	0	2.33333	0.99582
UBA1369	4.34795e-05	5.41562e-05	0.802852	1.33333	3	0.99588
OLB14	4.31228e-05	6.60328e-05	0.65305	4.33333	0	0.995939
Saprospira	4.31228e-05	6.60328e-05	0.65305	4.33333	0	0.995997
Lenti-01	4.24397e-05	5.05419e-05	0.839694	2	2.66667	0.996055
OLB7	4.20271e-05	3.52578e-05	1.192	3	0	0.996113
UBA5004	4.16627e-05	6.54286e-05	0.636766	1.33333	1	0.99617
4484-190-2	4.14172e-05	6.53021e-05	0.63424	0	3.33333	0.996226
CG08-08-20-14	4.14172e-05	6.53021e-05	0.63424	0	3.33333	0.996283
GCA-2716765	4.1315e-05	3.25743e-05	1.26833	2.33333	2	0.996339
Aeromonas	3.98056e-05	6.09534e-05	0.65305	4	0	0.996394
Emcibacter	3.98056e-05	6.09534e-05	0.65305	4	0	0.996448
GCA-2687815	3.98056e-05	6.09534e-05	0.65305	4	0	0.996502
Geminocystis	3.98056e-05	6.09534e-05	0.65305	4	0	0.996557
MYbin3	3.98056e-05	6.09534e-05	0.65305	4	0	0.996611
UBA3079	3.97297e-05	6.81432e-05	0.583032	1.33333	0	0.996665
SM1-50	3.93565e-05	4.2102e-05	0.93479	3	1.33333	0.996719
C7867-001	3.64885e-05	5.58739e-05	0.65305	3.66667	0	0.996769
Desulfobacter	3.64885e-05	5.58739e-05	0.65305	3.66667	0	0.996819
HCHbin5	3.64885e-05	5.58739e-05	0.65305	3.66667	0	0.996869
Reichenbachiella	3.64885e-05	5.58739e-05	0.65305	3.66667	0	0.996918
Thermogutta	3.64885e-05	5.58739e-05	0.65305	3.66667	0	0.996968
Algibacter_A	3.60394e-05	3.83152e-05	0.940604	2.66667	1.33333	0.997018
1-14-0-20-39-49	3.31714e-05	5.07945e-05	0.65305	3.33333	0	0.997063
4484-219	3.31714e-05	5.07945e-05	0.65305	3.33333	0	0.997108
DTU008	3.31714e-05	5.07945e-05	0.65305	3.33333	0	0.997153
Erwinia	3.31714e-05	5.07945e-05	0.65305	3.33333	0	0.997199
GCF-002259525	3.31714e-05	5.07945e-05	0.65305	3.33333	0	0.997244
Neochlamydia	3.31714e-05	5.07945e-05	0.65305	3.33333	0	0.997289
Sphingomonas	3.31714e-05	5.07945e-05	0.65305	3.33333	0	0.997335
Turneriella	3.31714e-05	5.07945e-05	0.65305	3.33333	0	0.99738
Tychonema	3.31714e-05	5.07945e-05	0.65305	3.33333	0	0.997425
Desulfovibrio_F	3.31337e-05	5.22417e-05	0.63424	0	2.66667	0.99747
Colwellia	3.26053e-05	3.89187e-05	0.83778	1.66667	2	0.997515
GW2011-AR13	3.17807e-05	3.62355e-05	0.877061	2	1.66667	0.997558
2-02-FULL-46-19	3.13352e-05	2.59734e-05	1.20644	2.33333	0	0.997601
um-filter-42-10	3.10543e-05	3.71062e-05	0.836903	1.33333	2	0.997644
34-128	2.98542e-05	4.5715e-05	0.65305	3	0	0.997684
GWB1-41-6	2.98542e-05	4.5715e-05	0.65305	3	0	0.997725
GWB1-50-10	2.98542e-05	4.5715e-05	0.65305	3	0	0.997766
HO2-FULL-38-9	2.98542e-05	4.5715e-05	0.65305	3	0	0.997807
UBA2103	2.98542e-05	4.5715e-05	0.65305	3	0	0.997848
XYB2-FULL-38-15	2.98542e-05	4.5715e-05	0.65305	3	0	0.997888
Waddlia	2.97973e-05	5.11074e-05	0.583032	1	0	0.997929
Bin16	2.94991e-05	4.81671e-05	0.612433	1.33333	0	0.997969
Obscuribacter	2.94991e-05	4.81671e-05	0.612433	1.33333	0	0.99801
Cellulophaga	2.8992e-05	4.57115e-05	0.63424	0	2.33333	0.998049
GCA-2402105	2.8992e-05	4.57115e-05	0.63424	0	2.33333	0.998089
Methylobacter	2.8992e-05	4.57115e-05	0.63424	0	2.33333	0.998128
Methylophilus	2.8992e-05	4.57115e-05	0.63424	0	2.33333	0.998168
XYC2-FULL-47-12	2.8992e-05	4.57115e-05	0.63424	0	2.33333	0.998208
41-12-T18	2.69126e-05	3.20744e-05	0.839066	1.33333	1.66667	0.998244
Cellulosilyticum	2.65371e-05	4.06356e-05	0.65305	2.66667	0	0.998281
CG1-02-35-32	2.65371e-05	4.06356e-05	0.65305	2.66667	0	0.998317
Rhodobacter	2.65371e-05	4.06356e-05	0.65305	2.66667	0	0.998353
UBA10103	2.65371e-05	4.06356e-05	0.65305	2.66667	0	0.998389
UBA2766	2.65371e-05	4.06356e-05	0.65305	2.66667	0	0.998425
Fonsibacter	2.48591e-05	4.06049e-05	0.61222	0	1.33333	0.998459
CG07-land	2.48503e-05	3.91813e-05	0.63424	0	2	0.998493
Desulfocurvus	2.48503e-05	3.91813e-05	0.63424	0	2	0.998527
Methanocorpusculum	2.48503e-05	3.91813e-05	0.63424	0	2	0.998561
Pseudodesulfovibrio	2.48503e-05	3.91813e-05	0.63424	0	2	0.998595
Rheinheimera_A	2.48503e-05	3.91813e-05	0.63424	0	2	0.998629
C7867-006	2.32199e-05	3.55561e-05	0.65305	2.33333	0	0.998661
HTCC2207	2.32199e-05	3.55561e-05	0.65305	2.33333	0	0.998693
UBA2137	2.32199e-05	3.55561e-05	0.65305	2.33333	0	0.998724
Nitrolancea	2.27709e-05	2.76759e-05	0.822768	1.33333	1.33333	0.998755
2-12-FULL-44-17	2.21798e-05	3.12913e-05	0.708817	0.666667	1.33333	0.998786
UBA1544	2.21243e-05	3.61253e-05	0.612433	1	0	0.998816
Anaerofustis	2.07086e-05	3.2651e-05	0.63424	0	1.66667	0.998844
Bizionia	2.07086e-05	3.2651e-05	0.63424	0	1.66667	0.998872
Christensenella	2.07086e-05	3.2651e-05	0.63424	0	1.66667	0.998901
Defluviitalea	2.07086e-05	3.2651e-05	0.63424	0	1.66667	0.998929
GWC2-45-44	2.07086e-05	3.2651e-05	0.63424	0	1.66667	0.998957
Psychrilyobacter	2.07086e-05	3.2651e-05	0.63424	0	1.66667	0.998986
Um-filter-41-35	2.07086e-05	3.2651e-05	0.63424	0	1.66667	0.999014
Brevundimonas	2.05357e-05	3.56946e-05	0.575316	0	0.666667	0.999042
2-01-FULL-50-24	1.99028e-05	3.04767e-05	0.65305	2	0	0.999069
4484-7	1.99028e-05	3.04767e-05	0.65305	2	0	0.999096
Fangia	1.99028e-05	3.04767e-05	0.65305	2	0	0.999123
Fibrobacter	1.99028e-05	3.04767e-05	0.65305	2	0	0.999151
GCA-002779875	1.99028e-05	3.04767e-05	0.65305	2	0	0.999178
Propionivibrio	1.99028e-05	3.04767e-05	0.65305	2	0	0.999205
XYB2-FULL-45-9	1.99028e-05	3.04767e-05	0.65305	2	0	0.999232
bin103	1.65857e-05	2.53972e-05	0.65305	1.66667	0	0.999255
UBA10138	1.65857e-05	2.53972e-05	0.65305	1.66667	0	0.999277
UBA5272	1.65857e-05	2.53972e-05	0.65305	1.66667	0	0.9993
UBA917	1.65857e-05	2.53972e-05	0.65305	1.66667	0	0.999323
WMHbinv6	1.65857e-05	2.53972e-05	0.65305	1.66667	0	0.999345
XYB2-FULL-49-35	1.65857e-05	2.53972e-05	0.65305	1.66667	0	0.999368
2-02-FULL-38-14-A	1.65669e-05	2.61208e-05	0.63424	0	1.33333	0.999391
Brevinema	1.65669e-05	2.61208e-05	0.63424	0	1.33333	0.999413
CAG-354	1.65669e-05	2.61208e-05	0.63424	0	1.33333	0.999436
Desulfarculus	1.65669e-05	2.61208e-05	0.63424	0	1.33333	0.999459
UBA6539	1.47496e-05	2.40835e-05	0.612433	0.666667	0	0.999479
2-02-FULL-47-50	1.32685e-05	2.03178e-05	0.65305	1.33333	0	0.999497
Bdellovibrio_A	1.32685e-05	2.03178e-05	0.65305	1.33333	0	0.999515
CG1-02-31-27	1.32685e-05	2.03178e-05	0.65305	1.33333	0	0.999533
Formivibrio	1.32685e-05	2.03178e-05	0.65305	1.33333	0	0.999551
GWA2-66-18	1.32685e-05	2.03178e-05	0.65305	1.33333	0	0.999569
Limnobacter	1.32685e-05	2.03178e-05	0.65305	1.33333	0	0.999587
Parachlamydia	1.32685e-05	2.03178e-05	0.65305	1.33333	0	0.999606
Terasakiella	1.32685e-05	2.03178e-05	0.65305	1.33333	0	0.999624
UBA2033	1.32685e-05	2.03178e-05	0.65305	1.33333	0	0.999642
UBA918	1.32685e-05	2.03178e-05	0.65305	1.33333	0	0.99966
WO2-FULL-39-10	1.32685e-05	2.03178e-05	0.65305	1.33333	0	0.999678
Verrucomicrobium	1.24295e-05	2.03024e-05	0.61222	0	0.666667	0.999695
46-47	1.24252e-05	1.95906e-05	0.63424	0	1	0.999712
Ewingella	1.24252e-05	1.95906e-05	0.63424	0	1	0.999729
Fibrobacter_A	1.24252e-05	1.95906e-05	0.63424	0	1	0.999746
SCGC-AAA011-G17	1.24252e-05	1.95906e-05	0.63424	0	1	0.999763
XYB1-40-15	1.24252e-05	1.95906e-05	0.63424	0	1	0.99978
OLB10	1.02678e-05	1.78473e-05	0.575316	0	0.333333	0.999794
1-14-0-20-39-34	9.95141e-06	1.52383e-05	0.65305	1	0	0.999808
Hepatoplasma	9.95141e-06	1.52383e-05	0.65305	1	0	0.999821
Microscilla	9.95141e-06	1.52383e-05	0.65305	1	0	0.999835
Pedobacter_A	9.95141e-06	1.52383e-05	0.65305	1	0	0.999848
RBG-13-40-8	9.95141e-06	1.52383e-05	0.65305	1	0	0.999862
SM1-73	9.95141e-06	1.52383e-05	0.65305	1	0	0.999875
TMED27	9.95141e-06	1.52383e-05	0.65305	1	0	0.999889
UBA8231	9.95141e-06	1.52383e-05	0.65305	1	0	0.999903
UBA9933	9.95141e-06	1.52383e-05	0.65305	1	0	0.999916
WO2-FULL-39-9	9.95141e-06	1.52383e-05	0.65305	1	0	0.99993
2-12-FULL-45-22	8.28343e-06	1.30604e-05	0.63424	0	0.666667	0.999941
Orientia	8.28343e-06	1.30604e-05	0.63424	0	0.666667	0.999952
UBA2022	8.28343e-06	1.30604e-05	0.63424	0	0.666667	0.999964
Agaribacterium	6.63427e-06	1.01589e-05	0.65305	0.666667	0	0.999973
UBA1565	6.63427e-06	1.01589e-05	0.65305	0.666667	0	0.999982
UBA2144	6.63427e-06	1.01589e-05	0.65305	0.666667	0	0.999991
UBA73	6.63427e-06	1.01589e-05	0.65305	0.666667	0	1

## Sheet: Intermediate - Deep 2017
Genus	average	sd	ratio	ava	avb	cumsum
CG2-30-66-27	0.108572	0.0449585	2.41493	5672.67	469	0.153435
Nodularia	0.0766999	0.0660162	1.16183	512.333	5034.67	0.261828
Desulfobacula	0.0441915	0.0259324	1.7041	136.333	2960.67	0.324279
UBA1847	0.0402728	0.0162221	2.48258	2267	328.333	0.381193
Desulfatiglans	0.0301273	0.016113	1.86974	177.333	2076.33	0.423769
Mor1	0.0156409	0.00638063	2.45131	816.333	61.6667	0.445873
Ignavibacterium	0.0151014	0.00859292	1.75743	960.667	258.333	0.467215
Congregibacter	0.0145292	0.0106708	1.36159	1023.67	516.667	0.487747
Wenzhouxiangella	0.0138261	0.00763103	1.81182	901	247.667	0.507287
ELB16-189	0.0136067	0.00652573	2.08508	763	98.3333	0.526516
UBA1844	0.0103277	0.00528161	1.95541	629	140.333	0.541111
Geothermobacter	0.00952077	0.00404209	2.35541	517.333	52.6667	0.554566
LE011-02	0.00925703	0.00639251	1.44811	114	723.667	0.567648
Draconibacterium	0.00910796	0.00560777	1.62417	679.667	578.667	0.580519
GWC2-73-18	0.00856459	0.00349627	2.44963	449	35	0.592623
GCA-2691205	0.0082215	0.00357229	2.30146	429.667	31	0.604242
40CM-3-62-11	0.00603368	0.00277899	2.17118	313.333	22.3333	0.612768
Roseibacillus	0.00593122	0.00296969	1.99725	370	292	0.62115
Ilumatobacter_A	0.00560724	0.0041419	1.35378	390.667	160.667	0.629075
Caldithrix	0.00505635	0.00274016	1.84527	302	54	0.63622
Nitrosospira	0.00495714	0.0025696	1.92915	303.667	60.6667	0.643226
Woeseia	0.0046593	0.00276363	1.68594	305	88.3333	0.64981
UBA6092	0.00426596	0.00311187	1.37087	353.333	171	0.655839
Cyanobium	0.00407062	0.0035942	1.13255	123.333	358	0.661592
Haliangium	0.00391324	0.00159032	2.46066	198.333	9.66667	0.667122
Desulfobacterium_A	0.00390512	0.00246357	1.58515	6.33333	256.667	0.672641
Gallionella	0.00384062	0.00219641	1.74859	237.667	54	0.678068
Psychromonas	0.00381775	0.00447022	0.854042	45	293	0.683464
Thiohalomonas	0.0037313	0.00255851	1.45839	244.333	70	0.688737
Sulfurimonas	0.00371662	0.00377348	0.984931	112.333	365.333	0.693989
Desulforhopalus	0.00364254	0.00252197	1.44432	224.667	125.333	0.699137
Desulfurivibrio	0.00362829	0.00291266	1.2457	32.6667	183.333	0.704264
LZORAL124-64-63	0.00326375	0.00190187	1.71607	94	268.667	0.708877
UBA6803	0.00325856	0.00228883	1.42368	10.6667	224.667	0.713482
Desulfatitalea	0.00322186	0.00235061	1.37065	247.667	201.333	0.718035
KBS-96	0.00318281	0.0019331	1.64647	200	51	0.722533
UBA6082	0.00307343	0.00180668	1.70115	179	37.3333	0.726876
UBA8416	0.00300069	0.00204442	1.46774	193	56.3333	0.731117
UBA2386	0.00288245	0.00173278	1.66348	100.667	243.333	0.73519
UBA4055	0.00266176	0.00211915	1.25605	11	189.667	0.738952
Lutibacter	0.00265567	0.00211852	1.25355	222.333	204.333	0.742705
Thiomicrospira	0.0026155	0.00232203	1.12638	135.333	5.33333	0.746401
UBA12451	0.00258516	0.00130066	1.98757	103.667	192.667	0.750055
Luteitalea	0.00249036	0.00116846	2.13132	134	16	0.753574
Thiobacillus	0.00248857	0.00179725	1.38466	202	150.333	0.757091
Desulfuromusa	0.00244068	0.00144345	1.69087	127	158.333	0.76054
Caldilinea	0.00241666	0.00193911	1.24627	185	94.3333	0.763955
Gemmatirosa	0.00239719	0.000965176	2.48368	123.333	7	0.767343
GWF2-44-16	0.00235076	0.00152654	1.53993	49.3333	179.333	0.770665
UBA5619	0.00233309	0.00186982	1.24776	0	156.333	0.773962
GCA-2712105	0.00232767	0.00158993	1.46401	152.333	78.3333	0.777252
Ruminiclostridium_A	0.00227362	0.00250201	0.908714	11.3333	166	0.780465
UBA12294	0.00226222	0.00095144	2.37768	117	7.33333	0.783662
Treponema_E	0.00224035	0.00146155	1.53286	8	153.333	0.786828
0-14-3-00-41-53	0.00212576	0.0018174	1.16967	165.333	77.3333	0.789832
UBA12087	0.00200046	0.00138498	1.44439	129	100.333	0.792659
BD2-11	0.00198828	0.00140167	1.4185	122.333	32.6667	0.795469
Chondromyces	0.00191655	0.00108371	1.76852	109.333	18	0.798177
Steroidobacter	0.00189984	0.00116572	1.62975	119.333	80.6667	0.800862
Magnetomorum	0.00181148	0.000812475	2.22958	106	144.667	0.803422
GCA-002727775	0.00170428	0.0010427	1.63448	105	25.3333	0.805831
Flavobacterium	0.00169428	0.00130542	1.29787	63.3333	129.667	0.808225
UKL13-2	0.00164617	0.000938602	1.75386	108.667	27	0.810552
UBA10327	0.00159308	0.00126969	1.2547	109	41.6667	0.812803
XYD1-37-29	0.00146292	0.00144424	1.01293	16.3333	112	0.81487
Desulfobulbus	0.00145741	0.000822312	1.77233	84.3333	98.6667	0.81693
Fuerstia	0.00144985	0.000411843	3.52039	83.3333	125.667	0.818979
Thauera	0.00141937	0.000999786	1.41967	90	24.6667	0.820985
Desulfamplus	0.00139591	0.00079409	1.75788	0	88.3333	0.822957
2-12-FULL-64-23	0.00138595	0.000658155	2.10581	78.6667	12.3333	0.824916
UBA6024	0.0013738	0.000848628	1.61885	85.3333	86	0.826858
UBA6899	0.00135244	0.000597123	2.26493	67.6667	0.666667	0.828769
Solirubrobacter	0.00135191	0.00112471	1.20201	102.667	73.6667	0.830679
Halioglobus	0.00133113	0.000903811	1.4728	80	36	0.832561
Lacinutrix	0.00131733	0.000938621	1.40347	112.333	78.6667	0.834422
Loktanella	0.00131699	0.000888733	1.48188	44.3333	112	0.836283
Sediminispirochaeta	0.00128871	0.000985364	1.30785	31.3333	106.667	0.838105
Ruminiclostridium	0.00128867	0.000765308	1.68386	97	116.333	0.839926
Sulfuricaulis	0.00128098	0.00104291	1.22828	87	29	0.841736
Algoriphagus	0.0012778	0.00149635	0.853947	21	107.667	0.843542
GCA-2718595	0.00127147	0.000833488	1.52549	76.3333	16.6667	0.845339
GCA-2690565	0.00127027	0.000622612	2.04023	75.3333	109.667	0.847134
Arctic95D-9	0.00126638	0.000858694	1.47477	48.3333	84	0.848924
Lentimicrobium	0.00124689	0.00135749	0.918529	17.6667	98	0.850686
1-14-0-65-60-17	0.00123275	0.000783677	1.57303	75.6667	19.6667	0.852428
OLB6	0.00121945	0.000810523	1.50452	72.6667	16.3333	0.854151
IMCC26207	0.00120505	0.000683885	1.76206	70.6667	70	0.855854
IMCC26256	0.00119802	0.000724851	1.65278	71.3333	17	0.857547
UBA2361	0.00118772	0.000901157	1.318	85	35.6667	0.859226
Hoeflea	0.00115489	0.000660234	1.74921	23.6667	79	0.860858
Mycobacterium	0.00115328	0.000689332	1.67305	80.3333	95.3333	0.862488
UBA3006	0.00114804	0.000622919	1.843	49.3333	93.3333	0.86411
UBA9145	0.00114146	0.000835508	1.36618	77.3333	31.3333	0.865723
BBD-1991-12	0.00110528	0.000620723	1.78063	64	12.6667	0.867285
Hydrogenophaga	0.00110516	0.000619446	1.78411	10	76.6667	0.868847
UBA2199	0.00110232	0.0010641	1.03592	4.33333	81	0.870405
Conexibacter_A	0.00107014	0.000543409	1.96931	57.6667	7	0.871917
Rhodoferax	0.00105998	0.000324563	3.26587	47.3333	39.3333	0.873415
RBG-16-64-12	0.00105782	0.000546122	1.93697	52	36.6667	0.87491
GCA-2746365	0.00102751	0.0008487	1.21069	70.3333	40.3333	0.876362
Marinobacter	0.00102319	0.00154404	0.662669	0	53.3333	0.877808
OM182	0.000985327	0.000783766	1.25717	66	26.3333	0.879201
Desulfofustis	0.000980578	0.000639653	1.53298	69.3333	48	0.880586
NIC37A-2	0.000977363	0.000372405	2.62446	47.6667	0	0.881967
Lewinella_A	0.000927224	0.000766625	1.20949	57.6667	20.6667	0.883278
UBA8473	0.00091168	0.000689698	1.32185	61.6667	21.3333	0.884566
2013-40CM-41-45	0.000888752	0.000713502	1.24562	60.3333	23	0.885822
GWA2-44-10	0.00088126	0.000452831	1.94611	44.3333	1.66667	0.887068
Anaeromyxobacter	0.000868298	0.000543332	1.5981	50	11	0.888295
Sulfurovum	0.000826	0.000489956	1.68587	28.6667	73	0.889462
RCC307	0.000825175	0.000500991	1.64708	27.3333	56.6667	0.890628
UBA3125	0.000811792	0.000291985	2.78025	39.6667	0	0.891775
4572-78	0.000792083	0.000533173	1.4856	47.6667	12.6667	0.892895
Leaf454	0.000786151	0.000494152	1.59091	26.6667	56	0.894006
UBA8950	0.000775318	0.000574756	1.34895	59.6667	37.6667	0.895101
UBA10441	0.000774843	0.000503071	1.54023	50.6667	13.3333	0.896196
UBA11883	0.000755964	0.000520086	1.45354	43.6667	12.6667	0.897265
Oceanicoccus	0.000741119	0.000446527	1.65974	45.3333	41.6667	0.898312
Fulvivirga	0.000735202	0.000387233	1.8986	42.6667	4.66667	0.899351
Altibacter	0.000730792	0.000584216	1.25089	60	41	0.900384
Arcobacter	0.000718106	0.000730821	0.982601	18	63	0.901399
OLB17	0.000716243	0.00049087	1.45913	44.6667	12	0.902411
UBA2779	0.000696653	0.00054221	1.28484	0	46.6667	0.903395
GCA-2699585	0.000681543	0.000449514	1.51618	37.6667	4.33333	0.904359
Pseudorhodobacter	0.00066366	0.000539086	1.23108	0	44.6667	0.905297
Salinispira	0.000649508	0.000512083	1.26837	43.6667	16.3333	0.906214
UBA7800	0.00063764	0.00046272	1.37802	35.3333	4	0.907116
Labilibacter_A	0.000628921	0.000309696	2.03077	31.6667	0	0.908004
UBA6821	0.000620029	0.000625441	0.991347	16	54.3333	0.908881
UBA2284	0.000607813	0.000608436	0.998975	2.66667	44	0.90974
HGW-1	0.000598107	0.000486411	1.22963	9	46.6667	0.910585
W-Chloroflexi-9	0.000593842	0.000412353	1.44013	31.6667	1	0.911424
Arenimonas	0.000582531	0.000451491	1.29024	25	49.3333	0.912247
Deferrisoma	0.000579579	0.000206581	2.80558	28.3333	0	0.913066
Gimesia	0.000578864	0.000405534	1.42741	44.6667	43	0.913884
UBA7539	0.000574829	0.00024076	2.38756	28	0	0.914697
XYB12-FULL-50-7	0.000562298	0.000212499	2.64613	25.3333	19.6667	0.915491
UBA1067	0.000557927	0.000304658	1.83132	20	31.6667	0.91628
Plesiocystis	0.000556323	0.000360564	1.54292	31.3333	5	0.917066
Pseudomonas_E	0.000547387	0.000445404	1.22897	35.6667	15.6667	0.91784
Rheinheimera	0.00054108	0.000363585	1.48818	14.6667	38.3333	0.918604
SM23-78	0.000538863	0.000271119	1.98755	29	3.33333	0.919366
GCA-2748355	0.000533343	0.000206104	2.58774	26	0	0.92012
UBA5793	0.000528509	0.000268744	1.96658	27.3333	2.66667	0.920866
OLB8	0.000525479	0.000347351	1.51282	30	6.33333	0.921609
XYC2-FULL-35-21	0.000520799	0.000577465	0.901871	4	39.6667	0.922345
ST-NAGAB-D1	0.000518024	0.00020274	2.55512	24.6667	17	0.923077
UBA8953	0.000515534	0.000280824	1.83579	21.6667	29.6667	0.923806
Nitrosopumilus	0.000504482	0.000337711	1.49383	27.3333	2.66667	0.924519
Limimonas	0.000498328	0.000207001	2.40737	26	1.33333	0.925223
UBA5124	0.000493078	0.000373607	1.31978	14.6667	33.6667	0.92592
LPB0138	0.000491946	0.000357848	1.37473	33.6667	34.6667	0.926615
BRH-c54	0.000487698	0.000367833	1.32587	31	17	0.927304
HTCC2170	0.00048367	0.000390895	1.23734	29	45	0.927988
NRL2	0.000482994	0.000193409	2.49727	23.3333	0	0.92867
Labilibaculum	0.000480583	0.00032381	1.48415	14	24.3333	0.929349
6E	0.00046896	0.000403487	1.16227	5	33.3333	0.930012
GCA-2733575	0.00046842	0.000384744	1.21749	23.6667	14.3333	0.930674
Gemmatimonas	0.000464479	0.000356328	1.30352	14.3333	27.3333	0.93133
UBA3064	0.000463591	0.000191455	2.42141	22.3333	0	0.931986
UBA12014	0.000463173	0.000304534	1.52092	35.3333	48.6667	0.93264
SCN-69-37	0.000458085	0.000325164	1.40878	27.3333	10	0.933288
Rubrivivax	0.000448937	0.000151562	2.96208	21	16	0.933922
Desulfocapsa	0.00044738	0.000473869	0.9441	0	32	0.934554
LS-NOB	0.000447165	0.00031254	1.43074	23.6667	2.33333	0.935186
CSP1-4	0.000445642	0.000202775	2.19771	22.6667	1.66667	0.935816
UBA6163	0.000444229	0.000113342	3.91937	17	19	0.936444
Polaromonas	0.000443757	0.000670176	0.66215	23.6667	2.33333	0.937071
OLB16	0.000438231	0.000161804	2.7084	21.3333	0	0.93769
2-02-FULL-45-21	0.000435749	0.000350954	1.24161	1.33333	30.3333	0.938306
S36-B12	0.000431803	0.000318125	1.35734	26	23.6667	0.938916
UBA6100	0.00043066	0.000309374	1.39204	25	6.66667	0.939525
CG1-02-57-44	0.000430129	0.000270875	1.58793	22	0	0.940133
UBA6054	0.000426791	0.00040106	1.06416	9.66667	29.6667	0.940736
Rubritalea	0.00042338	0.000307824	1.3754	14.6667	28	0.941334
UBA966	0.000418541	0.000395094	1.05935	31.6667	17.3333	0.941926
DB1	0.000406079	0.000307556	1.32034	24	8.66667	0.9425
Hyphomonas	0.000399254	0.000299337	1.33379	11	21.6667	0.943064
GWF2-35-9	0.000388686	0.000286472	1.3568	5	27	0.943613
Brumimicrobium	0.000383655	0.000342377	1.12056	17.6667	20.3333	0.944155
Methyloceanibacter	0.000378182	0.000322903	1.17119	20	1.33333	0.94469
Haliscomenobacter	0.000374035	0.000330352	1.13223	21	15.6667	0.945218
Methylocystis	0.000373131	0.000387959	0.961779	17.3333	10.3333	0.945746
JCVI-SCAAA005	0.000371237	0.000323674	1.14695	23	7.33333	0.94627
UBA5550	0.000369746	0.000280398	1.31865	0	23.6667	0.946793
Methyloversatilis	0.000369425	0.000263274	1.4032	24	7.66667	0.947315
39-52-133	0.00036745	0.000392957	0.935088	0	26.3333	0.947834
Acidihalobacter	0.000356565	0.000129027	2.76349	17.6667	0	0.948338
um-filter-63-12	0.00033984	0.000311783	1.08999	22.3333	14	0.948818
Solibacter	0.000338966	0.000221757	1.52855	19.6667	4.33333	0.949297
GCA-002862325	0.00033869	0.000261303	1.29616	3.33333	26	0.949776
UBA8515	0.000336628	0.00026185	1.28557	9	21.3333	0.950252
Roseomonas	0.000335909	0.000215099	1.56165	16	20.6667	0.950726
CG1-02-43-31	0.000334246	0.000304716	1.09691	17.3333	0	0.951199
GCA-2692065	0.000333354	0.00030842	1.08085	20.6667	6.33333	0.95167
Hyphomicrobium	0.000331086	0.000232648	1.42312	14.3333	13.6667	0.952138
Ferrimicrobium	0.000326321	0.000131904	2.47392	16.3333	0	0.952599
EhC02	0.000315395	0.000261325	1.20691	0	19.3333	0.953045
41T-STBD-0c-01a	0.000315246	0.000203159	1.55172	18.6667	29	0.95349
Marichromatium	0.000313064	0.000223786	1.39894	17	15.3333	0.953933
UBA2475	0.000312659	0.000213926	1.46153	18.3333	14	0.954374
Aminicenans	0.000311378	0.000304278	1.02333	13	11	0.954814
Rhodoluna	0.000306944	0.00024702	1.24259	0	19	0.955248
Enhygromyxa	0.000302505	0.000264613	1.1432	14	0	0.955676
Singulisphaera	0.000301605	0.000170444	1.76953	12	21	0.956102
UBA12053	0.000301227	0.000220193	1.36802	15.6667	0	0.956528
UBA3362	0.000299001	0.000188157	1.58911	17	3.66667	0.95695
UBA4664	0.00029702	0.000219888	1.35078	19.3333	17.3333	0.95737
Azovibrio	0.000296159	0.000229821	1.28865	6.66667	21	0.957788
Paraglaciecola	0.000291863	0.000116487	2.50553	13.3333	10	0.958201
Colwellia	0.000291455	0.000225635	1.29171	15.6667	2	0.958613
UBA12075	0.000288773	0.000227016	1.27204	14	25.3333	0.959021
UBA2206	0.000285878	0.000145537	1.9643	16	2.66667	0.959425
UBA9630	0.000285503	0.000161614	1.76657	15	2	0.959828
UBA918	0.000284203	0.000120308	2.36231	13.6667	0	0.96023
21-14-0-10-47-8-A	0.000282965	0.000221561	1.27714	17.6667	19.3333	0.96063
Sulfurospirillum_A	0.000282803	0.000262695	1.07654	1.33333	20	0.96103
Olleya	0.000279173	0.000140829	1.98236	5	19	0.961424
Gemmobacter_A	0.000277574	0.000245338	1.13139	14.6667	0	0.961816
Oleiphilus	0.000276647	0.000208836	1.32471	14.6667	2.33333	0.962207
Rubripirellula	0.000275681	0.000181405	1.5197	15.6667	24.3333	0.962597
Desulfonatronum	0.000273595	0.000219288	1.24765	0	18.3333	0.962984
UBA969	0.000269258	0.000195532	1.37706	1.66667	18.6667	0.963364
UBA12079	0.00026707	0.000358187	0.745616	0	19.6667	0.963742
UBA9637	0.000264797	0.000141208	1.87523	13	0	0.964116
Kiritimatiella	0.000264664	0.000250472	1.05666	0.666667	18.6667	0.96449
Prosthecobacter	0.000263248	0.000226578	1.16184	22	15.6667	0.964862
GCA-002718515	0.000262522	0.000102942	2.55021	13	0	0.965233
Kangiella	0.000261954	9.88162e-05	2.65092	13	0	0.965603
SM-Chi-D1	0.000260358	0.000154089	1.68965	14.6667	7	0.965971
Clostridium_AD	0.000258837	0.000146353	1.76859	9.33333	14.6667	0.966337
Izimaplasma	0.000258606	0.000199496	1.2963	11	14.3333	0.966702
UBA11650	0.000257769	0.000242834	1.0615	13.3333	0	0.967066
Pseudohongiella	0.000255782	0.000232465	1.1003	12.6667	8	0.967428
navibacteriae-4	0.000254183	0.000185071	1.37344	2	17.3333	0.967787
1-14-0-10-44-13	0.00025316	0.000207925	1.21756	1.66667	17.6667	0.968145
Accumulibacter	0.000250242	0.000221073	1.13194	13.6667	2.33333	0.968499
Simiduia	0.000250043	0.000184012	1.35884	14.6667	5.33333	0.968852
UBA8108	0.000242416	0.000136678	1.77363	12	0	0.969195
Lyngbya	0.000241567	0.000212284	1.13794	18	7.66667	0.969536
UBA12478	0.000240275	0.000108301	2.21858	12	0	0.969875
UBA5553	0.00023911	0.000190877	1.25269	0	16	0.970213
EsTjRp	0.000237537	0.000128455	1.84918	6.33333	16.6667	0.970549
Mariprofundus	0.000236181	0.000185177	1.27543	13.3333	4.33333	0.970883
Dehalogenimonas	0.000235787	0.000231653	1.01785	16.6667	9	0.971216
Holophaga	0.000235238	0.000178432	1.31836	10	19.3333	0.971549
UBA9959	0.000235225	0.000215349	1.0923	2	16.6667	0.971881
Nitrospira	0.000232726	0.00020382	1.14182	16.3333	14.6667	0.97221
Cyanothece_A	0.000225626	0.000339369	0.66484	0	17.3333	0.972529
Desulfotignum	0.000224504	0.000255882	0.877371	0	12.6667	0.972846
Lenti-01	0.000222438	0.000154784	1.43708	12.6667	2.66667	0.97316
UBA6659	0.000221941	8.0801e-05	2.74677	11	0	0.973474
Labilithrix	0.000219635	0.000201102	1.09215	10.3333	0	0.973784
Marispirochaeta	0.000214132	0.000151264	1.41562	5.66667	15	0.974087
Fluviicola	0.000208357	0.000132526	1.5722	13	10	0.974381
Maribacter	0.000208039	8.03751e-05	2.58835	2	13.3333	0.974675
UBA5004	0.000204681	0.000178681	1.14551	11	1	0.974965
Pseudoalteromonas	0.000201419	0.000190389	1.05794	10.3333	3.66667	0.975249
UBA3015	0.000200154	0.000102925	1.94467	8.33333	19	0.975532
OLB4	0.000197397	0.000160201	1.23218	20.6667	19.3333	0.975811
Ralstonia	0.000195322	0.000167923	1.16316	11.3333	2.33333	0.976087
Lysobacter	0.000194572	0.000212292	0.916531	0	14	0.976362
Niabella	0.000193471	0.000188625	1.02569	15	8.66667	0.976636
Filomicrobium	0.000190721	0.000151024	1.26285	4.66667	12.6667	0.976905
Reinekea	0.000190243	0.000105656	1.80059	11	8	0.977174
XYB12-FULL-38-5	0.000187671	0.000170484	1.10081	1.66667	13.3333	0.977439
Berkiella	0.000187649	0.000127884	1.46734	9.66667	0	0.977704
Lacunisphaera	0.000185381	0.000126474	1.46577	10.3333	1.33333	0.977966
UBA6170	0.000181161	0.000143055	1.26637	7.33333	8	0.978222
UBA9973	0.000174487	0.000209308	0.833639	8.33333	4	0.978469
um-filter-37-10	0.000174184	9.71622e-05	1.79272	0	11	0.978715
Labrenzia	0.000172762	0.000127825	1.35155	10.3333	3.66667	0.978959
2-12-FULL-60-19	0.00017052	8.62807e-05	1.97634	8.66667	0	0.9792
um-filter-43-11	0.000170115	0.000130541	1.30315	0	9.66667	0.979441
Nitrosomonas	0.000164661	0.000141722	1.16186	10.6667	8.33333	0.979673
Dokdonella	0.000164225	9.21145e-05	1.78283	8.66667	4.66667	0.979905
Pseudanabaena	0.000163213	9.64436e-05	1.69231	9	1.66667	0.980136
XYA2-FULL-47-19	0.000161736	0.000203437	0.795018	1	11.3333	0.980365
Altererythrobacter_B	0.000160752	0.000182881	0.878995	6	7.66667	0.980592
LPB0005	0.000160017	0.000185183	0.864105	1.33333	11.6667	0.980818
Albidiferax	0.000151864	0.000228422	0.66484	0	11.6667	0.981033
RBG-16-49-21	0.000151864	0.000228422	0.66484	0	11.6667	0.981247
UBA5150	0.000151474	0.000151208	1.00176	8	4	0.981461
Desulfuromonas	0.000150782	0.000117964	1.27821	7.33333	0	0.981674
Francisella	0.000150328	0.000117651	1.27775	11.6667	11.3333	0.981887
2-01-FULL-45-11	0.000146602	7.05303e-05	2.07856	7	0	0.982094
4572-13	0.00014452	0.000155805	0.92757	20.6667	17	0.982298
Desulfotalea	0.000143397	0.000137951	1.03948	8	2	0.982501
UBA7971	0.000142553	7.08331e-05	2.01252	7	0	0.982702
Desulfobulbus_A	0.000140399	8.26116e-05	1.69951	5.66667	8.66667	0.982901
Desulfomicrobium	0.000134949	0.000111324	1.21221	0.666667	9.33333	0.983091
Rickettsia	0.000134605	8.21638e-05	1.63825	15	16.3333	0.983282
Crocosphaera	0.000134508	0.000202316	0.66484	0	10.3333	0.983472
Desulfatibacillum	0.000134508	0.000202316	0.66484	0	10.3333	0.983662
Spirochaeta_D	0.0001336	0.000108842	1.22746	0	9	0.983851
Latescibacter	0.00013165	0.000169171	0.778207	1	9.33333	0.984037
Marivivens	0.000130208	0.000143262	0.908881	3.66667	6	0.984221
Bdellovibrio	0.00012957	0.000163352	0.793193	7	0	0.984404
Desulfovibrio_B	0.000128807	0.000102731	1.25383	0	8	0.984586
Idiomarina	0.000127899	0.000193005	0.662669	0	6.66667	0.984767
2-02-FULL-38-14	0.000126832	0.000101901	1.24465	6.33333	7	0.984946
Delta-01	0.000125878	0.000122598	1.02675	6.33333	2.33333	0.985124
UBA147	0.00012583	0.000189264	0.66484	0	9.66667	0.985302
Clostridium	0.00012403	0.000128584	0.964581	3.66667	6.66667	0.985477
DTU053	0.000121491	0.000182737	0.66484	0	9.33333	0.985649
UBA9339	0.000120129	0.000100886	1.19074	0	7.33333	0.985818
GCA-2746185	0.000119733	5.95401e-05	2.01096	5.33333	4.66667	0.985987
Marithrix	0.000117692	9.23193e-05	1.27484	3	7.66667	0.986154
Spirochaetae-1	0.000117152	0.000176211	0.66484	0	9	0.986319
1-14-0-10-47-16	0.000115285	0.000101257	1.13854	6	0	0.986482
Thioclava	0.000114369	9.30228e-05	1.22948	5.66667	6.66667	0.986644
UBA12151	0.000113513	7.5536e-05	1.50277	5.66667	0	0.986804
2-02-FULL-50-19	0.000112813	0.000169685	0.66484	0	8.66667	0.986964
GWC2-45-44	0.000111692	0.000154082	0.724886	5.66667	1.66667	0.987122
GCF-2310495	0.000111673	5.70313e-05	1.9581	5.66667	0	0.987279
Ferruginibacter	0.000111498	9.23997e-05	1.20669	7	7	0.987437
UBA9569	0.000109767	5.6067e-05	1.95778	5.33333	0	0.987592
CG08-08-20-14	0.000108377	0.000100759	1.07561	5.33333	3.33333	0.987745
Chthoniobacter	0.000108079	9.55199e-05	1.13148	6	1.66667	0.987898
UBA8438	0.000108061	9.4955e-05	1.13802	5.33333	0	0.988051
Desulfovibrio_H	0.000107566	8.16426e-05	1.31752	0	7	0.988203
UBA1547	0.000105193	0.000107697	0.97675	2.66667	6	0.988351
Methylotenera	0.000104135	0.000156632	0.66484	0	8	0.988499
Loktanella_B	0.000103681	0.0001039	0.997898	0	7.33333	0.988645
KS41	0.000102931	5.73984e-05	1.79328	5.33333	3	0.988791
Moritella	0.000102474	4.07363e-05	2.51553	5	0	0.988935
AAA044-D11	0.000101383	0.000119663	0.847232	4	4.66667	0.989079
OLB13	0.000100529	8.62875e-05	1.16505	5.66667	2	0.989221
GCA-2705055	9.90765e-05	8.36305e-05	1.18469	6	1.66667	0.989361
Levilinea	9.54572e-05	0.000143579	0.66484	0	7.33333	0.989496
Marivita	9.54572e-05	0.000143579	0.66484	0	7.33333	0.989631
Pelobacter_C	9.54572e-05	0.000143579	0.66484	0	7.33333	0.989765
UBA5194	9.45491e-05	7.22838e-05	1.30803	0	6	0.989899
Crocinitomix	9.30248e-05	0.000101	0.921043	3	5.33333	0.990031
Minicystis	9.13311e-05	0.00014571	0.626801	5	0	0.99016
Octadecabacter	9.11183e-05	0.000137053	0.66484	0	7	0.990288
GW2011-AR13	9.10696e-05	6.4186e-05	1.41884	5.33333	1.66667	0.990417
GWE2-31-10	9.06945e-05	9.71394e-05	0.933654	1.66667	5.66667	0.990545
2-12-FULL-69-37	9.0137e-05	8.67325e-05	1.03925	4	3.66667	0.990673
B29T1	8.96976e-05	8.18424e-05	1.09598	5.33333	4.33333	0.990799
Kamptonema	8.79272e-05	7.54799e-05	1.16491	0	5.33333	0.990924
Glaciecola	8.67793e-05	0.000130527	0.66484	0	6.66667	0.991046
Mageeibacillus	8.67793e-05	0.000130527	0.66484	0	6.66667	0.991169
Ga0077541	8.62475e-05	8.0321e-05	1.07379	4.33333	0	0.991291
Thiodiazotropha	8.42725e-05	8.68888e-05	0.969889	4.33333	0	0.99141
UBA8228	8.308e-05	7.7863e-05	1.067	4	4.66667	0.991527
Confluentimicrobium	8.24404e-05	0.000124	0.66484	0	6.33333	0.991644
bin76	7.98901e-05	0.000128743	0.62054	4	0	0.991757
Thermotalea	7.81014e-05	0.000117474	0.66484	0	6	0.991867
UBA2565	7.81014e-05	0.000117474	0.66484	0	6	0.991977
CG1-02-35-32	7.80514e-05	7.09094e-05	1.10072	3.66667	0	0.992088
Planktophila	7.67392e-05	0.000115803	0.662669	0	4	0.992196
Ga0077550	7.59087e-05	6.56435e-05	1.15638	4	0	0.992303
UBA618	7.51309e-05	9.03524e-05	0.831531	3	2.66667	0.99241
Zag1	7.45716e-05	2.64023e-05	2.82444	3.66667	0	0.992515
CAG-475	7.18167e-05	6.87246e-05	1.04499	0	4.66667	0.992617
1-14-0-10-41-10	7.13939e-05	6.32685e-05	1.12843	3.33333	0	0.992717
Halobacteriovorax	7.13747e-05	6.58235e-05	1.08433	4	2.33333	0.992818
Rs-D17	6.72961e-05	6.89463e-05	0.976065	1.33333	4	0.992913
Pseudobacteriovorax	6.70946e-05	7.34331e-05	0.913684	2.33333	3.33333	0.993008
CAG-312	6.69761e-05	0.000106854	0.626801	3.66667	0	0.993103
C7867-001	6.65751e-05	0.000107286	0.62054	3.33333	0	0.993197
Winogradskyella	6.50845e-05	9.7895e-05	0.66484	0	5	0.993289
UBA1532	6.46185e-05	8.13851e-05	0.793985	3	2	0.99338
UBA1568	6.31625e-05	5.52242e-05	1.14375	3.33333	0	0.99347
UBA2258	6.28978e-05	0.000103648	0.60684	2.66667	0	0.993558
Nannocystis	6.08874e-05	9.71398e-05	0.626801	3.33333	0	0.993644
Achromobacter	6.07455e-05	9.13687e-05	0.66484	0	4.66667	0.99373
Smithella	6.07455e-05	9.13687e-05	0.66484	0	4.66667	0.993816
UBA2250	6.07455e-05	9.13687e-05	0.66484	0	4.66667	0.993902
Defluviicoccus	5.99176e-05	9.65571e-05	0.62054	3	0	0.993987
Oceanibaculum	5.99176e-05	9.65571e-05	0.62054	3	0	0.994071
1-14-0-10-36-32	5.97394e-05	7.11255e-05	0.839915	2	2.33333	0.994156
UBA10014	5.82113e-05	5.78898e-05	1.00555	3	0	0.994238
1-14-0-20-42-23	5.64066e-05	8.48424e-05	0.66484	0	4.33333	0.994318
Ferriphaselus	5.64066e-05	8.48424e-05	0.66484	0	4.33333	0.994397
Granulosicoccus	5.64066e-05	8.48424e-05	0.66484	0	4.33333	0.994477
Planctopirus	5.64066e-05	8.48424e-05	0.66484	0	4.33333	0.994557
UBA952	5.64066e-05	8.48424e-05	0.66484	0	4.33333	0.994637
2-12-FULL-50-11	5.58038e-05	4.97208e-05	1.12234	2.66667	0	0.994715
Robiginitalea	5.50303e-05	6.16324e-05	0.892879	2	2.66667	0.994793
UBA12049	5.40303e-05	4.74775e-05	1.13802	2.66667	0	0.99487
MED-G17	5.36597e-05	5.53021e-05	0.970302	1.33333	2.66667	0.994945
Chitinimonas	5.32601e-05	8.58286e-05	0.62054	2.66667	0	0.995021
Alkaliphilus_A	5.20676e-05	7.8316e-05	0.66484	0	4	0.995094
UBA2177	5.20676e-05	7.8316e-05	0.66484	0	4	0.995168
Kordiimonas	5.16135e-05	3.90517e-05	1.32167	0	3.33333	0.995241
UBA2033	5.0985e-05	4.34986e-05	1.17211	2.66667	0	0.995313
Thioalkalivibrio_A	4.9012e-05	4.86957e-05	1.00649	2.33333	0	0.995382
GCA-2716765	4.88765e-05	6.37676e-05	0.766478	2	2	0.995451
Caballeronia	4.87099e-05	7.77119e-05	0.626801	2.66667	0	0.99552
Dyella_A	4.87099e-05	7.77119e-05	0.626801	2.66667	0	0.995589
Arenibacter	4.77286e-05	7.17897e-05	0.66484	0	3.66667	0.995656
Paludisphaera	4.77286e-05	7.17897e-05	0.66484	0	3.66667	0.995724
Sphingorhabdus	4.77286e-05	7.17897e-05	0.66484	0	3.66667	0.995791
UBA6080	4.77286e-05	7.17897e-05	0.66484	0	3.66667	0.995859
MedAcidi-G1	4.71733e-05	7.7736e-05	0.60684	2	0	0.995925
SM1-73	4.71733e-05	7.7736e-05	0.60684	2	0	0.995992
Silvanigrella	4.69291e-05	3.03111e-05	1.54825	1.66667	2	0.996058
Gemmata	4.63523e-05	5.87052e-05	0.789578	2	2	0.996124
Um-filter-41-35	4.53798e-05	6.30589e-05	0.719641	1.66667	1.66667	0.996188
GCA-2402105	4.45837e-05	4.45751e-05	1.00019	1	2.33333	0.996251
UBA12396	4.43946e-05	5.40242e-05	0.821755	2.33333	0	0.996314
4484-190-2	4.33897e-05	6.52633e-05	0.66484	0	3.33333	0.996375
Romboutsia	4.33897e-05	6.52633e-05	0.66484	0	3.33333	0.996436
Sporichthya	4.33897e-05	6.52633e-05	0.66484	0	3.33333	0.996498
UBA3361	4.33897e-05	6.52633e-05	0.66484	0	3.33333	0.996559
UBA9631	4.33897e-05	6.52633e-05	0.66484	0	3.33333	0.99662
Vermiphilus	4.33897e-05	6.52633e-05	0.66484	0	3.33333	0.996682
GJ-E10	4.29659e-05	5.01162e-05	0.857325	1.66667	2	0.996742
Cetobacterium	4.26212e-05	6.79979e-05	0.626801	2.33333	0	0.996803
OLB19	4.26212e-05	6.79979e-05	0.626801	2.33333	0	0.996863
UBA1146	4.06098e-05	4.76354e-05	0.852514	1.66667	1.33333	0.99692
Cellulophaga	4.0532e-05	4.15324e-05	0.975913	1	2.33333	0.996977
Truepera	4.02448e-05	4.14766e-05	0.970302	1	2	0.997034
HCHbin5	3.9945e-05	6.43714e-05	0.62054	2	0	0.997091
1-14-0-10-49-15	3.93111e-05	6.478e-05	0.60684	1.66667	0	0.997146
GCA-002708145	3.93111e-05	6.478e-05	0.60684	1.66667	0	0.997202
2-02-FULL-49-12	3.90507e-05	5.8737e-05	0.66484	0	3	0.997257
UBA1369	3.90507e-05	5.8737e-05	0.66484	0	3	0.997312
UBA919	3.88075e-05	3.85932e-05	1.00555	2	0	0.997367
Nanopelagicus	3.65324e-05	5.82839e-05	0.626801	2	0	0.997419
Rhodoplanes	3.65324e-05	5.82839e-05	0.626801	2	0	0.99747
UBA1557	3.65324e-05	5.82839e-05	0.626801	2	0	0.997522
UBA1565	3.65324e-05	5.82839e-05	0.626801	2	0	0.997574
UBA8498	3.65324e-05	5.82839e-05	0.626801	2	0	0.997625
Protochlamydia	3.50901e-05	4.89262e-05	0.717205	1.33333	1	0.997675
Desulfovibrio_F	3.47117e-05	5.22107e-05	0.66484	0	2.66667	0.997724
Rubrivirga	3.47117e-05	5.22107e-05	0.66484	0	2.66667	0.997773
1-14-0-10-44-23	3.32875e-05	5.36429e-05	0.62054	1.66667	0	0.99782
Turneriella	3.32875e-05	5.36429e-05	0.62054	1.66667	0	0.997867
UBA10138	3.32875e-05	5.36429e-05	0.62054	1.66667	0	0.997914
OXYB2-FULL-41-6	3.31162e-05	3.50467e-05	0.944916	1	1.66667	0.997961
2-12-FULL-52-36	3.19747e-05	4.82514e-05	0.662669	0	1.66667	0.998006
2-12-FULL-37-12	3.14489e-05	5.1824e-05	0.60684	1.33333	0	0.99805
Leptospira	3.14489e-05	5.1824e-05	0.60684	1.33333	0	0.998095
Neptunomonas	3.09016e-05	3.91368e-05	0.789578	1.33333	1.33333	0.998139
Dasania	3.04437e-05	4.85699e-05	0.626801	1.66667	0	0.998182
Labilibacter	3.03728e-05	4.56843e-05	0.66484	0	2.33333	0.998225
Methylobacter	3.03728e-05	4.56843e-05	0.66484	0	2.33333	0.998267
Methylophilus	3.03728e-05	4.56843e-05	0.66484	0	2.33333	0.99831
XYC2-FULL-47-12	3.03728e-05	4.56843e-05	0.66484	0	2.33333	0.998353
XYB1-40-15	2.72279e-05	3.78354e-05	0.719641	1	1	0.998392
Gracilimonas	2.663e-05	4.29143e-05	0.62054	1.33333	0	0.998429
CG07-land	2.60338e-05	3.9158e-05	0.66484	0	2	0.998466
Desulfocurvus	2.60338e-05	3.9158e-05	0.66484	0	2	0.998503
Goldbacteria-1	2.60338e-05	3.9158e-05	0.66484	0	2	0.99854
Methanocorpusculum	2.60338e-05	3.9158e-05	0.66484	0	2	0.998577
navibacteriae-3	2.60338e-05	3.9158e-05	0.66484	0	2	0.998613
Polynucleobacter	2.60338e-05	3.9158e-05	0.66484	0	2	0.99865
Pseudodesulfovibrio	2.60338e-05	3.9158e-05	0.66484	0	2	0.998687
Rheinheimera_A	2.60338e-05	3.9158e-05	0.66484	0	2	0.998724
Saccharicrinis	2.60338e-05	3.9158e-05	0.66484	0	2	0.998761
um-filter-42-10	2.60338e-05	3.9158e-05	0.66484	0	2	0.998797
9FT-COMBO-70-19	2.55797e-05	3.86011e-05	0.662669	0	1.33333	0.998833
Coccinistipes	2.55797e-05	3.86011e-05	0.662669	0	1.33333	0.99887
Fonsibacter	2.55797e-05	3.86011e-05	0.662669	0	1.33333	0.998906
1-14-0-10-34-76	2.54925e-05	2.17493e-05	1.17211	1.33333	0	0.998942
RBG-13-40-8	2.4355e-05	3.88559e-05	0.626801	1.33333	0	0.998976
UBA6824	2.4355e-05	3.88559e-05	0.626801	1.33333	0	0.999011
UBA6911	2.4355e-05	3.88559e-05	0.626801	1.33333	0	0.999045
Nitrolancea	2.41287e-05	2.47774e-05	0.973819	0.666667	1.33333	0.999079
41-12-T18	2.16948e-05	3.26317e-05	0.66484	0	1.66667	0.99911
Anaerofustis	2.16948e-05	3.26317e-05	0.66484	0	1.66667	0.99914
Bizionia	2.16948e-05	3.26317e-05	0.66484	0	1.66667	0.999171
Christensenella	2.16948e-05	3.26317e-05	0.66484	0	1.66667	0.999202
Defluviitalea	2.16948e-05	3.26317e-05	0.66484	0	1.66667	0.999232
Psychrilyobacter	2.16948e-05	3.26317e-05	0.66484	0	1.66667	0.999263
UBA4465	2.16948e-05	3.26317e-05	0.66484	0	1.66667	0.999294
2-12-FULL-44-17	2.14678e-05	1.71218e-05	1.25383	0	1.33333	0.999324
GWB1-41-6	1.99725e-05	3.21857e-05	0.62054	1	0	0.999352
Pirellula_A	1.99725e-05	3.21857e-05	0.62054	1	0	0.999381
Brevundimonas	1.97491e-05	3.00552e-05	0.657094	0	0.666667	0.999408
2-01-FULL-50-24	1.82662e-05	2.91419e-05	0.626801	1	0	0.999434
Pirellula	1.82662e-05	2.91419e-05	0.626801	1	0	0.99946
Um-filter-41-14	1.82662e-05	2.91419e-05	0.626801	1	0	0.999486
2-02-FULL-38-14-A	1.73559e-05	2.61053e-05	0.66484	0	1.33333	0.99951
Algibacter_A	1.73559e-05	2.61053e-05	0.66484	0	1.33333	0.999535
Brevinema	1.73559e-05	2.61053e-05	0.66484	0	1.33333	0.99956
CAG-354	1.73559e-05	2.61053e-05	0.66484	0	1.33333	0.999584
Desulfarculus	1.73559e-05	2.61053e-05	0.66484	0	1.33333	0.999609
GWB1-54-5	1.73559e-05	2.61053e-05	0.66484	0	1.33333	0.999633
Leadbetterella	1.73559e-05	2.61053e-05	0.66484	0	1.33333	0.999658
Midichloria	1.73559e-05	2.61053e-05	0.66484	0	1.33333	0.999682
SM1-50	1.73559e-05	2.61053e-05	0.66484	0	1.33333	0.999707
UBA2022	1.62922e-05	2.12559e-05	0.766478	0.666667	0.666667	0.99973
XYB2-FULL-49-35	1.57244e-05	2.5912e-05	0.60684	0.666667	0	0.999752
XYB1-36-10	1.3315e-05	2.14571e-05	0.62054	0.666667	0	0.999771
XYD1-FULL-39-28	1.3315e-05	2.14571e-05	0.62054	0.666667	0	0.99979
46-47	1.30169e-05	1.9579e-05	0.66484	0	1	0.999808
Bellilinea	1.30169e-05	1.9579e-05	0.66484	0	1	0.999826
Ewingella	1.30169e-05	1.9579e-05	0.66484	0	1	0.999845
Fibrobacter_A	1.30169e-05	1.9579e-05	0.66484	0	1	0.999863
SCGC-AAA011-G17	1.30169e-05	1.9579e-05	0.66484	0	1	0.999882
Thermoanaerobaculum	1.27899e-05	1.93005e-05	0.662669	0	0.666667	0.9999
Verrucomicrobium	1.27899e-05	1.93005e-05	0.662669	0	0.666667	0.999918
Alkanindiges	1.21775e-05	1.9428e-05	0.626801	0.666667	0	0.999935
Terasakiella	1.21775e-05	1.9428e-05	0.626801	0.666667	0	0.999952
OLB10	9.87456e-06	1.50276e-05	0.657094	0	0.333333	0.999966
2-12-FULL-45-22	8.67793e-06	1.30527e-05	0.66484	0	0.666667	0.999978
Orientia	8.67793e-06	1.30527e-05	0.66484	0	0.666667	0.999991
Desulfobacter	6.65751e-06	1.07286e-05	0.62054	0.333333	0	1
