# Supplementary material for: Interplay between eutrophication and climate warming on bacterial communities in coastal sediments differs depending on water depth and oxygen history
Source: Sci Rep. 2021 Dec 3;11:23384. doi: 10.1038/s41598-021-02725-x (PMC8642432; doi:10.1038/s41598-021-02725-x)
Supplement: Supplementary file 4 — Supplementary Information 4. [file 41598_2021_2725_MOESM4_ESM.xlsx]

## Sheet: shallow
Genus	baseMean	shallow2013	shallow2017	log2FoldChange	lfcSE	stat	pvalue	padj
CG2-30-66-27	1325.92	1702.79	1088.34	0.644846	0.980891	19.4297	0.00159813	0.0037403
Desulfobacula	999.574	35.3462	95.4197	-1.50706	1.07048	48.1004	3.38814e-09	4.14106e-08
Nodularia	709.866	0	209.264	-25.3742	1.31464	352.003	6.48375e-74	2.13964e-71
Desulfatiglans	599.402	28.5034	152.727	-2.36332	1.17341	27.5511	4.45414e-05	0.000179252
Draconibacterium	569.922	221.062	225.182	-0.0309094	0.395183	78.4154	1.79991e-15	4.86628e-14
Congregibacter	526.161	564.793	520.195	0.110627	0.34712	12.4626	0.02897	0.0442597
UBA6092	505.078	840.545	1236.78	-0.55951	0.873039	38.7578	2.65688e-07	1.90603e-06
UBA1847	491.585	373.876	485.054	-0.373822	1.18862	14.039	0.0153636	0.026134
LE011-02	421.874	91.7493	57.3179	0.644182	0.743224	55.834	8.79192e-11	1.52702e-09
Ignavibacterium	369.887	554.899	316.915	0.805046	0.455278	17.9754	0.00297741	0.00642186
Sulfurimonas	365.963	95.3857	9.08657	3.34451	1.0365	42.5018	4.66197e-08	4.52485e-07
Desulfobulbus	299.486	847.709	502.978	0.752461	1.08951	45.7015	1.0446e-08	1.112e-07
Algoriphagus	293.102	32.6446	16.9474	0.941192	0.83685	100.146	4.92267e-20	2.0306e-18
Mor1	233.878	361.284	295.091	0.292213	0.866125	23.905	0.000226427	0.000739811
ELB16-189	221.581	305.508	325.39	-0.0863262	0.867911	18.6472	0.00223568	0.00501888
Flavobacterium	209.852	140.05	60.0463	1.21075	0.798003	36.666	6.98749e-07	4.70586e-06
Caldilinea	204.749	124.81	735.77	-2.55721	0.88361	37.6059	4.52751e-07	3.17889e-06
UBA4055	169.044	0	8.37955	-18.4659	1.43098	131.436	1.17982e-26	7.78681e-25
0-14-3-00-41-53	158.377	321.507	302.428	0.0871511	0.683058	36.7967	6.57865e-07	4.52282e-06
Woeseia	155.66	319.516	289.581	0.143699	1.02312	17.7904	0.00322095	0.00690203
Caldithrix	150.28	321.968	202.147	0.676144	0.740538	18.0018	0.00294416	0.00639193
Magnetomorum	149.784	301.306	275.15	0.127611	0.337962	78.2844	1.91702e-15	4.86628e-14
LZORAL124-64-63	129.331	14.5787	28.1704	-0.76974	0.755267	47.3764	4.76118e-09	5.61139e-08
Arcobacter	128.867	51.1714	3.05939	4.11544	1.03143	72.09	3.76203e-14	8.27647e-13
UBA3006	120.853	41.3738	35.6096	0.183198	1.13246	17.6186	0.00346442	0.00732858
Steroidobacter	116.905	160.679	130.95	0.294993	1.12037	13.3503	0.0203082	0.0326912
Desulfobacterium_A	110.348	1.57426	7.07567	-1.94697	1.5845	41.913	6.13397e-08	5.32687e-07
KBS-96	105.754	160.701	178.691	-0.168021	0.613573	27.4889	4.5803e-05	0.000180414
UBA2386	99.7836	57.7776	77.3734	-0.397954	0.808441	15.4988	0.00843079	0.0156301
RCC307	96.0517	236.795	2.85658	6.37312	1.68441	14.6704	0.0118675	0.0209426
GCA-2691205	95.894	142.032	104.128	0.454508	1.14256	18.9332	0.00197797	0.00450158
GCA-002862325	91.3784	75.9963	46.3829	0.685154	1.35612	39.5335	1.85437e-07	1.39078e-06
GWC2-73-18	90.2865	8.92079	105.385	-3.47442	1.52241	23.2941	0.000296541	0.000914566
UBA6803	88.4613	0	5.02651	-17.8928	1.99487	28.8962	2.43002e-05	0.000108366
Desulfamplus	85.701	0	1.52607	-16.4098	1.53926	158.439	2.12928e-32	1.75666e-30
40CM-3-62-11	83.0561	160.942	97.8024	0.721005	1.13249	30.7714	1.03926e-05	5.19628e-05
Sulfuricaulis	79.3803	240.402	112.549	1.1007	0.594998	76.2647	5.06539e-15	1.19398e-13
Sediminispirochaeta	77.2353	26.9291	27.6299	0.04961	0.959892	30.5374	1.15581e-05	5.69278e-05
Mycobacterium	77.1627	7.3615	36.1746	-2.07543	0.993329	21.1978	0.000743227	0.00199402
Sulfurovum	73.741	149.142	9.95963	3.89017	1.14961	14.7	0.0117242	0.0208009
Cyanobium	72.8726	16.153	100.026	-2.42775	0.660429	87.287	2.49427e-17	8.2311e-16
Treponema_E	70.7351	0	2.07084	-16.5864	1.95137	34.1171	2.25659e-06	1.32977e-05
Polaromonas	62.9447	86.346	4.14002	4.43261	1.47639	24.7747	0.000154006	0.000523937
UBA2361	61.8035	103.755	175.002	-0.737096	0.603205	68.5374	2.06481e-13	4.00817e-12
Thauera	61.2557	173.665	58.8004	1.54981	0.780368	27.4452	4.67123e-05	0.0001813
UBA6082	60.5074	98.4996	129.609	-0.378841	1.15212	28.3817	3.06499e-05	0.000133085
UKL13-2	59.5108	117.556	106.722	0.140072	0.611768	45.9196	9.43085e-09	1.07317e-07
Ruminiclostridium	58.453	0	0	0	1.73557	225.047	1.23187e-46	2.03258e-44
Aminicenans	58.2913	108.701	148.226	-0.451328	1.46145	23.6863	0.000249415	0.000791412
Psychromonas	58.291	3.22066	1.68671	0.950417	1.68798	21.9122	0.000544095	0.00154786
Izimaplasma	58.2292	0	40.2301	-20.8201	2.21565	19.4643	0.00157454	0.00371141
Desulfuromusa	57.9524	8.28169	3.61437	1.20598	1.54645	15.9401	0.0070171	0.0132323
GWF2-44-16	57.7013	13.1338	36.8495	-1.33311	0.887869	19.9407	0.00128215	0.00315753
Hydrogenophaga	56.0526	34.4733	135.449	-1.99487	1.19385	12.4715	0.0288683	0.0442597
HGW-1	52.7305	0	0.401597	-14.8822	1.54176	170.258	6.42685e-35	7.06953e-33
UBA12294	51.8849	93.9483	139.22	-0.539382	0.957706	55.1784	1.19958e-10	1.97931e-09
OLB17	50.9662	97.4006	80.8698	0.253411	0.849712	24.9943	0.00013969	0.000480184
UBA2284	49.3527	3.14851	0.562236	2.29617	1.84485	32.1231	5.6169e-06	2.94219e-05
OM182	47.7234	135.404	55.5114	1.28019	0.811938	24.2996	0.000190138	0.000627455
Fuerstia	47.5717	2.76056	32.7573	-3.23106	1.05483	21.8567	0.000557473	0.00157236
Desulfocapsa	46.2758	0	0	0	2.33521	54.5422	1.62141e-10	2.54793e-09
Rubritalea	45.1615	64.1476	167.506	-1.35904	1.0583	32.3865	4.98088e-06	2.65111e-05
2-12-FULL-64-23	42.4463	118.599	69.2199	0.781106	0.862693	39.3728	1.99789e-07	1.46512e-06
Nitrospira	41.8753	107.289	118.78	-0.142121	0.630305	85.9454	4.76878e-17	1.43063e-15
RBG-16-64-12	40.9759	21.0772	106.412	-2.28086	1.38619	17.02	0.00446195	0.0090334
UBA966	40.5536	5.77227	8.06861	-0.370181	1.25904	23.2502	0.000302345	0.000923833
Solirubrobacter	39.6414	48.4497	40.9593	0.248118	0.657056	27.2099	5.19174e-05	0.00019469
Chondromyces	39.3635	87.3242	50.7032	0.790729	1.03091	22.9766	0.000341057	0.00102317
GCA-2718595	37.396	108.561	60.8476	0.852291	0.526304	92.7526	1.77341e-18	6.5025e-17
Altibacter	34.6881	44.9796	75.0828	-0.686668	0.989085	19.2205	0.00174855	0.0040071
Oceanicoccus	34.678	55.5547	59.4295	-0.0688855	0.634685	13.9444	0.0159667	0.0268827
UBA12014	33.733	0	3.1251	-16.9959	1.39351	104.448	6.09396e-21	2.87286e-19
Plesiocystis	31.087	117.734	37.4601	1.65289	1.03798	34.7172	1.71338e-06	1.02803e-05
IMCC26256	30.5195	22.1258	50.0733	-1.17281	0.711223	13.6042	0.0183287	0.0302423
2-02-FULL-45-21	30.1545	17.4039	21.4553	-0.251152	1.60913	12.7098	0.0262559	0.04087
2013-40CM-41-45	29.7586	61.3987	59.8861	0.0696019	1.06365	21.5873	0.000627117	0.0017538
OLB6	29.3007	60.1472	36.6671	0.710107	1.04231	13.3851	0.0200251	0.0325396
GCA-002727775	28.6563	47.9988	37.0377	0.443523	0.777175	41.9181	6.11944e-08	5.32687e-07
Sphingorhabdus	27.8317	19.5104	11.772	0.794495	1.34372	33.3935	3.14341e-06	1.78849e-05
UBA5194	27.3438	0	0.562236	-14.2653	3.01245	18.1103	0.00281125	0.0061438
Desulfobulbus_A	25.8946	82.2159	47.4557	0.794955	1.09791	30.1021	1.40812e-05	6.73451e-05
Lewinella_A	25.8779	46.626	52.9904	-0.147727	1.1531	16.7815	0.00493343	0.00980741
Pseudorhodobacter	24.8469	47.4769	33.6183	0.48678	1.73793	20.3698	0.00106496	0.00268271
UBA5550	23.9365	0	0	0	1.92975	108.164	1.00077e-21	5.50421e-20
Albidiferax	22.1671	32.3631	11.9781	1.44383	1.88573	21.413	0.000676699	0.00183671
1-14-0-65-60-17	21.9423	28.1726	37.1632	-0.324988	0.943143	20.3096	0.0010931	0.00271219
UBA2475	21.3093	74.9279	35.5743	1.10259	1.04565	35.493	1.19947e-06	7.91648e-06
SCN-69-37	21.1771	55.052	34.8968	0.677302	1.42771	14.1479	0.0146967	0.025131
UBA1067	21.0131	8.66964	6.26487	0.652728	1.24395	16.8089	0.0048769	0.00975381
Altererythrobacter_B	20.8625	70.3294	48.6575	0.541244	1.44888	28.285	3.20148e-05	0.000135447
Gimesia	20.752	2.30047	35.2823	-3.59	1.09199	13.4281	0.0196805	0.032243
LPB0138	19.2471	37.3023	30.5405	0.375477	0.823526	30.2024	1.34557e-05	6.52996e-05
Dehalogenimonas	18.9126	12.4076	45.5014	-1.68063	0.806477	17.1105	0.00429493	0.00880327
Halobacteriovorax	18.8781	84.6312	9.60923	3.11562	1.42571	22.7122	0.000383115	0.00113596
Rickettsia	18.6294	43.3557	42.2031	0.092101	0.925678	32.6085	4.50064e-06	2.43477e-05
Salinispira	18.4387	26.796	30.3082	-0.308855	0.715383	21.4669	0.000660948	0.00181761
LS-NOB	18.1552	56.8682	17.0219	1.75687	0.979836	23.4708	0.000274309	0.000853982
Thioclava	17.1413	41.2325	26.4298	0.635448	0.885388	32.7185	4.28009e-06	2.35405e-05
XYD1-37-29	16.8975	1.84038	2.83305	-0.347484	1.67327	21.4051	0.000679025	0.00183671
Pseudohongiella	16.7682	64.218	25.5958	1.32721	1.27323	27.3267	4.92645e-05	0.000186865
Rubripirellula	16.1429	6.44131	46.6425	-2.71401	1.46346	13.2411	0.0212209	0.0338304
Fulvivirga	15.9159	41.1049	18.4924	1.1769	1.31054	14.5746	0.0123434	0.0216666
Thiomicrospira	15.7573	0	7.14144	-20.5796	2.41511	20.5903	0.000967868	0.00247849
4572-13	15.7267	0	56.5667	-23.4678	1.39745	50.9775	8.74106e-10	1.25415e-08
UBA2199	14.5242	0	6.33943	-18.2975	1.95888	22.445	0.000430822	0.00124712
W-Chloroflexi-9	14.4711	35.2111	14.662	1.23992	1.2102	13.3068	0.0206675	0.0331081
Chthoniobacter	14.3045	38.0322	42.0206	-0.159607	0.947665	44.2577	2.0533e-08	2.0533e-07
Enhygromyxa	14.2893	58.6232	17.4852	1.75003	1.82948	22.6979	0.000385538	0.00113596
UBA6899	14.0961	22.7844	8.50515	1.35584	1.28028	23.6272	0.000256008	0.000804598
Olleya	13.5751	0	0	0	2.50585	20.5956	0.000965639	0.00247849
Conexibacter_A	13.3848	10.6965	25.9958	-1.16699	1.26231	16.5186	0.00550925	0.0107577
UBA12079	13.2749	10.6418	2.33652	2.13745	2.27658	15.2596	0.0093089	0.016972
JCVI-SCAAA005	13.2649	1.38028	0	18.3637	1.75544	54.2803	1.83544e-10	2.75315e-09
Methylibium	13.068	42.42	26.4779	0.653776	0.929266	69.4358	1.34282e-13	2.76956e-12
Labrenzia	12.4085	20.821	42.181	-1.08111	0.910757	33.5125	2.97677e-06	1.72339e-05
UBA8515	12.2254	1.84038	0	18.6393	2.26151	22.5619	0.000409262	0.00119519
Leaf454	12.201	4.19802	23.132	-2.29723	1.35313	14.3117	0.013746	0.0238746
UBA3362	12.0601	51.0884	9.11116	2.4701	0.850625	45.3437	1.23522e-08	1.27382e-07
Kiritimatiella	11.9815	11.8194	45.6323	-2.00815	1.09297	35.1931	1.37686e-06	8.73777e-06
Flectobacillus	11.8591	54.578	0	26.6974	1.88729	50.5629	1.06288e-09	1.42426e-08
Nitrosopumilus	11.4978	42.2116	9.36536	2.16737	1.53051	19.6342	0.0014634	0.00349944
UBA7539	11.1673	27.3817	21.7448	0.427259	0.942808	45.7833	1.00533e-08	1.10586e-07
UBA4664	10.8943	1.57426	0.722875	0.990081	1.68692	13.1278	0.0222098	0.0352367
GWA2-44-10	10.8525	12.0196	21.0905	-0.655489	1.01449	26.5928	6.846e-05	0.000245563
navibacteriae-4	10.4916	0	0.321278	-14.3469	2.52359	14.9217	0.0107023	0.0191943
Gemmobacter_A	10.0628	23.7656	28.3765	-0.204629	1.36393	28.9659	2.3548e-05	0.00010645
Holophaga	9.81011	0	1.68671	-16.6721	1.68302	28.3313	3.13535e-05	0.000134372
Labilithrix	9.661	36.1732	14.8667	1.29198	1.82278	19.897	0.00130661	0.00319392
Alkaliphilus_A	9.40985	0	0	0	2.56588	28.1248	3.44095e-05	0.000143736
Niabella	9.35976	17.9859	24.2462	-0.313186	0.920404	24.6196	0.000164987	0.000555567
Prosthecobacter	9.27898	11.552	17.9727	-0.531966	1.02847	17.0237	0.00445503	0.0090334
XYC2-FULL-35-21	9.26724	2.30047	0.240958	2.96599	1.97105	19.4983	0.00155168	0.00368384
UBA2779	8.85913	0	0.481917	-15.0507	1.94438	42.4005	4.88729e-08	4.53631e-07
UBA3125	8.83528	0	21.7729	-22.1962	1.51541	48.5851	2.69761e-09	3.42389e-08
Methyloceanibacter	8.72984	3.68075	36.1412	-3.13754	1.79765	16.5559	0.00542374	0.0106538
GWF2-35-9	8.68657	0	0	0	2.41905	23.7952	0.000237694	0.000761545
41-12-T18	8.47364	45.3833	0.321278	6.6145	1.62856	41.8387	6.35015e-08	5.3732e-07
GCA-2733575	8.46742	5.52113	25.1006	-2.05154	1.65469	12.1801	0.0324017	0.0486026
Bdellovibrio	8.25861	34.5343	11.2141	1.63871	1.4748	27.023	5.64581e-05	0.000207013
Sulfurospirillum_A	8.16701	0.920188	0	17.7924	2.08344	31.5976	7.13692e-06	3.62336e-05
XYB12-FULL-38-5	8.0064	3.67327	2.31762	0.731737	1.64533	16.4848	0.00558802	0.0107839
BBD-1991-12	7.7062	0	0	0	1.92145	64.4585	1.45144e-12	2.66097e-11
DB1	7.6986	20.8791	6.59494	1.73848	1.12444	18.5108	0.00236985	0.00524867
Marichromatium	7.3962	6.82178	19.8157	-1.40645	1.32727	13.374	0.0201154	0.0325396
Hyphomicrobium	7.33975	0	30.6235	-22.6826	2.06663	18.1291	0.00278889	0.00613557
1-14-0-10-44-13	7.33267	0	3.21278	-17.4241	2.24879	14.4446	0.0130187	0.0227311
2-12-FULL-60-19	7.28632	23.96	14.5814	0.692895	1.62963	20.3458	0.00107608	0.0026902
UBA5553	7.18557	0	2.97034	-19.2813	2.08676	24.4733	0.000176047	0.000586825
Ferruginibacter	7.11846	20.4306	14.348	0.590314	1.06653	20.5879	0.000968863	0.00247849
Delta-01	7.00601	15.8222	17.9988	-0.115288	1.45892	12.1878	0.0323036	0.0486026
Kangiella	6.98981	17.001	16.8834	0.0526044	1.44013	23.1116	0.000321377	0.000972976
Fluviicola	6.71469	11.2287	15.9792	-0.349189	0.927784	18.9049	0.00200213	0.00452535
Thioalkalivibrio_A	6.52978	7.02324	30.6202	-2.00597	1.47889	29.2628	2.05909e-05	9.70715e-05
Rheinheimera	6.52957	0	0.883514	-15.8254	2.10176	15.8018	0.00743328	0.0139117
UBA6911	6.52346	5.06103	17.4324	-1.67517	1.98937	15.1272	0.00983236	0.0177305
Dasania	6.29331	26.3397	10.5323	1.33809	1.8901	19.6934	0.00142654	0.0034362
Methyloversatilis	6.04199	13.0691	4.14169	1.73059	1.19139	15.7926	0.00746173	0.0139117
UBA4465	5.86646	25.5351	9.01325	1.51525	1.15094	39.9269	1.5449e-07	1.18562e-06
um-filter-37-10	5.85823	0	0	0	2.13308	40.058	1.45366e-07	1.14216e-06
21-14-0-10-47-8-A	5.77083	0	2.71922	-17.3739	1.74786	16.2704	0.00611312	0.0116609
Spirulina	5.64842	29.5678	4.3227	2.75542	1.75659	29.0762	2.24033e-05	0.000102682
Defluviicoccus	5.61375	21.9974	7.91379	1.48545	1.96899	13.6402	0.0180637	0.0299549
KS41	5.58582	0	0.963833	-17.8061	2.40785	12.4886	0.0286727	0.0442597
OLB16	5.50826	6.03839	6.47677	-0.00743554	1.40504	17.7037	0.00334167	0.00711453
Rhodoplanes	5.47093	14.8374	16.9228	-0.116886	1.39669	27.4831	4.59236e-05	0.000180414
UBA969	5.37529	0	0	0	2.11775	28.7525	2.59289e-05	0.000114087
bin76	5.28807	5.77227	23.5279	-1.94716	1.98428	16.4946	0.00556505	0.0107839
Pseudoalteromonas	5.27783	19.2414	3.82623	2.25368	1.29479	15.2693	0.00927145	0.016972
Deferrisoma	5.26998	4.72277	8.92129	-0.745686	1.26951	28.0551	3.55063e-05	0.000146464
UBA3015	5.18886	0	2.19049	-16.8187	1.64682	20.6859	0.000928532	0.00243187
Oceanibaculum	5.1843	15.2403	14.0444	0.171914	1.60139	20.7679	0.000896058	0.00236559
Rhodobacter_A	5.04862	28.7657	1.52607	4.01713	1.57545	35.2306	1.35331e-06	8.73777e-06
UBA7971	5.00031	15.1035	10.4811	0.569017	1.42257	21.5095	0.000648798	0.00179919
Spirochaetae-1	4.85068	3.47929	13.1387	-1.76344	1.77611	13.9845	0.0157081	0.0265829
Thiorhodovibrio	4.57304	18.5181	8.92011	1.08732	1.70458	26.3669	7.5742e-05	0.000263104
UBA12075	4.53089	0	0.481917	-17.2669	1.70746	34.861	1.60389e-06	9.80158e-06
NRL2	4.5291	0	12.105	-21.4919	1.4511	50.531	1.07898e-09	1.42426e-08
CG1-02-43-31	4.08095	0	14.4838	-21.7445	1.83055	26.9816	5.7516e-05	0.000208574
Lentisphaera	3.87419	8.60498	14.6401	-0.619407	1.17012	42.3737	4.94871e-08	4.53631e-07
Desulfuromonas	3.8072	0	12.9815	-21.4771	1.95287	19.2489	0.00172736	0.00398622
Francisella	3.76815	0	0	0	1.87306	35.0953	1.44017e-06	8.96712e-06
B29T1	3.67987	3.14851	13.685	-1.93965	1.45849	12.4824	0.0287432	0.0442597
CG1-02-57-44	3.66312	0	1.20479	-18.2483	2.0699	20.4914	0.00101027	0.00256453
um-filter-43-11	3.66083	0	0.722875	-15.5051	2.60954	13.8011	0.0169238	0.0282063
Kamptonema	3.64667	7.94343	10.6403	-0.286061	1.16688	27.4198	4.72478e-05	0.0001813
Roseomonas	3.48836	0	1.28511	-18.3506	1.94452	17.1444	0.004234	0.00878754
Singulisphaera	3.46271	0	2.39503	-19.1178	1.72	19.7284	0.00140519	0.00340964
HK1	3.43405	8.07274	12.5316	-0.564425	1.73136	23.82	0.000235105	0.000760633
Lacunisphaera	3.42434	11.5595	2.31762	2.3139	1.34149	15.3574	0.00893941	0.0164805
Bellilinea	3.40177	0	10.5102	-21.183	1.81337	27.8498	3.89443e-05	0.000158662
SM23-61	3.37053	1.0495	5.34066	-2.15726	2.16963	18.5147	0.0023659	0.00524867
Caedibacter	3.36165	7.74945	12.4204	-0.519819	1.15124	41.044	9.1927e-08	7.58398e-07
Coleofasciculus	3.34549	10.3819	9.69104	0.03174	1.4178	29.1962	2.12208e-05	9.8632e-05
9FT-COMBO-70-19	3.30224	0	11.8366	-21.349	2.45948	14.1477	0.0146978	0.025131
Ferrimicrobium	3.29407	0	9.77571	-21.1703	1.47874	40.7964	1.03146e-07	8.30196e-07
MED-G17	3.2908	0	17.6572	-21.9274	1.99724	19.3293	0.00166867	0.00387789
Shewanella	3.1598	13.2706	1.36543	3.18826	2.04915	17.5102	0.00362731	0.00762428
Berkiella	3.14198	7.0879	6.10428	0.252731	1.85676	12.2782	0.0311683	0.0471813
Maribacter	3.14003	0	2.32053	-19.0888	1.93997	17.1128	0.00429085	0.00880327
Colwellia	3.10655	7.68479	0.401597	3.91941	1.65704	16.3787	0.00584211	0.0112087
Acidihalobacter	3.10557	5.24752	2.40958	1.12015	2.01285	12.4262	0.0293927	0.0446985
UBA11650	3.05995	0	4.58546	-19.9808	2.23513	13.4211	0.0197366	0.032243
Algibacter	3.03483	5.25501	2.32926	1.18136	2.27708	13.1118	0.0223535	0.035295
Pseudanabaena	2.85799	2.76056	7.98675	-1.26392	1.34231	12.8834	0.0244959	0.0384936
UBA6659	2.78901	4.14084	5.76263	-0.358278	1.68208	13.8733	0.0164343	0.0275296
Symphothece	2.72287	9.45303	6.88419	0.500185	1.70496	22.1679	0.000486473	0.00139597
GCA-2692065	2.50111	0	0	0	2.03294	31.6765	6.88519e-06	3.55017e-05
GCA-002718515	2.46006	0	6.68108	-20.6182	1.52164	32.9976	3.7676e-06	2.1073e-05
UBA9630	2.28514	0	3.18659	-19.4898	1.80826	16.5829	0.00536273	0.010597
Rhizobacter	2.17987	9.00042	4.07883	1.17855	1.69771	20.9351	0.000833269	0.00221757
Ralstonia	2.14868	0	5.20621	-20.2102	1.93536	12.8128	0.0251977	0.0394088
Oleiphilus	2.00716	0	1.51152	-18.4098	1.88958	16.0269	0.00676773	0.0128354
Reinekea	1.76443	0	0	0	2.01921	26.4084	7.43462e-05	0.000261003
Glaciecola	1.57537	0	6.85051	-20.6892	1.98651	17.3094	0.00394896	0.00824783
Lenti-01	1.55092	0	0.481917	-17.1196	2.08159	14.2473	0.0141126	0.024383
UBA9637	1.53798	1.0495	0	19.8635	1.99439	27.0676	5.53386e-05	0.000205188
UBA918	1.53519	0	0.321278	-16.8317	1.94873	26.4206	7.39433e-05	0.000261003
UBA9649	1.09646	2.88988	3.68887	-0.250601	1.85868	15.1515	0.00973408	0.0176497
SWB02	1.04349	2.30047	3.96049	-0.569017	1.7035	16.8179	0.00485838	0.00975381
Flexithrix	0.931492	4.0687	1.52025	1.43686	1.7464	14.8997	0.0107998	0.0192644

## Sheet: intermediate
Genus	baseMean	intermediate2013	intermediate2017	log2FoldChange	lfcSE	stat	pvalue	padj
CG2-30-66-27	1325.92	809.622	3641.12	-2.15965	0.984659	19.4297	0.00159813	0.0037403
Desulfobacula	999.574	1134.83	88.6304	3.66941	1.04756	48.1004	3.38814e-09	4.14106e-08
Nodularia	709.866	0	316.785	-24.8263	1.31428	352.003	6.48375e-74	2.13964e-71
Desulfatiglans	599.402	891.43	115.672	2.93467	1.15048	27.5511	4.45414e-05	0.000179252
Draconibacterium	569.922	596.903	425.398	0.457733	0.397841	78.4154	1.79991e-15	4.86628e-14
Congregibacter	526.161	716.561	631.64	0.153249	0.355666	12.4626	0.02897	0.0442597
UBA6092	505.078	537.744	225.397	1.28378	0.880083	38.7578	2.65688e-07	1.90603e-06
UBA1847	491.585	58.4357	1434.51	-4.58146	1.23266	14.039	0.0153636	0.026134
LE011-02	421.874	636.274	75.3274	3.06563	0.735169	55.834	8.79192e-11	1.52702e-09
Ignavibacterium	369.887	290.804	597.709	-1.03752	0.474966	17.9754	0.00297741	0.00642186
Sulfurimonas	365.963	949.33	70.6821	3.73994	1.00847	42.5018	4.66197e-08	4.52485e-07
Desulfobulbus	299.486	337.929	53.4582	2.69506	1.10127	45.7015	1.0446e-08	1.112e-07
Algoriphagus	293.102	746.026	12.5687	5.86283	0.813391	100.146	4.92267e-20	2.0306e-18
Mor1	233.878	135.122	514.82	-1.81298	0.889281	23.905	0.000226427	0.000739811
ELB16-189	221.581	79.3	468.107	-2.42072	0.90671	18.6472	0.00223568	0.00501888
Flavobacterium	209.852	377.367	40.4434	3.18131	0.803403	36.666	6.98749e-07	4.70586e-06
Caldilinea	204.749	164.406	117.218	0.572839	0.899167	37.6059	4.52751e-07	3.17889e-06
UBA4055	169.044	137.815	6.89978	4.22208	0.849146	131.436	1.17982e-26	7.78681e-25
0-14-3-00-41-53	158.377	152.746	100.086	0.695536	0.710404	36.7967	6.57865e-07	4.52282e-06
Woeseia	155.66	34.5302	189.28	-2.41076	1.10339	17.7904	0.00322095	0.00690203
Caldithrix	150.28	76.7063	183.983	-1.08567	0.785212	18.0018	0.00294416	0.00639193
Magnetomorum	149.784	97.7419	66.6593	0.58546	0.40725	78.2844	1.91702e-15	4.86628e-14
LZORAL124-64-63	129.331	174.115	59.0089	1.41261	0.708934	47.3764	4.76118e-09	5.61139e-08
Arcobacter	128.867	630.996	10.9061	5.85765	0.962757	72.09	3.76203e-14	8.27647e-13
UBA3006	120.853	208.542	30.0057	2.74636	1.12822	17.6186	0.00346442	0.00732858
Steroidobacter	116.905	275.867	75.3665	1.8868	1.12746	13.3503	0.0203082	0.0326912
Desulfobacterium_A	110.348	65.8228	3.62636	4.06859	1.38646	41.913	6.13397e-08	5.32687e-07
KBS-96	105.754	109.622	123.888	0.0194402	0.64543	27.4889	4.5803e-05	0.000180414
UBA2386	99.7836	206.239	62.5013	1.78549	0.809483	15.4988	0.00843079	0.0156301
RCC307	96.0517	163.914	16.304	3.32563	1.65336	14.6704	0.0118675	0.0209426
GCA-2691205	95.894	10.3747	266.044	-4.23665	1.30172	18.9332	0.00197797	0.00450158
GCA-002862325	91.3784	403.89	2.26107	7.51984	1.42108	39.5335	1.85437e-07	1.39078e-06
GWC2-73-18	90.2865	115.475	281.288	-1.28248	1.47882	23.2941	0.000296541	0.000914566
UBA6803	88.4613	247.755	7.20246	5.08385	1.60841	28.8962	2.43002e-05	0.000108366
Desulfamplus	85.701	0	0	0	1.88068	158.439	2.12928e-32	1.75666e-30
40CM-3-62-11	83.0561	0	194.598	-21.8845	1.62962	30.7714	1.03926e-05	5.19628e-05
Sulfuricaulis	79.3803	54.4151	52.8736	0.218413	0.667173	76.2647	5.06539e-15	1.19398e-13
Sediminispirochaeta	77.2353	27.9449	20.193	-0.329499	1.09725	30.5374	1.15581e-05	5.69278e-05
Mycobacterium	77.1627	202.329	50.8671	1.9456	0.907787	21.1978	0.000743227	0.00199402
Sulfurovum	73.741	133.901	19.4155	2.76423	1.15624	14.7	0.0117242	0.0208009
Cyanobium	72.8726	6.9165	75.1606	-2.65662	0.855992	87.287	2.49427e-17	8.2311e-16
Treponema_E	70.7351	97.807	5.27175	4.12292	1.5374	34.1171	2.25659e-06	1.32977e-05
Polaromonas	62.9447	140.457	12.6075	3.45096	1.45797	24.7747	0.000154006	0.000523937
UBA2361	61.8035	7.78106	51.3287	-1.95855	0.838926	68.5374	2.06481e-13	4.00817e-12
Thauera	61.2557	52.0612	56.1315	0.145021	0.835743	27.4452	4.67123e-05	0.0001813
UBA6082	60.5074	6.05193	111.075	-3.64447	1.37246	28.3817	3.06499e-05	0.000133085
UKL13-2	59.5108	31.4991	66.0012	-0.793523	0.710187	45.9196	9.43085e-09	1.07317e-07
Ruminiclostridium	58.453	0	60.0131	-20.0298	1.2775	225.047	1.23187e-46	2.03258e-44
Aminicenans	58.2913	78.6331	6.92525	3.51989	1.50522	23.6863	0.000249415	0.000791412
Psychromonas	58.291	25.5722	27.2858	-0.0230847	1.55312	21.9122	0.000544095	0.00154786
Izimaplasma	58.2292	81.4692	6.46398	3.601	1.91529	19.4643	0.00157454	0.00371141
Desulfuromusa	57.9524	154.99	78.2427	1.00173	1.45645	15.9401	0.0070171	0.0132323
GWF2-44-16	57.7013	24.2077	30.1091	0.0913679	0.925053	19.9407	0.00128215	0.00315753
Hydrogenophaga	56.0526	43.0509	5.32712	3.08067	1.26199	12.4715	0.0288683	0.0442597
HGW-1	52.7305	4.32281	5.67585	0.436661	1.03051	170.258	6.42685e-35	7.06953e-33
UBA12294	51.8849	0	73.659	-22.6687	1.51251	55.1784	1.19958e-10	1.97931e-09
OLB17	50.9662	80.5917	27.6231	1.72225	0.886027	24.9943	0.00013969	0.000480184
UBA2284	49.3527	69.1706	1.42057	5.4582	1.6498	32.1231	5.6169e-06	2.94219e-05
OM182	47.7234	35.3323	41.2658	-0.152781	0.898401	24.2996	0.000190138	0.000627455
Fuerstia	47.5717	61.7325	51.8466	0.184817	0.882817	21.8567	0.000557473	0.00157236
Desulfocapsa	46.2758	6.9165	0	20.1886	2.16556	54.5422	1.62141e-10	2.54793e-09
Rubritalea	45.1615	15.8745	8.26898	1.02376	1.21624	32.3865	4.98088e-06	2.65111e-05
2-12-FULL-64-23	42.4463	0	48.7612	-20.0439	1.45538	39.3728	1.99789e-07	1.46512e-06
Nitrospira	41.8753	6.9165	10.1126	0.218874	0.901463	85.9454	4.76878e-17	1.43063e-15
RBG-16-64-12	40.9759	73.1856	30.8712	1.31951	1.39176	17.02	0.00446195	0.0090334
UBA966	40.5536	65.5801	19.6378	1.5922	1.18387	23.2502	0.000302345	0.000923833
Solirubrobacter	39.6414	38.3196	63.4437	-1.0543	0.752202	27.2099	5.19174e-05	0.00019469
Chondromyces	39.3635	0	67.4509	-20.4454	1.55756	22.9766	0.000341057	0.00102317
GCA-2718595	37.396	0	46.4385	-22.0085	1.28439	92.7526	1.77341e-18	6.5025e-17
Altibacter	34.6881	18.5932	37.3359	-0.989571	1.11655	19.2205	0.00174855	0.0040071
Oceanicoccus	34.678	31.6866	28.0419	0.316563	0.730911	13.9444	0.0159667	0.0268827
UBA12014	33.733	0	22.5713	-18.6497	1.34479	104.448	6.09396e-21	2.87286e-19
Plesiocystis	31.087	6.9165	20.4353	-0.988873	1.25795	34.7172	1.71338e-06	1.02803e-05
IMCC26256	30.5195	36.874	44.805	-0.0958642	0.75177	13.6042	0.0183287	0.0302423
2-02-FULL-45-21	30.1545	104.392	0.809402	6.94364	1.75268	12.7098	0.0262559	0.04087
2013-40CM-41-45	29.7586	7.78106	37.9446	-1.74775	1.25835	21.5873	0.000627117	0.0017538
OLB6	29.3007	6.98622	45.3128	-4.18974	1.46697	13.3851	0.0200251	0.0325396
GCA-002727775	28.6563	0	65.1622	-22.4962	1.39621	41.9181	6.11944e-08	5.32687e-07
Sphingorhabdus	27.8317	73.7914	0	23.2689	1.77774	33.3935	3.14341e-06	1.78849e-05
UBA5194	27.3438	93.3727	0	24.9581	2.90133	18.1103	0.00281125	0.0061438
Desulfobulbus_A	25.8946	5.18737	3.41989	1.19912	1.38143	30.1021	1.40812e-05	6.73451e-05
Lewinella_A	25.8779	12.1039	33.7267	-1.06706	1.28682	16.7815	0.00493343	0.00980741
Pseudorhodobacter	24.8469	45.1549	0	42.5178	2.12222	20.3698	0.00106496	0.00268271
UBA5550	23.9365	0	0	0	1.92975	108.164	1.00077e-21	5.50421e-20
Albidiferax	22.1671	0	0	0	2.49667	21.413	0.000676699	0.00183671
1-14-0-65-60-17	21.9423	8.64562	46.9105	-1.8631	1.11098	20.3096	0.0010931	0.00271219
UBA2475	21.3093	0	10.9452	-19.9434	1.57582	35.493	1.19947e-06	7.91648e-06
SCN-69-37	21.1771	16.4267	16.7847	0.242018	1.528	14.1479	0.0146967	0.025131
UBA1067	21.0131	3.45825	13.0708	-1.24392	1.4446	16.8089	0.0048769	0.00975381
Altererythrobacter_B	20.8625	0	3.19627	-18.2013	1.89373	28.285	3.20148e-05	0.000135447
Gimesia	20.752	13.1559	27.6624	-0.833968	1.0124	13.4281	0.0196805	0.032243
LPB0138	19.2471	0	19.9453	-20.8007	1.42353	30.2024	1.34557e-05	6.52996e-05
Dehalogenimonas	18.9126	13.958	10.8593	0.758304	0.920097	17.1105	0.00429493	0.00880327
Halobacteriovorax	18.8781	1.72912	2.46753	0.20905	1.79102	22.7122	0.000383115	0.00113596
Rickettsia	18.6294	0	9.32287	-19.706	1.49666	32.6085	4.50064e-06	2.43477e-05
Salinispira	18.4387	18.3433	27.0554	-0.212516	0.816006	21.4669	0.000660948	0.00181761
LS-NOB	18.1552	15.5621	14.6682	0.518276	1.09687	23.4708	0.000274309	0.000853982
Thioclava	17.1413	28.1659	3.6079	3.10393	1.01769	32.7185	4.28009e-06	2.35405e-05
XYD1-37-29	16.8975	26.5617	9.4589	1.52685	1.49672	21.4051	0.000679025	0.00183671
Pseudohongiella	16.7682	0	7.67357	-19.4375	1.73732	27.3267	4.92645e-05	0.000186865
Rubripirellula	16.1429	6.9165	8.86619	0.0821591	1.58703	13.2411	0.0212209	0.0338304
Fulvivirga	15.9159	0	25.6019	-19.2375	1.74697	14.5746	0.0123434	0.0216666
Thiomicrospira	15.7573	0	83.1611	-22.9824	2.40211	20.5903	0.000967868	0.00247849
4572-13	15.7267	6.05193	13.1192	-0.389675	1.03203	50.9775	8.74106e-10	1.25415e-08
UBA2199	14.5242	0	2.6451	-15.7018	1.98167	22.445	0.000430822	0.00124712
W-Chloroflexi-9	14.4711	13.833	18.4248	-0.0451081	1.31782	13.3068	0.0206675	0.0331081
Chthoniobacter	14.3045	1.72912	3.39451	-0.149496	1.4015	44.2577	2.0533e-08	2.0533e-07
Enhygromyxa	14.2893	0	9.62716	-19.8632	2.17281	22.6979	0.000385538	0.00113596
UBA6899	14.0961	11.2393	41.7874	-1.49778	1.38037	23.6272	0.000256008	0.000804598
Olleya	13.5751	55.8897	3.03997	4.09023	1.9455	20.5956	0.000965639	0.00247849
Conexibacter_A	13.3848	5.18737	35.6973	-2.21506	1.43709	16.5186	0.00550925	0.0107577
UBA12079	13.2749	56.872	0	24.7389	2.51039	15.2596	0.0093089	0.016972
JCVI-SCAAA005	13.2649	0	13.2184	-17.9637	1.53689	54.2803	1.83544e-10	2.75315e-09
Methylibium	13.068	9.51018	0	33.1626	1.60265	69.4358	1.34282e-13	2.76956e-12
Labrenzia	12.4085	3.45825	6.55959	-0.144338	1.22071	33.5125	2.97677e-06	1.72339e-05
UBA8515	12.2254	0	5.63612	-16.7317	2.11745	22.5619	0.000409262	0.00119519
Leaf454	12.201	0	16.6718	-18.6156	1.69495	14.3117	0.013746	0.0238746
UBA3362	12.0601	0	10.7301	-19.9269	1.4375	45.3437	1.23522e-08	1.27382e-07
Kiritimatiella	11.9815	5.31234	0.355141	3.58491	1.71934	35.1931	1.37686e-06	8.73777e-06
Flectobacillus	11.8591	0	0	0	2.21683	50.5629	1.06288e-09	1.42426e-08
Nitrosopumilus	11.4978	0	16.3689	-20.5403	1.91383	19.6342	0.0014634	0.00349944
UBA7539	11.1673	0	17.8773	-20.7567	1.48895	45.7833	1.00533e-08	1.10586e-07
UBA4664	10.8943	21.1869	11.6958	0.930873	1.39535	13.1278	0.0222098	0.0352367
GWA2-44-10	10.8525	3.45825	27.8963	-2.26806	1.26777	26.5928	6.846e-05	0.000245563
navibacteriae-4	10.4916	10.6247	1.57045	2.84281	2.21739	14.9217	0.0107023	0.0191943
Gemmobacter_A	10.0628	0	8.23436	-19.6559	1.79143	28.9659	2.3548e-05	0.00010645
Holophaga	9.81011	0	5.7877	-16.828	1.63911	28.3313	3.13535e-05	0.000134372
Labilithrix	9.661	0	6.92617	-19.3965	2.16576	19.897	0.00130661	0.00319392
Alkaliphilus_A	9.40985	7.96851	0	20.196	2.42334	28.1248	3.44095e-05	0.000143736
Niabella	9.35976	0	9.19426	-19.7041	1.47416	24.6196	0.000164987	0.000555567
Prosthecobacter	9.27898	0	13.2403	-20.2277	1.52209	17.0237	0.00445503	0.0090334
XYC2-FULL-35-21	9.26724	0	2.22997	-15.4874	1.96581	19.4983	0.00155168	0.00368384
UBA2779	8.85913	0	0	0	2.12556	42.4005	4.88729e-08	4.53631e-07
UBA3125	8.83528	6.05193	25.1869	-1.42283	1.19667	48.5851	2.69761e-09	3.42389e-08
Methyloceanibacter	8.72984	0	11.4968	-20.0423	2.05501	16.5559	0.00542374	0.0106538
GWF2-35-9	8.68657	0	3.68856	-16.1504	2.14153	23.7952	0.000237694	0.000761545
41-12-T18	8.47364	0	0	0	2.13383	41.8387	6.35015e-08	5.3732e-07
GCA-2733575	8.46742	0	14.5891	-20.3708	1.96118	12.1801	0.0324017	0.0486026
Bdellovibrio	8.25861	0	3.80332	-18.5645	1.89258	27.023	5.64581e-05	0.000207013
Sulfurospirillum_A	8.16701	0	1.04697	-14.2403	1.94213	31.5976	7.13692e-06	3.62336e-05
XYB12-FULL-38-5	8.0064	0	0.887853	-14.188	1.99063	16.4848	0.00558802	0.0107839
BBD-1991-12	7.7062	0	39.809	-22.0854	1.52171	64.4585	1.45144e-12	2.66097e-11
DB1	7.6986	0	15.3354	-20.4428	1.58856	18.5108	0.00236985	0.00524867
Marichromatium	7.3962	0	10.6758	-19.9202	1.71324	13.374	0.0201154	0.0325396
Hyphomicrobium	7.33975	0	8.08157	-19.6305	2.07601	18.1291	0.00278889	0.00613557
1-14-0-10-44-13	7.33267	0	1.0562	-14.3707	2.31007	14.4446	0.0130187	0.0227311
2-12-FULL-60-19	7.28632	0	5.17654	-18.9908	2.0041	20.3458	0.00107608	0.0026902
UBA5553	7.18557	31.874	0	24.0871	2.09668	24.4733	0.000176047	0.000586825
Ferruginibacter	7.11846	0	4.12034	-18.568	1.58604	20.5879	0.000968863	0.00247849
Delta-01	7.00601	0	4.37918	-16.6363	1.86562	12.1878	0.0323036	0.0486026
Kangiella	6.98981	0	8.05449	-19.6223	1.8398	23.1116	0.000321377	0.000972976
Fluviicola	6.71469	0	8.23267	-19.5439	1.46235	18.9049	0.00200213	0.00452535
Thioalkalivibrio_A	6.52978	0	1.53524	-17.2329	1.90234	29.2628	2.05909e-05	9.70715e-05
Rheinheimera	6.52957	0	8.82828	-17.5371	2.00907	15.8018	0.00743328	0.0139117
UBA6911	6.52346	15.937	0.710283	4.46931	2.14438	15.1272	0.00983236	0.0177305
Dasania	6.29331	0	0.887853	-16.5126	2.30754	19.6934	0.00142654	0.0034362
Methyloversatilis	6.04199	0	14.9692	-20.4148	1.61296	15.7926	0.00746173	0.0139117
UBA4465	5.86646	0	0	0	1.99419	39.9269	1.5449e-07	1.18562e-06
um-filter-37-10	5.85823	0	0	0	2.13308	40.058	1.45366e-07	1.14216e-06
21-14-0-10-47-8-A	5.77083	0	10.0256	-17.798	1.71484	16.2704	0.00611312	0.0116609
Spirulina	5.64842	0	0	0	2.38559	29.0762	2.24033e-05	0.000102682
Defluviicoccus	5.61375	0	1.82115	-15.4428	2.31571	13.6402	0.0180637	0.0299549
KS41	5.58582	27.9449	3.43545	2.83875	2.09529	12.4886	0.0286727	0.0442597
OLB16	5.50826	6.9165	13.6179	-0.499046	1.4979	17.7037	0.00334167	0.00711453
Rhodoplanes	5.47093	0	1.06542	-16.7951	1.89393	27.4831	4.59236e-05	0.000180414
UBA969	5.37529	1.72912	0.887853	1.62471	1.79827	28.7525	2.59289e-05	0.000114087
bin76	5.28807	0	2.4282	-17.9155	2.27852	16.4946	0.00556505	0.0107839
Pseudoalteromonas	5.27783	0	7.16845	-19.3493	1.70626	15.2693	0.00927145	0.016972
Deferrisoma	5.26998	0	17.9758	-20.788	1.63085	28.0551	3.55063e-05	0.000146464
UBA3015	5.18886	0	5.36043	-16.8438	1.6051	20.6859	0.000928532	0.00243187
Oceanibaculum	5.1843	0	1.82115	-17.5042	2.01071	20.7679	0.000896058	0.00236559
Rhodobacter_A	5.04862	0	0	0	2.21975	35.2306	1.35331e-06	8.73777e-06
UBA7971	5.00031	0	4.4173	-18.7632	1.83082	21.5095	0.000648798	0.00179919
Spirochaetae-1	4.85068	0	0	0	2.33417	13.9845	0.0157081	0.0265829
Thiorhodovibrio	4.57304	0	0	0	2.35148	26.3669	7.5742e-05	0.000263104
UBA12075	4.53089	0	8.28513	-19.6917	1.54891	34.861	1.60389e-06	9.80158e-06
NRL2	4.5291	0	15.0695	-20.6812	1.44779	50.531	1.07898e-09	1.42426e-08
CG1-02-43-31	4.08095	0	10.0018	-20.1028	1.83346	26.9816	5.7516e-05	0.000208574
Lentisphaera	3.87419	0	0	0	1.98274	42.3737	4.94871e-08	4.53631e-07
Desulfuromonas	3.8072	5.18737	4.67433	0.610766	1.78352	19.2489	0.00172736	0.00398622
Francisella	3.76815	0	6.94302	-17.262	1.47789	35.0953	1.44017e-06	8.96712e-06
B29T1	3.67987	0	3.01459	-18.1427	1.77943	12.4824	0.0287432	0.0442597
CG1-02-57-44	3.66312	7.78106	12.9929	-0.378544	1.78558	20.4914	0.00101027	0.00256453
um-filter-43-11	3.66083	0	0	0	2.76315	13.8011	0.0169238	0.0282063
Kamptonema	3.64667	0	0	0	1.97453	27.4198	4.72478e-05	0.0001813
Roseomonas	3.48836	0	9.95982	-19.9462	1.87662	17.1444	0.004234	0.00878754
Singulisphaera	3.46271	0	7.6209	-19.5548	1.68439	19.7284	0.00140519	0.00340964
HK1	3.43405	0	0	0	2.35013	23.82	0.000235105	0.000760633
Lacunisphaera	3.42434	0	6.14856	-19.1597	1.71232	15.3574	0.00893941	0.0164805
Bellilinea	3.40177	9.51018	0	22.7119	1.92812	27.8498	3.89443e-05	0.000158662
SM23-61	3.37053	13.833	0	31.5464	2.32609	18.5147	0.0023659	0.00524867
Caedibacter	3.36165	0	0	0	1.96615	41.044	9.1927e-08	7.58398e-07
Coleofasciculus	3.34549	0	0	0	2.13496	29.1962	2.12208e-05	9.8632e-05
9FT-COMBO-70-19	3.30224	6.9165	0	22.1394	2.58612	14.1477	0.0146978	0.025131
Ferrimicrobium	3.29407	0	9.98871	-20.104	1.47717	40.7964	1.03146e-07	8.30196e-07
MED-G17	3.2908	0	1.04697	-16.6293	2.09978	19.3293	0.00166867	0.00387789
Shewanella	3.1598	4.32281	0	21.5935	2.44015	17.5102	0.00362731	0.00762428
Berkiella	3.14198	0	5.65969	-19.1367	2.14387	12.2782	0.0311683	0.0471813
Maribacter	3.14003	0	1.06542	-16.7974	1.99291	17.1128	0.00429085	0.00880327
Colwellia	3.10655	0	9.77242	-19.8299	1.79601	16.3787	0.00584211	0.0112087
Acidihalobacter	3.10557	0	10.9763	-20.0927	2.23018	12.4262	0.0293927	0.0446985
UBA11650	3.05995	6.05193	7.72232	-0.00388258	2.06235	13.4211	0.0197366	0.032243
Algibacter	3.03483	10.6247	0	22.5278	2.57735	13.1118	0.0223535	0.035295
Pseudanabaena	2.85799	0	5.75019	-19.0528	1.65214	12.8834	0.0244959	0.0384936
UBA6659	2.78901	0	6.83056	-19.4071	1.9568	13.8733	0.0164343	0.0275296
Symphothece	2.72287	0	0	0	2.33055	22.1679	0.000486473	0.00139597
GCA-2692065	2.50111	0	11.9951	-20.3866	1.66799	31.6765	6.88519e-06	3.55017e-05
GCA-002718515	2.46006	0	8.07927	-19.8038	1.51615	32.9976	3.7676e-06	2.1073e-05
UBA9630	2.28514	0	9.74373	-19.9249	1.78109	16.5829	0.00536273	0.010597
Rhizobacter	2.17987	0	0	0	2.31405	20.9351	0.000833269	0.00221757
Ralstonia	2.14868	0	6.77528	-19.4047	1.92935	12.8128	0.0251977	0.0394088
Oleiphilus	2.00716	0	9.62083	-19.9126	1.8228	16.0269	0.00676773	0.0128354
Reinekea	1.76443	0	6.92456	-19.5922	1.65947	26.4084	7.43462e-05	0.000261003
Glaciecola	1.57537	0	0	0	2.29414	17.3094	0.00394896	0.00824783
Lenti-01	1.55092	0	7.78292	-19.6212	1.92432	14.2473	0.0141126	0.024383
UBA9637	1.53798	0	8.17839	-19.8601	1.74947	27.0676	5.53386e-05	0.000205188
UBA918	1.53519	0	8.88988	-19.974	1.74073	26.4206	7.39433e-05	0.000261003
UBA9649	1.09646	0	0	0	2.36294	15.1515	0.00973408	0.0176497
SWB02	1.04349	0	0	0	2.22537	16.8179	0.00485838	0.00975381
Flexithrix	0.931492	0	0	0	2.27226	14.8997	0.0107998	0.0192644

## Sheet: deep
Genus	baseMean	deep2013	deep2017	log2FoldChange	lfcSE	stat	pvalue	padj
CG2-30-66-27	1325.92	200.768	512.892	-1.3347	0.992789	19.4297	0.00159813	0.0037403
Desulfobacula	999.574	2447.41	2195.81	0.1563	1.04324	48.1004	3.38814e-09	4.14106e-08
Nodularia	709.866	0	3733.15	-24.3894	130.196	352.003	6.48375e-74	2.13964e-71
Desulfatiglans	599.402	755.087	1652.99	-1.13214	1.14823	27.5511	4.45414e-05	0.000179252
Draconibacterium	569.922	1537.41	413.573	1.89636	0.388987	78.4154	1.79991e-15	4.86628e-14
Congregibacter	526.161	383.068	340.706	0.173244	0.362033	12.4626	0.02897	0.0442597
UBA6092	505.078	14.6262	175.38	-3.25066	0.999842	38.7578	2.65688e-07	1.90603e-06
UBA1847	491.585	200.894	396.734	-0.975137	1.19693	14.039	0.0153636	0.026134
LE011-02	421.874	1103.37	567.205	0.959836	0.727615	55.834	8.79192e-11	1.52702e-09
Ignavibacterium	369.887	234.505	224.492	0.11107	0.475425	17.9754	0.00297741	0.00642186
Sulfurimonas	365.963	792.15	279.146	1.50654	1.00643	42.5018	4.66197e-08	4.52485e-07
Desulfobulbus	299.486	0	54.8399	-17.6535	106.263	45.7015	1.0446e-08	1.112e-07
Algoriphagus	293.102	888.141	62.2851	3.81973	0.799215	100.146	4.92267e-20	2.0306e-18
Mor1	233.878	44.0043	52.9462	-0.290781	0.931877	23.905	0.000226427	0.000739811
ELB16-189	221.581	60.7063	90.4751	-0.696327	0.916005	18.6472	0.00223568	0.00501888
Flavobacterium	209.852	572.117	69.0887	3.02504	0.798999	36.666	6.98749e-07	4.70586e-06
Caldilinea	204.749	12.9512	73.3354	-2.49667	1.05065	37.6059	4.52751e-07	3.17889e-06
UBA4055	169.044	749.35	111.818	2.72558	0.787688	131.436	1.17982e-26	7.78681e-25
0-14-3-00-41-53	158.377	13.6512	59.8432	-1.7079	0.83847	36.7967	6.57865e-07	4.52282e-06
Woeseia	155.66	25.3521	75.7008	-1.37944	1.09873	17.7904	0.00322095	0.00690203
Caldithrix	150.28	58.0054	58.8731	0.0607161	0.796025	18.0018	0.00294416	0.00639193
Magnetomorum	149.784	59.7651	98.0812	-0.760814	0.429522	78.2844	1.91702e-15	4.86628e-14
LZORAL124-64-63	129.331	315.078	185.037	0.757341	0.68795	47.3764	4.76118e-09	5.61139e-08
Arcobacter	128.867	30.9169	46.1497	-0.504168	1.01765	72.09	3.76203e-14	8.27647e-13
UBA3006	120.853	342.265	67.3203	2.34414	1.11919	17.6186	0.00346442	0.00732858
Steroidobacter	116.905	15.7041	42.8654	-1.50316	1.24412	13.3503	0.0203082	0.0326912
Desulfobacterium_A	110.348	414.392	169.599	1.28815	1.30689	41.913	6.13397e-08	5.32687e-07
KBS-96	105.754	17.0677	44.5536	-1.22372	0.778501	27.4889	4.5803e-05	0.000180414
UBA2386	99.7836	28.3802	166.43	-2.44535	0.874552	15.4988	0.00843079	0.0156301
RCC307	96.0517	128.656	27.7843	2.18668	1.65434	14.6704	0.0118675	0.0209426
GCA-2691205	95.894	35.3781	17.4078	1.09491	1.21122	18.9332	0.00197797	0.00450158
GCA-002862325	91.3784	0	19.7405	-16.2993	111.344	39.5335	1.85437e-07	1.39078e-06
GWC2-73-18	90.2865	0	30.6506	-16.8748	109.799	23.2941	0.000296541	0.000914566
UBA6803	88.4613	109.929	160.855	-0.548489	1.5952	28.8962	2.43002e-05	0.000108366
Desulfamplus	85.701	452.27	60.4101	2.89648	0.888628	158.439	2.12928e-32	1.75666e-30
40CM-3-62-11	83.0561	36.2784	8.71569	1.91275	1.22106	30.7714	1.03926e-05	5.19628e-05
Sulfuricaulis	79.3803	0	16.0423	-16.1364	109.495	76.2647	5.06539e-15	1.19398e-13
Sediminispirochaeta	77.2353	291.971	68.7437	2.07275	0.933919	30.5374	1.15581e-05	5.69278e-05
Mycobacterium	77.1627	95.7041	70.5397	0.441037	0.918155	21.1978	0.000743227	0.00199402
Sulfurovum	73.741	49.5387	80.4897	-0.614409	1.16706	14.7	0.0117242	0.0208009
Cyanobium	72.8726	0	238.979	-19.8798	110.343	87.287	2.49427e-17	8.2311e-16
Treponema_E	70.7351	214.918	104.343	1.0394	1.49475	34.1171	2.25659e-06	1.32977e-05
Polaromonas	62.9447	133.207	0.910594	6.77608	1.64691	24.7747	0.000154006	0.000523937
UBA2361	61.8035	0	32.9537	-16.9332	110.359	68.5374	2.06481e-13	4.00817e-12
Thauera	61.2557	4.87541	22.0011	-1.54633	1.09105	27.4452	4.67123e-05	0.0001813
UBA6082	60.5074	0	17.8095	-16.2157	110.659	28.3817	3.06499e-05	0.000133085
UKL13-2	59.5108	0	35.2864	-16.9534	109.777	45.9196	9.43085e-09	1.07317e-07
Ruminiclostridium	58.453	198.884	91.8208	1.10066	0.521102	225.047	1.23187e-46	2.03258e-44
Aminicenans	58.2913	0	7.26276	-14.9543	111.436	23.6863	0.000249415	0.000791412
Psychromonas	58.291	158.34	133.64	0.236764	1.47985	21.9122	0.000544095	0.00154786
Izimaplasma	58.2292	214.943	6.26864	5.01709	1.91996	19.4643	0.00157454	0.00371141
Desulfuromusa	57.9524	16.5764	86.0089	-2.22274	1.525	15.9401	0.0070171	0.0132323
GWF2-44-16	57.7013	133.619	108.289	0.30064	0.838483	19.9407	0.00128215	0.00315753
Hydrogenophaga	56.0526	53.4466	64.5689	-0.236079	1.21163	12.4715	0.0288683	0.0442597
HGW-1	52.7305	277.871	28.1117	3.26448	0.694389	170.258	6.42685e-35	7.06953e-33
UBA12294	51.8849	0	4.48184	-14.67	122.059	55.1784	1.19958e-10	1.97931e-09
OLB17	50.9662	12.8741	6.43803	0.876262	1.05877	24.9943	0.00013969	0.000480184
UBA2284	49.3527	198.892	22.9221	3.09708	1.54359	32.1231	5.6169e-06	2.94219e-05
OM182	47.7234	5.85049	12.9767	-0.794182	1.08825	24.2996	0.000190138	0.000627455
Fuerstia	47.5717	36.3789	99.9541	-1.39601	0.889432	21.8567	0.000557473	0.00157236
Desulfocapsa	46.2758	256.225	14.5131	4.08891	1.66335	54.5422	1.62141e-10	2.54793e-09
Rubritalea	45.1615	1.95016	13.2221	-2.27283	1.57419	32.3865	4.98088e-06	2.65111e-05
2-12-FULL-64-23	42.4463	5.85049	12.247	-0.399658	1.14016	39.3728	1.99789e-07	1.46512e-06
Nitrospira	41.8753	0	8.1537	-15.3078	112.423	85.9454	4.76878e-17	1.43063e-15
RBG-16-64-12	40.9759	0	14.3093	-15.9229	111.315	17.02	0.00446195	0.0090334
UBA966	40.5536	135.203	9.05938	3.77154	1.18332	23.2502	0.000302345	0.000923833
Solirubrobacter	39.6414	0	46.6765	-17.5663	110.816	27.2099	5.19174e-05	0.00019469
Chondromyces	39.3635	15.7041	14.9984	0.0900531	1.17638	22.9766	0.000341057	0.00102317
GCA-2718595	37.396	0	8.52921	-15.7126	122.412	92.7526	1.77341e-18	6.5025e-17
Altibacter	34.6881	0	32.1372	-17.0022	111.356	19.2205	0.00174855	0.0040071
Oceanicoccus	34.678	6.82558	26.5294	-1.40347	0.885914	13.9444	0.0159667	0.0268827
UBA12014	33.733	135.453	41.249	1.7264	0.678467	104.448	6.09396e-21	2.87286e-19
Plesiocystis	31.087	0	3.97624	-14.2074	113.259	34.7172	1.71338e-06	1.02803e-05
IMCC26256	30.5195	20.5795	8.6593	1.05841	0.835473	13.6042	0.0183287	0.0302423
2-02-FULL-45-21	30.1545	15.7041	21.1616	-0.436305	1.67418	12.7098	0.0262559	0.04087
2013-40CM-41-45	29.7586	0	11.5408	-15.6788	112.219	21.5873	0.000627117	0.0017538
OLB6	29.3007	17.7519	8.93912	0.51505	1.2027	13.3851	0.0200251	0.0325396
GCA-002727775	28.6563	0	21.7392	-16.7088	122.616	41.9181	6.11944e-08	5.32687e-07
Sphingorhabdus	27.8317	60.4855	1.43093	5.0265	1.47872	33.3935	3.14341e-06	1.78849e-05
UBA5194	27.3438	66.7064	3.42151	4.21868	2.70424	18.1103	0.00281125	0.0061438
Desulfobulbus_A	25.8946	0	17.089	-16.0513	113.859	30.1021	1.40812e-05	6.73451e-05
Lewinella_A	25.8779	0	9.82024	-15.4527	112.289	16.7815	0.00493343	0.00980741
Pseudorhodobacter	24.8469	0	22.8313	-16.1637	99.8826	20.3698	0.00106496	0.00268271
UBA5550	23.9365	130.333	13.286	3.18768	1.02633	108.164	1.00077e-21	5.50421e-20
Albidiferax	22.1671	84.1083	4.55297	4.08224	1.92825	21.413	0.000676699	0.00183671
1-14-0-65-60-17	21.9423	0	10.762	-15.5871	112.832	20.3096	0.0010931	0.00271219
UBA2475	21.3093	0	6.40855	-15.2545	124.698	35.493	1.19947e-06	7.91648e-06
SCN-69-37	21.1771	0	3.90255	-14.2199	113.108	14.1479	0.0146967	0.025131
UBA1067	21.0131	81.0422	13.573	2.5124	1.18869	16.8089	0.0048769	0.00975381
Altererythrobacter_B	20.8625	0	2.99195	-14.2356	126.211	28.285	3.20148e-05	0.000135447
Gimesia	20.752	15.7041	30.4067	-1.03175	0.992028	13.4281	0.0196805	0.032243
LPB0138	19.2471	0	27.6946	-17.145	123.741	30.2024	1.34557e-05	6.52996e-05
Dehalogenimonas	18.9126	26.1572	4.59228	2.20346	0.910466	17.1105	0.00429493	0.00880327
Halobacteriovorax	18.8781	13.6512	1.18059	3.42705	1.6722	22.7122	0.000383115	0.00113596
Rickettsia	18.6294	0	16.895	-16.3714	124.467	32.6085	4.50064e-06	2.43477e-05
Salinispira	18.4387	0	8.12913	-15.3396	113.19	21.4669	0.000660948	0.00181761
LS-NOB	18.1552	3.90033	0.910594	2.06253	1.45739	23.4708	0.000274309	0.000853982
Thioclava	17.1413	0	3.41169	-14.1644	114.67	32.7185	4.28009e-06	2.35405e-05
XYD1-37-29	16.8975	0	60.6912	-18.0765	115.79	21.4051	0.000679025	0.00183671
Pseudohongiella	16.7682	0	3.12204	-14.3251	126.041	27.3267	4.92645e-05	0.000186865
Rubripirellula	16.1429	0	27.9909	-16.875	114.383	13.2411	0.0212209	0.0338304
Fulvivirga	15.9159	1.95016	8.34607	-1.40092	1.78556	14.5746	0.0123434	0.0216666
Thiomicrospira	15.7573	0	4.24133	-15.0154	142.923	20.5903	0.000967868	0.00247849
4572-13	15.7267	0	18.6221	-16.521	125.794	50.9775	8.74106e-10	1.25415e-08
UBA2199	14.5242	32.5195	45.6414	-0.559128	1.5946	22.445	0.000430822	0.00124712
W-Chloroflexi-9	14.4711	3.90033	0.795249	2.58755	1.70966	13.3068	0.0206675	0.0331081
Chthoniobacter	14.3045	0	0.650424	-12.1838	117.032	44.2577	2.0533e-08	2.0533e-07
Enhygromyxa	14.2893	0	0	0	398.295	22.6979	0.000385538	0.00113596
UBA6899	14.0961	0	0.26017	-10.8913	116.356	23.6272	0.000256008	0.000804598
Olleya	13.5751	12.6761	9.8448	0.445268	1.98338	20.5956	0.000965639	0.00247849
Conexibacter_A	13.3848	0	2.73178	-13.8655	115.084	16.5186	0.00550925	0.0107577
UBA12079	13.2749	0	9.79897	-15.8154	128.669	15.2596	0.0093089	0.016972
JCVI-SCAAA005	13.2649	60.7787	4.21185	3.63601	1.09247	54.2803	1.83544e-10	2.75315e-09
Methylibium	13.068	0	0	0	492.289	69.4358	1.34282e-13	2.76956e-12
Labrenzia	12.4085	0	1.43093	-13.1855	116.073	33.5125	2.97677e-06	1.72339e-05
UBA8515	12.2254	56.6056	9.27042	2.52641	1.7909	22.5619	0.000409262	0.00119519
Leaf454	12.201	1.95016	27.2542	-3.29718	1.69649	14.3117	0.013746	0.0238746
UBA3362	12.0601	0	1.43093	-13.5199	127.387	45.3437	1.23522e-08	1.27382e-07
Kiritimatiella	11.9815	0	8.76973	-15.479	117.458	35.1931	1.37686e-06	8.73777e-06
Flectobacillus	11.8591	16.5764	0	23.0925	392.184	50.5629	1.06288e-09	1.42426e-08
Nitrosopumilus	11.4978	0	1.04068	-12.9022	127.538	19.6342	0.0014634	0.00349944
UBA7539	11.1673	0	0	0	398.23	45.7833	1.00533e-08	1.10586e-07
UBA4664	10.8943	21.2613	8.92438	1.20713	1.39154	13.1278	0.0222098	0.0352367
GWA2-44-10	10.8525	0	0.650424	-12.1562	116.35	26.5928	6.846e-05	0.000245563
navibacteriae-4	10.4916	41.779	8.65439	2.21982	2.06687	14.9217	0.0107023	0.0191943
Gemmobacter_A	10.0628	0	0	0	398.606	28.9659	2.3548e-05	0.00010645
Holophaga	9.81011	37.4334	13.9528	1.35059	1.19261	28.3313	3.13535e-05	0.000134372
Labilithrix	9.661	0	0	0	398.847	19.897	0.00130661	0.00319392
Alkaliphilus_A	9.40985	46.9295	1.56102	4.67231	2.09977	28.1248	3.44095e-05	0.000143736
Niabella	9.35976	0	4.73219	-14.9153	126.639	24.6196	0.000164987	0.000555567
Prosthecobacter	9.27898	0	12.9089	-16.0718	126.219	17.0237	0.00445503	0.0090334
XYC2-FULL-35-21	9.26724	30.276	20.556	0.461876	1.57842	19.4983	0.00155168	0.00368384
UBA2779	8.85913	27.2071	25.4658	0.160102	1.39277	42.4005	4.88729e-08	4.53631e-07
UBA3125	8.83528	0	0	0	399.137	48.5851	2.69761e-09	3.42389e-08
Methyloceanibacter	8.72984	0	1.06033	-12.7556	128.938	16.5559	0.00542374	0.0106538
GWF2-35-9	8.68657	35.329	13.1018	1.36442	1.81313	23.7952	0.000237694	0.000761545
41-12-T18	8.47364	4.48689	0.650424	2.1888	1.88209	41.8387	6.35015e-08	5.3732e-07
GCA-2733575	8.46742	0	5.59365	-15.0717	127.169	12.1801	0.0324017	0.0486026
Bdellovibrio	8.25861	0	0	0	399.37	27.023	5.64581e-05	0.000207013
Sulfurospirillum_A	8.16701	37.7448	9.29007	1.90706	1.46865	31.5976	7.13692e-06	3.62336e-05
XYB12-FULL-38-5	8.0064	34.8763	6.28338	2.35025	1.54292	16.4848	0.00558802	0.0107839
BBD-1991-12	7.7062	0	6.4282	-16.3692	168.469	64.4585	1.45144e-12	2.66097e-11
DB1	7.6986	0	3.38221	-14.5258	127.562	18.5108	0.00236985	0.00524867
Marichromatium	7.3962	0	7.06389	-15.419	127.26	13.374	0.0201154	0.0325396
Hyphomicrobium	7.33975	0	5.33348	-15.421	143.686	18.1291	0.00278889	0.00613557
1-14-0-10-44-13	7.33267	31.2125	8.51448	1.77639	1.94868	14.4446	0.0130187	0.0227311
2-12-FULL-60-19	7.28632	0	0	0	399.286	20.3458	0.00107608	0.0026902
UBA5553	7.18557	0	8.26905	-16.0836	146.328	24.4733	0.000176047	0.000586825
Ferruginibacter	7.11846	0	3.81177	-14.6296	127.943	20.5879	0.000968863	0.00247849
Delta-01	7.00601	2.92525	0.910594	1.69814	1.91517	12.1878	0.0323036	0.0486026
Kangiella	6.98981	0	0	0	399.102	23.1116	0.000321377	0.000972976
Fluviicola	6.71469	0	4.84753	-15.0045	127.474	18.9049	0.00200213	0.00452535
Thioalkalivibrio_A	6.52978	0	0	0	400.283	29.2628	2.05909e-05	9.70715e-05
Rheinheimera	6.52957	10.7259	18.7397	-0.659278	1.7378	15.8018	0.00743328	0.0139117
UBA6911	6.52346	0	0	0	393.348	15.1272	0.00983236	0.0177305
Dasania	6.29331	0	0	0	400.465	19.6934	0.00142654	0.0034362
Methyloversatilis	6.04199	0	4.07194	-14.7156	128.245	15.7926	0.00746173	0.0139117
UBA4465	5.86646	0	0.650424	-12.9268	147.116	39.9269	1.5449e-07	1.18562e-06
um-filter-37-10	5.85823	26.7257	8.42373	1.59261	1.44091	40.058	1.45366e-07	1.14216e-06
21-14-0-10-47-8-A	5.77083	6.73034	15.1498	-1.23327	1.49414	16.2704	0.00611312	0.0116609
Spirulina	5.64842	0	0	0	410.767	29.0762	2.24033e-05	0.000102682
Defluviicoccus	5.61375	1.95016	0	18.5814	258.572	13.6402	0.0180637	0.0299549
KS41	5.58582	0	1.17076	-13.0979	132.332	12.4886	0.0286727	0.0442597
OLB16	5.50826	0	0	0	392.605	17.7037	0.00334167	0.00711453
Rhodoplanes	5.47093	0	0	0	400.391	27.4831	4.59236e-05	0.000180414
UBA969	5.37529	18.3361	11.2987	0.705312	1.42638	28.7525	2.59289e-05	0.000114087
bin76	5.28807	0	0	0	400.288	16.4946	0.00556505	0.0107839
Pseudoalteromonas	5.27783	0	1.43093	-13.4396	129.613	15.2693	0.00927145	0.016972
Deferrisoma	5.26998	0	0	0	399.755	28.0551	3.55063e-05	0.000146464
UBA3015	5.18886	6.82558	16.7567	-0.877832	1.27902	20.6859	0.000928532	0.00243187
Oceanibaculum	5.1843	0	0	0	400.193	20.7679	0.000896058	0.00236559
Rhodobacter_A	5.04862	0	0	0	411.629	35.2306	1.35331e-06	8.73777e-06
UBA7971	5.00031	0	0	0	399.833	21.5095	0.000648798	0.00179919
Spirochaetae-1	4.85068	8.97379	3.51229	1.1601	1.84823	13.9845	0.0157081	0.0265829
Thiorhodovibrio	4.57304	0	0	0	410.564	26.3669	7.5742e-05	0.000263104
UBA12075	4.53089	0	18.4183	-17.1686	147.085	34.861	1.60389e-06	9.80158e-06
NRL2	4.5291	0	0	0	409.839	50.531	1.07898e-09	1.42426e-08
CG1-02-43-31	4.08095	0	0	0	410.03	26.9816	5.7516e-05	0.000208574
Lentisphaera	3.87419	0	0	0	410.732	42.3737	4.94871e-08	4.53631e-07
Desulfuromonas	3.8072	0	0	0	400.609	19.2489	0.00172736	0.00398622
Francisella	3.76815	6.43706	9.2288	-0.389045	1.19051	35.0953	1.44017e-06	8.96712e-06
B29T1	3.67987	0	2.2311	-13.9479	130.507	12.4824	0.0287432	0.0442597
CG1-02-57-44	3.66312	0	0	0	401.152	20.4914	0.00101027	0.00256453
um-filter-43-11	3.66083	8.97379	12.2683	-0.417675	2.33574	13.8011	0.0169238	0.0282063
Kamptonema	3.64667	0	3.29634	-14.8861	146.493	27.4198	4.72478e-05	0.0001813
Roseomonas	3.48836	0	9.68524	-16.3245	146.609	17.1444	0.004234	0.00878754
Singulisphaera	3.46271	0	10.7603	-16.4788	146.098	19.7284	0.00140519	0.00340964
HK1	3.43405	0	0	0	410.955	23.82	0.000235105	0.000760633
Lacunisphaera	3.42434	0	0.52034	-12.2049	131.478	15.3574	0.00893941	0.0164805
Bellilinea	3.40177	0	0.390255	-12.2711	149.557	27.8498	3.89443e-05	0.000158662
SM23-61	3.37053	0	0	0	492.34	18.5147	0.0023659	0.00524867
Caedibacter	3.36165	0	0	0	410.955	41.044	9.1927e-08	7.58398e-07
Coleofasciculus	3.34549	0	0	0	411.04	29.1962	2.12208e-05	9.8632e-05
9FT-COMBO-70-19	3.30224	0	1.06033	-13.2606	148.974	14.1477	0.0146978	0.025131
Ferrimicrobium	3.29407	0	0	0	410.369	40.7964	1.03146e-07	8.30196e-07
MED-G17	3.2908	0	1.04068	-13.444	149.199	19.3293	0.00166867	0.00387789
Shewanella	3.1598	0	0	0	401.946	17.5102	0.00362731	0.00762428
Berkiella	3.14198	0	0	0	400.451	12.2782	0.0311683	0.0471813
Maribacter	3.14003	0	15.4542	-16.9137	148.395	17.1128	0.00429085	0.00880327
Colwellia	3.10655	0	0.780509	-12.7185	132.6	16.3787	0.00584211	0.0112087
Acidihalobacter	3.10557	0	0	0	400.778	12.4262	0.0293927	0.0446985
UBA11650	3.05995	0	0	0	400.888	13.4211	0.0197366	0.032243
Algibacter	3.03483	0	0	0	401.795	13.1118	0.0223535	0.035295
Pseudanabaena	2.85799	0	0.650424	-12.5155	131.492	12.8834	0.0244959	0.0384936
UBA6659	2.78901	0	0	0	400.669	13.8733	0.0164343	0.0275296
Symphothece	2.72287	0	0	0	411.323	22.1679	0.000486473	0.00139597
GCA-2692065	2.50111	0	3.0116	-15.4253	172.242	31.6765	6.88519e-06	3.55017e-05
GCA-002718515	2.46006	0	0	0	410.878	32.9976	3.7676e-06	2.1073e-05
UBA9630	2.28514	0	0.780509	-13.1315	148.649	16.5829	0.00536273	0.010597
Rhizobacter	2.17987	0	0	0	411.803	20.9351	0.000833269	0.00221757
Ralstonia	2.14868	0	0.910594	-13.2721	148.31	12.8128	0.0251977	0.0394088
Oleiphilus	2.00716	0	0.910594	-13.3364	149.544	16.0269	0.00676773	0.0128354
Reinekea	1.76443	0	3.66203	-15.7147	172.986	26.4084	7.43462e-05	0.000261003
Glaciecola	1.57537	0	2.6017	-15.2164	173.341	17.3094	0.00394896	0.00824783
Lenti-01	1.55092	0	1.04068	-13.5134	150.991	14.2473	0.0141126	0.024383
UBA9637	1.53798	0	0	0	413.204	27.0676	5.53386e-05	0.000205188
UBA918	1.53519	0	0	0	413.12	26.4206	7.39433e-05	0.000261003
UBA9649	1.09646	0	0	0	412.832	15.1515	0.00973408	0.0176497
SWB02	1.04349	0	0	0	412.965	16.8179	0.00485838	0.00975381
Flexithrix	0.931492	0	0	0	413.303	14.8997	0.0107998	0.0192644

## Sheet: shallow-intermediate 2013
Genus	baseMean	intermediate2013	shallow2013	log2FoldChange	lfcSE	stat	pvalue	padj
CG2-30-66-27	1325.92	809.622	1702.79	1.06213	0.985168	19.4297	0.00159813	0.0037403
Desulfobacula	999.574	1134.83	35.3462	-5.07266	1.07109	48.1004	3.39e-09	4.14e-08
Nodularia	709.866	0	0	0	1.76451	352.003	6.48e-74	2.14e-71
Desulfatiglans	599.402	891.43	28.5034	-4.89752	1.17553	27.5511	4.45e-05	0.000179252
Draconibacterium	569.922	596.903	221.062	-1.40906	0.406877	78.4154	1.8e-15	4.87e-14
Congregibacter	526.161	716.561	564.793	-0.323336	0.359337	12.4626	0.02897	0.0442597
UBA6092	505.078	537.744	840.545	0.612791	0.880254	38.7578	2.66e-07	1.91e-06
UBA1847	491.585	58.4357	373.876	2.64337	1.2346	14.039	0.0153636	0.026134
LE011-02	421.874	636.274	91.7493	-2.81298	0.745143	55.834	8.79e-11	1.53e-09
Ignavibacterium	369.887	290.804	554.899	0.928141	0.477759	17.9754	0.00297741	0.00642186
Sulfurimonas	365.963	949.33	95.3857	-3.32425	1.01522	42.5018	4.66e-08	4.52e-07
Desulfobulbus	299.486	337.929	847.709	1.29156	1.09851	45.7015	1.04e-08	1.11e-07
Algoriphagus	293.102	746.026	32.6446	-4.50485	0.825681	100.146	4.92e-20	2.03e-18
Mor1	233.878	135.122	361.284	1.30253	0.891751	23.905	0.000226427	0.000739811
ELB16-189	221.581	79.3	305.508	1.80937	0.9096	18.6472	0.00223568	0.00501888
Flavobacterium	209.852	377.367	140.05	-1.39902	0.804965	36.666	6.99e-07	4.71e-06
Caldilinea	204.749	164.406	124.81	-0.479907	0.905408	37.6059	4.53e-07	3.18e-06
UBA4055	169.044	137.815	0	-22.3995	1.4298	131.436	1.18e-26	7.79e-25
0-14-3-00-41-53	158.377	152.746	321.507	0.985755	0.711425	36.7967	6.58e-07	4.52e-06
Woeseia	155.66	34.5302	319.516	3.16856	1.10502	17.7904	0.00322095	0.00690203
Caldithrix	150.28	76.7063	321.968	1.89679	0.787408	18.0018	0.00294416	0.00639193
Magnetomorum	149.784	97.7419	301.306	1.58572	0.406555	78.2844	1.92e-15	4.87e-14
LZORAL124-64-63	129.331	174.115	14.5787	-3.24317	0.77191	47.3764	4.76e-09	5.61e-08
Arcobacter	128.867	630.996	51.1714	-3.63178	0.960451	72.09	3.76e-14	8.28e-13
UBA3006	120.853	208.542	41.3738	-2.31598	1.1419	17.6186	0.00346442	0.00732859
Steroidobacter	116.905	275.867	160.679	-0.794465	1.13008	13.3503	0.0203082	0.0326912
Desulfobacterium_A	110.348	65.8228	1.57426	-5.05816	1.59823	41.913	6.13e-08	5.33e-07
KBS-96	105.754	109.622	160.701	0.340898	0.651694	27.4889	4.58e-05	0.000180414
UBA2386	99.7836	206.239	57.7776	-1.8727	0.824246	15.4988	0.00843079	0.0156301
RCC307	96.0517	163.914	236.795	0.525844	1.64756	14.6704	0.0118675	0.0209426
GCA-2691205	95.894	10.3747	142.032	3.33858	1.30617	18.9332	0.00197797	0.00450158
GCA-002862325	91.3784	403.89	75.9963	-2.45467	1.35874	39.5335	1.85e-07	1.39e-06
GWC2-73-18	90.2865	115.475	8.92079	-3.60866	1.54086	23.2941	0.000296541	0.000914566
UBA6803	88.4613	247.755	0	-23.5078	1.97803	28.8962	2.43e-05	0.000108366
Desulfamplus	85.701	0	0	0	1.88068	158.439	2.13e-32	1.76e-30
40CM-3-62-11	83.0561	0	160.942	21.6158	1.63252	30.7714	1.04e-05	5.2e-05
Sulfuricaulis	79.3803	54.4151	240.402	1.96961	0.666712	76.2647	5.07e-15	1.19e-13
Sediminispirochaeta	77.2353	27.9449	26.9291	0.833246	1.11585	30.5374	1.16e-05	5.69e-05
Mycobacterium	77.1627	202.329	7.3615	-4.51664	1.00438	21.1978	0.000743227	0.00199402
Sulfurovum	73.741	133.901	149.142	0.171985	1.15183	14.7	0.0117242	0.0208009
Cyanobium	72.8726	6.9165	16.153	0.637755	0.903122	87.287	2.49e-17	8.23e-16
Treponema_E	70.7351	97.807	0	-22.0089	1.91481	34.1171	2.26e-06	1.33e-05
Polaromonas	62.9447	140.457	86.346	-0.680556	1.45345	24.7747	0.000154006	0.000523937
UBA2361	61.8035	7.78106	103.755	2.98834	0.844188	68.5374	2.06e-13	4.01e-12
Thauera	61.2557	52.0612	173.665	1.47078	0.837552	27.4452	4.67e-05	0.0001813
UBA6082	60.5074	6.05193	98.4996	3.48995	1.37789	28.3817	3.06e-05	0.000133085
UKL13-2	59.5108	31.4991	117.556	1.62507	0.716477	45.9196	9.43e-09	1.07e-07
Ruminiclostridium	58.453	0	0	0	1.73557	225.047	1.23e-46	2.03e-44
Aminicenans	58.2913	78.6331	108.701	0.434077	1.48985	23.6863	0.000249415	0.000791412
Psychromonas	58.291	25.5722	3.22066	-2.86324	1.68844	21.9122	0.000544095	0.00154786
Izimaplasma	58.2292	81.4692	0	-21.7867	2.23321	19.4643	0.00157454	0.00371141
Desulfuromusa	57.9524	154.99	8.28169	-4.12988	1.52142	15.9401	0.0070171	0.0132323
GWF2-44-16	57.7013	24.2077	13.1338	-1.12913	0.97836	19.9407	0.00128215	0.00315753
Hydrogenophaga	56.0526	43.0509	34.4733	-0.432648	1.25111	12.4715	0.0288683	0.0442597
HGW-1	52.7305	4.32281	0	-18.4088	1.53993	170.258	6.43e-35	7.07e-33
UBA12294	51.8849	0	93.9483	23.0474	1.51699	55.1784	1.2e-10	1.98e-09
OLB17	50.9662	80.5917	97.4006	0.0821558	0.887879	24.9943	0.00013969	0.000480184
UBA2284	49.3527	69.1706	3.14851	-4.20346	1.70303	32.1231	5.62e-06	2.94e-05
OM182	47.7234	35.3323	135.404	1.86171	0.900153	24.2996	0.000190138	0.000627455
Fuerstia	47.5717	61.7325	2.76056	-4.08002	1.09764	21.8567	0.000557473	0.00157236
Desulfocapsa	46.2758	6.9165	0	-18.6479	2.16556	54.5422	1.62e-10	2.55e-09
Rubritalea	45.1615	15.8745	64.1476	1.94465	1.20611	32.3865	4.98e-06	2.65e-05
2-12-FULL-64-23	42.4463	0	118.599	21.3313	1.45766	39.3728	2e-07	1.47e-06
Nitrospira	41.8753	6.9165	107.289	3.18718	0.886633	85.9454	4.77e-17	1.43e-15
RBG-16-64-12	40.9759	73.1856	21.0772	-1.81633	1.41663	17.02	0.00446195	0.0090334
UBA966	40.5536	65.5801	5.77227	-3.20281	1.28084	23.2502	0.000302345	0.000923833
Solirubrobacter	39.6414	38.3196	48.4497	0.674426	0.771596	27.2099	5.19e-05	0.00019469
Chondromyces	39.3635	0	87.3242	20.8293	1.5623	22.9766	0.000341057	0.00102317
GCA-2718595	37.396	0	108.561	23.248	1.28712	92.7526	1.77e-18	6.5e-17
Altibacter	34.6881	18.5932	44.9796	1.30974	1.12891	19.2205	0.00174855	0.0040071
Oceanicoccus	34.678	31.6866	55.5547	0.700824	0.741599	13.9444	0.0159667	0.0268827
UBA12014	33.733	0	0	0	1.78222	104.448	6.09e-21	2.87e-19
Plesiocystis	31.087	6.9165	117.734	3.52063	1.25565	34.7172	1.71e-06	1.03e-05
IMCC26256	30.5195	36.874	22.1258	-0.919523	0.794978	13.6042	0.0183287	0.0302423
2-02-FULL-45-21	30.1545	104.392	17.4039	-2.48635	1.62378	12.7098	0.0262559	0.04087
2013-40CM-41-45	29.7586	7.78106	61.3987	2.4766	1.2655	21.5873	0.000627117	0.0017538
OLB6	29.3007	6.98622	60.1472	4.59882	1.47418	13.3851	0.0200251	0.0325396
GCA-002727775	28.6563	0	47.9988	22.1292	1.40662	41.9181	6.12e-08	5.33e-07
Sphingorhabdus	27.8317	73.7914	19.5104	-1.77894	1.36478	33.3935	3.14e-06	1.79e-05
UBA5194	27.3438	93.3727	0	-21.4938	2.90133	18.1103	0.00281125	0.0061438
Desulfobulbus_A	25.8946	5.18737	82.2159	3.3791	1.3426	30.1021	1.41e-05	6.73e-05
Lewinella_A	25.8779	12.1039	46.626	1.57045	1.29681	16.7815	0.00493342	0.00980741
Pseudorhodobacter	24.8469	45.1549	47.4769	0.0368729	1.77661	20.3698	0.00106496	0.00268271
UBA5550	23.9365	0	0	0	1.92975	108.164	1e-21	5.5e-20
Albidiferax	22.1671	0	32.3631	19.2368	2.21433	21.413	0.000676699	0.00183671
1-14-0-65-60-17	21.9423	8.64562	28.1726	1.21134	1.13372	20.3096	0.0010931	0.00271219
UBA2475	21.3093	0	74.9279	22.7433	1.57077	35.493	1.2e-06	7.92e-06
SCN-69-37	21.1771	16.4267	55.052	1.49337	1.53038	14.1479	0.0146967	0.025131
UBA1067	21.0131	3.45825	8.66964	0.795365	1.49484	16.8089	0.0048769	0.00975381
Altererythrobacter_B	20.8625	0	70.3294	22.6418	1.86462	28.285	3.2e-05	0.000135447
Gimesia	20.752	13.1559	2.30047	-2.40252	1.23196	13.4281	0.0196805	0.032243
LPB0138	19.2471	0	37.3023	21.7832	1.43176	30.2024	1.35e-05	6.53e-05
Dehalogenimonas	18.9126	13.958	12.4076	-0.375145	0.961269	17.1105	0.00429493	0.00880327
Halobacteriovorax	18.8781	1.72912	84.6312	4.90094	1.74655	22.7122	0.000383115	0.00113596
Rickettsia	18.6294	0	43.3557	21.9847	1.49433	32.6085	4.5e-06	2.43e-05
Salinispira	18.4387	18.3433	26.796	0.0652451	0.848319	21.4669	0.000660948	0.00181761
LS-NOB	18.1552	15.5621	56.8682	1.44645	1.09785	23.4708	0.000274309	0.000853982
Thioclava	17.1413	28.1659	41.2325	0.416894	0.97808	32.7185	4.28e-06	2.35e-05
XYD1-37-29	16.8975	26.5617	1.84038	-3.6264	1.69449	21.4051	0.000679025	0.00183671
Pseudohongiella	16.7682	0	64.218	22.5042	1.72909	27.3267	4.93e-05	0.000186865
Rubripirellula	16.1429	6.9165	6.44131	-0.409775	1.64762	13.2411	0.0212209	0.0338304
Fulvivirga	15.9159	0	41.1049	19.9532	1.75471	14.5746	0.0123434	0.0216666
Thiomicrospira	15.7573	0	0	0	2.67439	20.5903	0.000967868	0.00247849
4572-13	15.7267	6.05193	0	-20.9683	1.55524	50.9775	8.74e-10	1.25e-08
UBA2199	14.5242	0	0	0	2.26874	22.445	0.000430822	0.00124712
W-Chloroflexi-9	14.4711	13.833	35.2111	0.974087	1.32865	13.3068	0.0206675	0.0331081
Chthoniobacter	14.3045	1.72912	38.0322	3.58128	1.37326	44.2577	2.05e-08	2.05e-07
Enhygromyxa	14.2893	0	58.6232	22.4856	2.16953	22.6979	0.000385538	0.00113596
UBA6899	14.0961	11.2393	22.7844	0.54407	1.40698	23.6272	0.000256008	0.000804598
Olleya	13.5751	55.8897	0	-21.4421	2.24204	20.5956	0.000965639	0.00247849
Conexibacter_A	13.3848	5.18737	10.6965	0.58237	1.48541	16.5186	0.00550926	0.0107577
UBA12079	13.2749	56.872	10.6418	-2.45503	2.25859	15.2596	0.0093089	0.016972
JCVI-SCAAA005	13.2649	0	1.38028	15.0622	1.75544	54.2803	1.84e-10	2.75e-09
Methylibium	13.068	9.51018	42.42	1.57038	1.10676	69.4358	1.34e-13	2.77e-12
Labrenzia	12.4085	3.45825	20.821	1.74537	1.22916	33.5125	2.98e-06	1.72e-05
UBA8515	12.2254	0	1.84038	15.3388	2.26151	22.5619	0.000409262	0.00119519
Leaf454	12.201	0	4.19802	16.7963	1.78819	14.3117	0.013746	0.0238746
UBA3362	12.0601	0	51.0884	22.1905	1.43548	45.3437	1.24e-08	1.27e-07
Kiritimatiella	11.9815	5.31234	11.8194	1.25566	1.41663	35.1931	1.38e-06	8.74e-06
Flectobacillus	11.8591	0	54.578	17.7297	1.88729	50.5629	1.06e-09	1.42e-08
Nitrosopumilus	11.4978	0	42.2116	21.9298	1.91819	19.6342	0.0014634	0.00349944
UBA7539	11.1673	0	27.3817	21.4601	1.50139	45.7833	1.01e-08	1.11e-07
UBA4664	10.8943	21.1869	1.57426	-3.59443	1.63099	13.1278	0.0222098	0.0352367
GWA2-44-10	10.8525	3.45825	12.0196	1.19927	1.31202	26.5928	6.85e-05	0.000245563
navibacteriae-4	10.4916	10.6247	0	-19.0922	2.4523	14.9217	0.0107023	0.0191943
Gemmobacter_A	10.0628	0	23.7656	21.2257	1.79742	28.9659	2.35e-05	0.00010645
Holophaga	9.81011	0	0	0	1.99956	28.3313	3.14e-05	0.000134372
Labilithrix	9.661	0	36.1732	21.8049	2.16278	19.897	0.0013066	0.00319392
Alkaliphilus_A	9.40985	7.96851	0	-18.6644	2.42334	28.1248	3.44e-05	0.000143736
Niabella	9.35976	0	17.9859	20.7878	1.48824	24.6196	0.000164987	0.000555567
Prosthecobacter	9.27898	0	11.552	20.165	1.55536	17.0237	0.00445503	0.0090334
XYC2-FULL-35-21	9.26724	0	2.30047	15.7326	2.06876	19.4983	0.00155168	0.00368384
UBA2779	8.85913	0	0	0	2.12556	42.4005	4.89e-08	4.54e-07
UBA3125	8.83528	6.05193	0	-20.9819	1.67389	48.5851	2.7e-09	3.42e-08
Methyloceanibacter	8.72984	0	3.68075	18.5524	2.14606	16.5559	0.00542374	0.0106538
GWF2-35-9	8.68657	0	0	0	2.41905	23.7952	0.000237694	0.000761545
41-12-T18	8.47364	0	45.3833	19.9966	1.79097	41.8387	6.35e-08	5.37e-07
GCA-2733575	8.46742	0	5.52113	19.1008	2.02636	12.1801	0.0324017	0.0486026
Bdellovibrio	8.25861	0	34.5343	21.7574	1.87615	27.023	5.65e-05	0.000207013
Sulfurospirillum_A	8.16701	0	0.920188	14.4973	2.08344	31.5976	7.14e-06	3.62e-05
XYB12-FULL-38-5	8.0064	0	3.67327	16.3139	1.97601	16.4848	0.00558802	0.0107839
BBD-1991-12	7.7062	0	0	0	1.92145	64.4585	1.45e-12	2.66e-11
DB1	7.6986	0	20.8791	20.9311	1.60579	18.5108	0.00236985	0.00524867
Marichromatium	7.3962	0	6.82178	19.404	1.76769	13.374	0.0201154	0.0325396
Hyphomicrobium	7.33975	0	0	0	2.37541	18.1291	0.0027889	0.00613557
1-14-0-10-44-13	7.33267	0	0	0	2.51054	14.4446	0.0130187	0.022731
2-12-FULL-60-19	7.28632	0	23.96	21.1735	2.00248	20.3458	0.00107608	0.0026902
UBA5553	7.18557	31.874	0	-22.7955	2.09668	24.4733	0.000176047	0.000586825
Ferruginibacter	7.11846	0	20.4306	20.9543	1.57856	20.5879	0.000968863	0.00247849
Delta-01	7.00601	0	15.8222	18.5668	1.86787	12.1878	0.0323036	0.0486026
Kangiella	6.98981	0	17.001	20.7603	1.85288	23.1116	0.000321377	0.000972976
Fluviicola	6.71469	0	11.2287	20.1635	1.4895	18.9049	0.00200213	0.00452535
Thioalkalivibrio_A	6.52978	0	7.02324	19.5576	1.88646	29.2628	2.06e-05	9.71e-05
Rheinheimera	6.52957	0	0	0	2.3181	15.8018	0.00743328	0.0139117
UBA6911	6.52346	15.937	5.06103	-1.58942	2.0807	15.1272	0.00983236	0.0177305
Dasania	6.29331	0	26.3397	21.3772	2.21682	19.6934	0.00142654	0.00343619
Methyloversatilis	6.04199	0	13.0691	20.3312	1.64237	15.7926	0.00746173	0.0139117
UBA4465	5.86646	0	25.5351	21.3323	1.63083	39.9269	1.54e-07	1.19e-06
um-filter-37-10	5.85823	0	0	0	2.13308	40.058	1.45e-07	1.14e-06
21-14-0-10-47-8-A	5.77083	0	0	0	2.06982	16.2704	0.00611312	0.0116609
Spirulina	5.64842	0	29.5678	21.7021	2.08945	29.0762	2.24e-05	0.000102682
Defluviicoccus	5.61375	0	21.9974	19.0573	2.28122	13.6402	0.0180637	0.0299549
KS41	5.58582	27.9449	0	-22.3034	2.3766	12.4886	0.0286727	0.0442597
OLB16	5.50826	6.9165	6.03839	-0.531705	1.57151	17.7037	0.00334167	0.00711453
Rhodoplanes	5.47093	0	14.8374	20.5947	1.81924	27.4831	4.59e-05	0.000180414
UBA969	5.37529	1.72912	0	-17.2526	2.03792	28.7525	2.59e-05	0.000114087
bin76	5.28807	0	5.77227	19.2396	2.30309	16.4946	0.00556505	0.0107839
Pseudoalteromonas	5.27783	0	19.2414	20.7558	1.71619	15.2693	0.00927145	0.016972
Deferrisoma	5.26998	0	4.72277	19.0336	1.7163	28.0551	3.55e-05	0.000146464
UBA3015	5.18886	0	0	0	1.96999	20.6859	0.000928532	0.00243187
Oceanibaculum	5.1843	0	15.2403	20.6166	1.97929	20.7679	0.000896058	0.00236559
Rhodobacter_A	5.04862	0	28.7657	21.6219	1.89888	35.2306	1.35e-06	8.74e-06
UBA7971	5.00031	0	15.1035	20.6105	1.83471	21.5095	0.000648798	0.00179919
Spirochaetae-1	4.85068	0	3.47929	16.3763	2.12252	13.9845	0.0157081	0.0265829
Thiorhodovibrio	4.57304	0	18.5181	21.0388	2.05895	26.3669	7.57e-05	0.000263104
UBA12075	4.53089	0	0	0	1.9322	34.861	1.6e-06	9.8e-06
NRL2	4.5291	0	0	0	1.85853	50.531	1.08e-09	1.42e-08
CG1-02-43-31	4.08095	0	0	0	2.16907	26.9816	5.75e-05	0.000208574
Lentisphaera	3.87419	0	8.60498	20.0442	1.65044	42.3737	4.95e-08	4.54e-07
Desulfuromonas	3.8072	5.18737	0	-20.6049	2.11504	19.2489	0.00172736	0.00398622
Francisella	3.76815	0	0	0	1.87306	35.0953	1.44e-06	8.97e-06
B29T1	3.67987	0	3.14851	18.3643	1.86535	12.4824	0.0287432	0.0442597
CG1-02-57-44	3.66312	7.78106	0	-21.1014	2.13112	20.4914	0.00101027	0.00256453
um-filter-43-11	3.66083	0	0	0	2.76315	13.8011	0.0169238	0.0282063
Kamptonema	3.64667	0	7.94343	19.773	1.6446	27.4198	4.72e-05	0.0001813
Roseomonas	3.48836	0	0	0	2.20559	17.1444	0.004234	0.00878754
Singulisphaera	3.46271	0	0	0	2.04118	19.7284	0.00140519	0.00340964
HK1	3.43405	0	8.07274	19.8859	2.08488	23.82	0.000235105	0.000760633
Lacunisphaera	3.42434	0	11.5595	20.1699	1.73302	15.3574	0.0089394	0.0164805
Bellilinea	3.40177	9.51018	0	-21.4234	1.92812	27.8498	3.89e-05	0.000158662
SM23-61	3.37053	13.833	1.0495	-3.72181	2.24223	18.5147	0.0023659	0.00524867
Caedibacter	3.36165	0	7.74945	19.9087	1.63535	41.044	9.19e-08	7.58e-07
Coleofasciculus	3.34549	0	10.3819	20.1132	1.82988	29.1962	2.12e-05	9.86e-05
9FT-COMBO-70-19	3.30224	6.9165	0	-20.8504	2.58612	14.1477	0.0146978	0.025131
Ferrimicrobium	3.29407	0	0	0	1.87757	40.7964	1.03e-07	8.3e-07
MED-G17	3.2908	0	0	0	2.3128	19.3293	0.00166867	0.00387789
Shewanella	3.1598	4.32281	13.2706	1.25989	2.16849	17.5102	0.00362731	0.00762428
Berkiella	3.14198	0	7.0879	19.5386	2.18139	12.2782	0.0311683	0.0471813
Maribacter	3.14003	0	0	0	2.22766	17.1128	0.00429085	0.00880327
Colwellia	3.10655	0	7.68479	19.6056	1.84133	16.3787	0.00584211	0.0112087
Acidihalobacter	3.10557	0	5.24752	19.1165	2.29211	12.4262	0.0293927	0.0446985
UBA11650	3.05995	6.05193	0	-20.7237	2.36293	13.4211	0.0197366	0.032243
Algibacter	3.03483	10.6247	5.25501	-0.976946	2.36246	13.1118	0.0223535	0.035295
Pseudanabaena	2.85799	0	2.76056	18.2688	1.7691	12.8834	0.0244959	0.0384936
UBA6659	2.78901	0	4.14084	18.846	2.03373	13.8733	0.0164343	0.0275296
Symphothece	2.72287	0	9.45303	20.1137	2.05572	22.1679	0.000486473	0.00139597
GCA-2692065	2.50111	0	0	0	2.03294	31.6765	6.89e-06	3.55e-05
GCA-002718515	2.46006	0	0	0	1.90563	32.9976	3.77e-06	2.11e-05
UBA9630	2.28514	0	0	0	2.12465	16.5829	0.00536273	0.010597
Rhizobacter	2.17987	0	9.00042	20.0608	2.03877	20.9351	0.000833269	0.00221757
Ralstonia	2.14868	0	0	0	2.24599	12.8128	0.0251977	0.0394088
Oleiphilus	2.00716	0	0	0	2.15959	16.0269	0.00676773	0.0128354
Reinekea	1.76443	0	0	0	2.01921	26.4084	7.43e-05	0.000261003
Glaciecola	1.57537	0	0	0	2.29414	17.3094	0.00394896	0.00824783
Lenti-01	1.55092	0	0	0	2.24355	14.2473	0.0141126	0.024383
UBA9637	1.53798	0	1.0495	17.152	1.99439	27.0676	5.53e-05	0.000205188
UBA918	1.53519	0	0	0	2.08988	26.4206	7.39e-05	0.000261003
UBA9649	1.09646	0	2.88988	18.5219	2.17225	15.1515	0.00973408	0.0176497
SWB02	1.04349	0	2.30047	18.2579	2.04227	16.8179	0.00485838	0.00975381
Flexithrix	0.931492	0	4.0687	18.9951	2.03934	14.8997	0.0107998	0.0192644

## Sheet: shallow-deep 2013
Genus	baseMean	deep2013	shallow2013	log2FoldChange	lfcSE	stat	pvalue	padj
CG2-30-66-27	1325.92	200.768	1702.79	3.06808	0.992275	19.4297	0.00159813	0.0037403
Desulfobacula	999.574	2447.41	35.3462	-6.19087	1.06898	48.1004	3.38814e-09	4.14106e-08
Nodularia	709.866	0	0	0	418.369	352.003	6.48375e-74	2.13964e-71
Desulfatiglans	599.402	755.087	28.5034	-4.66788	1.17469	27.5511	4.45414e-05	0.000179252
Draconibacterium	569.922	1537.41	221.062	-2.80599	0.396278	78.4154	1.79991e-15	4.86628e-14
Congregibacter	526.161	383.068	564.793	0.545402	0.362354	12.4626	0.02897	0.0442597
UBA6092	505.078	14.6262	840.545	5.51956	0.997856	38.7578	2.65688e-07	1.90603e-06
UBA1847	491.585	200.894	373.876	0.894867	1.1979	14.039	0.0153636	0.026134
LE011-02	421.874	1103.37	91.7493	-3.62016	0.740385	55.834	8.79192e-11	1.52702e-09
Ignavibacterium	369.887	234.505	554.899	1.20948	0.473973	17.9754	0.00297741	0.00642186
Sulfurimonas	365.963	792.15	95.3857	-3.07081	1.01436	42.5018	4.66197e-08	4.52485e-07
Desulfobulbus	299.486	0	847.709	21.5758	106.263	45.7015	1.0446e-08	1.112e-07
Algoriphagus	293.102	888.141	32.6446	-4.77768	0.82296	100.146	4.92267e-20	2.0306e-18
Mor1	233.878	44.0043	361.284	3.08646	0.923786	23.905	0.000226427	0.000739811
ELB16-189	221.581	60.7063	305.508	2.47064	0.912842	18.6472	0.00223568	0.00501888
Flavobacterium	209.852	572.117	140.05	-2.04398	0.798038	36.666	6.98749e-07	4.70586e-06
Caldilinea	204.749	12.9512	124.81	3.27432	1.05085	37.6059	4.52751e-07	3.17889e-06
UBA4055	169.044	749.35	0	-24.9377	227.356	131.436	1.17982e-26	7.78681e-25
0-14-3-00-41-53	158.377	13.6512	321.507	4.13466	0.831587	36.7967	6.57865e-07	4.52282e-06
Woeseia	155.66	25.3521	319.516	3.46624	1.09493	17.7904	0.00322095	0.00690203
Caldithrix	150.28	58.0054	321.968	2.44321	0.788146	18.0018	0.00294416	0.00639193
Magnetomorum	149.784	59.7651	301.306	2.33848	0.425424	78.2844	1.91702e-15	4.86628e-14
LZORAL124-64-63	129.331	315.078	14.5787	-4.24006	0.753826	47.3764	4.76118e-09	5.61139e-08
Arcobacter	128.867	30.9169	51.1714	0.664142	1.02407	72.09	3.76203e-14	8.27647e-13
UBA3006	120.853	342.265	41.3738	-3.08134	1.13246	17.6186	0.00346442	0.00732858
Steroidobacter	116.905	15.7041	160.679	3.38714	1.239	13.3503	0.0203082	0.0326912
Desulfobacterium_A	110.348	414.392	1.57426	-7.81158	1.5941	41.913	6.13397e-08	5.32687e-07
KBS-96	105.754	17.0677	160.701	3.10592	0.771104	27.4889	4.5803e-05	0.000180414
UBA2386	99.7836	28.3802	57.7776	0.943334	0.888584	15.4988	0.00843079	0.0156301
RCC307	96.0517	128.656	236.795	0.870995	1.64526	14.6704	0.0118675	0.0209426
GCA-2691205	95.894	35.3781	142.032	1.93103	1.19237	18.9332	0.00197797	0.00450158
GCA-002862325	91.3784	0	75.9963	18.2307	111.344	39.5335	1.85437e-07	1.39078e-06
GWC2-73-18	90.2865	0	8.92079	15.205	109.799	23.2941	0.000296541	0.000914566
UBA6803	88.4613	109.929	0	-22.3615	240.882	28.8962	2.43002e-05	0.000108366
Desulfamplus	85.701	452.27	0	-24.2529	230.204	158.439	2.12928e-32	1.75666e-30
40CM-3-62-11	83.0561	36.2784	160.942	2.14792	1.18391	30.7714	1.03926e-05	5.19628e-05
Sulfuricaulis	79.3803	0	240.402	19.8655	109.495	76.2647	5.06539e-15	1.19398e-13
Sediminispirochaeta	77.2353	291.971	26.9291	-3.34496	0.959122	30.5374	1.15581e-05	5.69278e-05
Mycobacterium	77.1627	95.7041	7.3615	-3.47937	1.01058	21.1978	0.000743227	0.00199402
Sulfurovum	73.741	49.5387	149.142	1.50694	1.16673	14.7	0.0117242	0.0208009
Cyanobium	72.8726	0	16.153	16.1918	110.344	87.287	2.49427e-17	8.2311e-16
Treponema_E	70.7351	214.918	0	-23.2402	234.593	34.1171	2.25659e-06	1.32977e-05
Polaromonas	62.9447	133.207	86.346	-0.621997	1.44786	24.7747	0.000154006	0.000523937
UBA2361	61.8035	0	103.755	18.6923	110.359	68.5374	2.06481e-13	4.00817e-12
Thauera	61.2557	4.87541	173.665	4.58918	1.07445	27.4452	4.67123e-05	0.0001813
UBA6082	60.5074	0	98.4996	18.6281	110.659	28.3817	3.06499e-05	0.000133085
UKL13-2	59.5108	0	117.556	18.8376	109.777	45.9196	9.43085e-09	1.07317e-07
Ruminiclostridium	58.453	198.884	0	-23.1078	235.183	225.047	1.23187e-46	2.03258e-44
Aminicenans	58.2913	0	108.701	18.7708	111.436	23.6863	0.000249415	0.000791412
Psychromonas	58.291	158.34	3.22066	-5.42064	1.62381	21.9122	0.000544095	0.00154786
Izimaplasma	58.2292	214.943	0	-23.2375	234.298	19.4643	0.00157454	0.00371141
Desulfuromusa	57.9524	16.5764	8.28169	-1.04798	1.58498	15.9401	0.0070171	0.0132323
GWF2-44-16	57.7013	133.619	13.1338	-3.19531	0.899676	19.9407	0.00128215	0.00315753
Hydrogenophaga	56.0526	53.4466	34.4733	-0.681062	1.22708	12.4715	0.0288683	0.0442597
HGW-1	52.7305	277.871	0	-23.5988	233.009	170.258	6.42685e-35	7.06953e-33
UBA12294	51.8849	0	93.9483	18.893	122.058	55.1784	1.19958e-10	1.97931e-09
OLB17	50.9662	12.8741	97.4006	2.82321	1.01106	24.9943	0.00013969	0.000480184
UBA2284	49.3527	198.892	3.14851	-5.82585	1.67817	32.1231	5.6169e-06	2.94219e-05
OM182	47.7234	5.85049	135.404	4.01667	1.06421	24.2996	0.000190138	0.000627455
Fuerstia	47.5717	36.3789	2.76056	-3.44405	1.10198	21.8567	0.000557473	0.00157236
Desulfocapsa	46.2758	256.225	0	-23.4771	233.544	54.5422	1.62141e-10	2.54793e-09
Rubritalea	45.1615	1.95016	64.1476	4.47005	1.56096	32.3865	4.98088e-06	2.65111e-05
2-12-FULL-64-23	42.4463	5.85049	118.599	3.85701	1.10901	39.3728	1.99789e-07	1.46512e-06
Nitrospira	41.8753	0	107.289	18.7897	112.423	85.9454	4.76878e-17	1.43063e-15
RBG-16-64-12	40.9759	0	21.0772	16.4601	111.315	17.02	0.00446195	0.0090334
UBA966	40.5536	135.203	5.77227	-4.38488	1.24992	23.2502	0.000302345	0.000923833
Solirubrobacter	39.6414	0	48.4497	17.6005	110.816	27.2099	5.19174e-05	0.00019469
Chondromyces	39.3635	15.7041	87.3242	2.52883	1.15575	22.9766	0.000341057	0.00102317
GCA-2718595	37.396	0	108.561	19.1015	122.412	92.7526	1.77341e-18	6.5025e-17
Altibacter	34.6881	0	44.9796	17.5516	111.356	19.2205	0.00174855	0.0040071
Oceanicoccus	34.678	6.82558	55.5547	2.48215	0.883674	13.9444	0.0159667	0.0268827
UBA12014	33.733	135.453	0	-22.5892	237.547	104.448	6.09396e-21	2.87286e-19
Plesiocystis	31.087	0	117.734	18.9494	113.259	34.7172	1.71338e-06	1.02803e-05
IMCC26256	30.5195	20.5795	22.1258	0.0568969	0.831541	13.6042	0.0183287	0.0302423
2-02-FULL-45-21	30.1545	15.7041	17.4039	0.210103	1.68966	12.7098	0.0262559	0.04087
2013-40CM-41-45	29.7586	0	61.3987	18.0099	112.219	21.5873	0.000627117	0.0017538
OLB6	29.3007	17.7519	60.1472	2.10282	1.17454	13.3851	0.0200251	0.0325396
GCA-002727775	28.6563	0	47.9988	17.9872	122.616	41.9181	6.11944e-08	5.32687e-07
Sphingorhabdus	27.8317	60.4855	19.5104	-1.56377	1.35681	33.3935	3.14341e-06	1.78849e-05
UBA5194	27.3438	66.7064	0	-20.9837	196.369	18.1103	0.00281125	0.0061438
Desulfobulbus_A	25.8946	0	82.2159	18.4477	113.858	30.1021	1.40812e-05	6.73451e-05
Lewinella_A	25.8779	0	46.626	17.6189	112.289	16.7815	0.00493343	0.00980741
Pseudorhodobacter	24.8469	0	47.4769	17.1838	99.8826	20.3698	0.00106496	0.00268271
UBA5550	23.9365	130.333	0	-22.5627	237.67	108.164	1.00077e-21	5.50421e-20
Albidiferax	22.1671	84.1083	32.3631	-1.34772	1.88983	21.413	0.000676699	0.00183671
1-14-0-65-60-17	21.9423	0	28.1726	16.9547	112.832	20.3096	0.0010931	0.00271219
UBA2475	21.3093	0	74.9279	18.6448	124.698	35.493	1.19947e-06	7.91648e-06
SCN-69-37	21.1771	0	55.052	17.8679	113.107	14.1479	0.0146967	0.025131
UBA1067	21.0131	81.0422	8.66964	-3.11886	1.23492	16.8089	0.0048769	0.00975381
Altererythrobacter_B	20.8625	0	70.3294	18.5761	126.21	28.285	3.20148e-05	0.000135447
Gimesia	20.752	15.7041	2.30047	-2.34594	1.20811	13.4281	0.0196805	0.032243
LPB0138	19.2471	0	37.3023	17.6659	123.741	30.2024	1.34557e-05	6.52996e-05
Dehalogenimonas	18.9126	26.1572	12.4076	-0.874982	0.897282	17.1105	0.00429493	0.00880327
Halobacteriovorax	18.8781	13.6512	84.6312	2.45379	1.50659	22.7122	0.000383115	0.00113596
Rickettsia	18.6294	0	43.3557	17.8813	124.467	32.6085	4.50064e-06	2.43477e-05
Salinispira	18.4387	0	26.796	16.6768	113.19	21.4669	0.000660948	0.00181761
LS-NOB	18.1552	3.90033	56.8682	3.3567	1.2835	23.4708	0.000274309	0.000853982
Thioclava	17.1413	0	41.2325	17.4724	114.669	32.7185	4.28009e-06	2.35405e-05
XYD1-37-29	16.8975	0	1.84038	13.2919	115.793	21.4051	0.000679025	0.00183671
Pseudohongiella	16.7682	0	64.218	18.4349	126.04	27.3267	4.92645e-05	0.000186865
Rubripirellula	16.1429	0	6.44131	14.9305	114.384	13.2411	0.0212209	0.0338304
Fulvivirga	15.9159	1.95016	41.1049	3.89689	1.7611	14.5746	0.0123434	0.0216666
Thiomicrospira	15.7573	0	0	0	424.366	20.5903	0.000967868	0.00247849
4572-13	15.7267	0	0	0	416.599	50.9775	8.74106e-10	1.25415e-08
UBA2199	14.5242	32.5195	0	-20.6273	247.178	22.445	0.000430822	0.00124712
W-Chloroflexi-9	14.4711	3.90033	35.2111	2.72464	1.48451	13.3068	0.0206675	0.0331081
Chthoniobacter	14.3045	0	38.0322	17.4141	117.03	44.2577	2.0533e-08	2.0533e-07
Enhygromyxa	14.2893	0	58.6232	18.7338	142.035	22.6979	0.000385538	0.00113596
UBA6899	14.0961	0	22.7844	16.5929	116.35	23.6272	0.000256008	0.000804598
Olleya	13.5751	12.6761	0	-19.5393	253.046	20.5956	0.000965639	0.00247849
Conexibacter_A	13.3848	0	10.6965	15.6483	115.084	16.5186	0.00550925	0.0107577
UBA12079	13.2749	0	10.6418	15.8175	128.67	15.2596	0.0093089	0.016972
JCVI-SCAAA005	13.2649	60.7787	1.38028	-5.08555	1.35879	54.2803	1.83544e-10	2.75315e-09
Methylibium	13.068	0	42.42	17.185	106.209	69.4358	1.34282e-13	2.76956e-12
Labrenzia	12.4085	0	20.821	16.4643	116.072	33.5125	2.97677e-06	1.72339e-05
UBA8515	12.2254	56.6056	1.84038	-4.70559	1.9672	22.5619	0.000409262	0.00119519
Leaf454	12.201	1.95016	4.19802	0.722482	1.78659	14.3117	0.013746	0.0238746
UBA3362	12.0601	0	51.0884	18.1503	127.386	45.3437	1.23522e-08	1.27382e-07
Kiritimatiella	11.9815	0	11.8194	15.7024	117.458	35.1931	1.37686e-06	8.73777e-06
Flectobacillus	11.8591	16.5764	54.578	1.54214	1.55503	50.5629	1.06288e-09	1.42426e-08
Nitrosopumilus	11.4978	0	42.2116	17.8926	127.536	19.6342	0.0014634	0.00349944
UBA7539	11.1673	0	27.3817	17.7054	141.888	45.7833	1.00533e-08	1.10586e-07
UBA4664	10.8943	21.2613	1.57426	-3.57986	1.63333	13.1278	0.0222098	0.0352367
GWA2-44-10	10.8525	0	12.0196	15.8944	116.348	26.5928	6.846e-05	0.000245563
navibacteriae-4	10.4916	41.779	0	-21.0229	245.144	14.9217	0.0107023	0.0191943
Gemmobacter_A	10.0628	0	23.7656	17.4874	142.709	28.9659	2.3548e-05	0.00010645
Holophaga	9.81011	37.4334	0	-20.8058	246.253	28.3313	3.13535e-05	0.000134372
Labilithrix	9.661	0	36.1732	18.0771	143.241	19.897	0.00130661	0.00319392
Alkaliphilus_A	9.40985	46.9295	0	-21.1724	244.388	28.1248	3.44095e-05	0.000143736
Niabella	9.35976	0	17.9859	16.7314	126.638	24.6196	0.000164987	0.000555567
Prosthecobacter	9.27898	0	11.552	16.0996	126.219	17.0237	0.00445503	0.0090334
XYC2-FULL-35-21	9.26724	30.276	2.30047	-3.41695	1.74672	19.4983	0.00155168	0.00368384
UBA2779	8.85913	27.2071	0	-20.5336	247.667	42.4005	4.88729e-08	4.53631e-07
UBA3125	8.83528	0	0	0	424.823	48.5851	2.69761e-09	3.42389e-08
Methyloceanibacter	8.72984	0	3.68075	14.5452	128.937	16.5559	0.00542374	0.0106538
GWF2-35-9	8.68657	35.329	0	-20.7776	246.399	23.7952	0.000237694	0.000761545
41-12-T18	8.47364	4.48689	45.3833	3.41851	1.67376	41.8387	6.35015e-08	5.3732e-07
GCA-2733575	8.46742	0	5.52113	15.0557	127.17	12.1801	0.0324017	0.0486026
Bdellovibrio	8.25861	0	34.5343	18.0525	144.383	27.023	5.64581e-05	0.000207013
Sulfurospirillum_A	8.16701	37.7448	0.920188	-4.99631	1.83056	31.5976	7.13692e-06	3.62336e-05
XYB12-FULL-38-5	8.0064	34.8763	3.67327	-3.08868	1.62756	16.4848	0.00558802	0.0107839
BBD-1991-12	7.7062	0	0	0	435.162	64.4585	1.45144e-12	2.66097e-11
DB1	7.6986	0	20.8791	16.8946	127.562	18.5108	0.00236985	0.00524867
Marichromatium	7.3962	0	6.82178	15.361	127.26	13.374	0.0201154	0.0325396
Hyphomicrobium	7.33975	0	0	0	424.715	18.1291	0.00278889	0.00613557
1-14-0-10-44-13	7.33267	31.2125	0	-20.5942	247.352	14.4446	0.0130187	0.0227311
2-12-FULL-60-19	7.28632	0	23.96	17.4649	144.199	20.3458	0.00107608	0.0026902
UBA5553	7.18557	0	0	0	425.997	24.4733	0.000176047	0.000586825
Ferruginibacter	7.11846	0	20.4306	16.926	127.943	20.5879	0.000968863	0.00247849
Delta-01	7.00601	2.92525	15.8222	2.06525	1.7734	12.1878	0.0323036	0.0486026
Kangiella	6.98981	0	17.001	17.0437	143.796	23.1116	0.000321377	0.000972976
Fluviicola	6.71469	0	11.2287	16.1252	127.474	18.9049	0.00200213	0.00452535
Thioalkalivibrio_A	6.52978	0	7.02324	15.891	146.313	29.2628	2.05909e-05	9.70715e-05
Rheinheimera	6.52957	10.7259	0	-19.3646	254.027	15.8018	0.00743328	0.0139117
UBA6911	6.52346	0	5.06103	15.0126	130.781	15.1272	0.00983236	0.0177305
Dasania	6.29331	0	26.3397	17.7185	146.716	19.6934	0.00142654	0.0034362
Methyloversatilis	6.04199	0	13.0691	16.3094	128.245	15.7926	0.00746173	0.0139117
UBA4465	5.86646	0	25.5351	17.6811	147.114	39.9269	1.5449e-07	1.18562e-06
um-filter-37-10	5.85823	26.7257	0	-20.3282	248.75	40.058	1.45366e-07	1.14216e-06
21-14-0-10-47-8-A	5.77083	6.73034	0	-18.498	259.067	16.2704	0.00611312	0.0116609
Spirulina	5.64842	0	29.5678	18.4759	170.698	29.0762	2.24033e-05	0.000102682
Defluviicoccus	5.61375	1.95016	21.9974	3.12878	2.33359	13.6402	0.0180637	0.0299549
KS41	5.58582	0	0	0	419.747	12.4886	0.0286727	0.0442597
OLB16	5.50826	0	6.03839	15.2574	129.212	17.7037	0.00334167	0.00711453
Rhodoplanes	5.47093	0	14.8374	16.9328	146.55	27.4831	4.59236e-05	0.000180414
UBA969	5.37529	18.3361	0	-19.9515	250.774	28.7525	2.59289e-05	0.000114087
bin76	5.28807	0	5.77227	15.5731	146.327	16.4946	0.00556505	0.0107839
Pseudoalteromonas	5.27783	0	19.2414	16.7631	129.612	15.2693	0.00927145	0.016972
Deferrisoma	5.26998	0	4.72277	15.344	145.151	28.0551	3.55063e-05	0.000146464
UBA3015	5.18886	6.82558	0	-18.9489	256.408	20.6859	0.000928532	0.00243187
Oceanibaculum	5.1843	0	15.2403	16.946	146.114	20.7679	0.000896058	0.00236559
Rhodobacter_A	5.04862	0	28.7657	18.4331	172.703	35.2306	1.35331e-06	8.73777e-06
UBA7971	5.00031	0	15.1035	16.9243	145.323	21.5095	0.000648798	0.00179919
Spirochaetae-1	4.85068	8.97379	3.47929	-1.19391	1.90166	13.9845	0.0157081	0.0265829
Thiorhodovibrio	4.57304	0	18.5181	17.8037	170.224	26.3669	7.5742e-05	0.000263104
UBA12075	4.53089	0	0	0	426.252	34.861	1.60389e-06	9.80158e-06
NRL2	4.5291	0	0	0	435.244	50.531	1.07898e-09	1.42426e-08
CG1-02-43-31	4.08095	0	0	0	435.427	26.9816	5.7516e-05	0.000208574
Lentisphaera	3.87419	0	8.60498	16.8165	170.613	42.3737	4.94871e-08	4.53631e-07
Desulfuromonas	3.8072	0	0	0	426.286	19.2489	0.00172736	0.00398622
Francisella	3.76815	6.43706	0	-18.5959	258.482	35.0953	1.44017e-06	8.96712e-06
B29T1	3.67987	0	3.14851	14.3907	130.508	12.4824	0.0287432	0.0442597
CG1-02-57-44	3.66312	0	0	0	426.823	20.4914	0.00101027	0.00256453
um-filter-43-11	3.66083	8.97379	0	-18.946	256.427	13.8011	0.0169238	0.0282063
Kamptonema	3.64667	0	7.94343	16.1095	146.493	27.4198	4.72478e-05	0.0001813
Roseomonas	3.48836	0	0	0	426.037	17.1444	0.004234	0.00878754
Singulisphaera	3.46271	0	0	0	425.808	19.7284	0.00140519	0.00340964
HK1	3.43405	0	8.07274	16.6678	171.134	23.82	0.000235105	0.000760633
Lacunisphaera	3.42434	0	11.5595	16.2168	131.475	15.3574	0.00893941	0.0164805
Bellilinea	3.40177	0	0	0	427.449	27.8498	3.89443e-05	0.000158662
SM23-61	3.37053	0	1.0495	12.3778	116.205	18.5147	0.0023659	0.00524867
Caedibacter	3.36165	0	7.74945	16.6906	171.13	41.044	9.1927e-08	7.58398e-07
Coleofasciculus	3.34549	0	10.3819	16.8988	171.331	29.1962	2.12208e-05	9.8632e-05
9FT-COMBO-70-19	3.30224	0	0	0	427.186	14.1477	0.0146978	0.025131
Ferrimicrobium	3.29407	0	0	0	435.753	40.7964	1.03146e-07	8.30196e-07
MED-G17	3.2908	0	0	0	427.196	19.3293	0.00166867	0.00387789
Shewanella	3.1598	0	13.2706	16.8399	149.798	17.5102	0.00362731	0.00762428
Berkiella	3.14198	0	7.0879	15.8792	146.685	12.2782	0.0311683	0.0471813
Maribacter	3.14003	0	0	0	426.838	17.1128	0.00429085	0.00880327
Colwellia	3.10655	0	7.68479	15.6761	132.598	16.3787	0.00584211	0.0112087
Acidihalobacter	3.10557	0	5.24752	15.4714	147.406	12.4262	0.0293927	0.0446985
UBA11650	3.05995	0	0	0	426.562	13.4211	0.0197366	0.032243
Algibacter	3.03483	0	5.25501	15.5302	149.469	13.1118	0.0223535	0.035295
Pseudanabaena	2.85799	0	2.76056	14.316	131.491	12.8834	0.0244959	0.0384936
UBA6659	2.78901	0	4.14084	15.1961	147.163	13.8733	0.0164343	0.0275296
Symphothece	2.72287	0	9.45303	16.9116	171.991	22.1679	0.000486473	0.00139597
GCA-2692065	2.50111	0	0	0	436.717	31.6765	6.88519e-06	3.55017e-05
GCA-002718515	2.46006	0	0	0	436.242	32.9976	3.7676e-06	2.1073e-05
UBA9630	2.28514	0	0	0	426.951	16.5829	0.00536273	0.010597
Rhizobacter	2.17987	0	9.00042	16.8796	173.11	20.9351	0.000833269	0.00221757
Ralstonia	2.14868	0	0	0	426.799	12.8128	0.0251977	0.0394088
Oleiphilus	2.00716	0	0	0	427.351	16.0269	0.00676773	0.0128354
Reinekea	1.76443	0	0	0	437.022	26.4084	7.43462e-05	0.000261003
Glaciecola	1.57537	0	0	0	437.148	17.3094	0.00394896	0.00824783
Lenti-01	1.55092	0	0	0	427.994	14.2473	0.0141126	0.024383
UBA9637	1.53798	0	1.0495	14.0329	176.35	27.0676	5.53386e-05	0.000205188
UBA918	1.53519	0	0	0	438.385	26.4206	7.39433e-05	0.000261003
UBA9649	1.09646	0	2.88988	15.3856	175.519	15.1515	0.00973408	0.0176497
SWB02	1.04349	0	2.30047	15.1274	175.83	16.8179	0.00485838	0.00975381
Flexithrix	0.931492	0	4.0687	15.8795	176.624	14.8997	0.0107998	0.0192644

## Sheet: intermediate-deep 2013
Genus	baseMean	deep2013	intermediate2013	log2FoldChange	lfcSE	stat	pvalue	padj
CG2-30-66-27	1325.92	200.768	809.622	2.00596	0.996165	19.4297	0.00159813	0.0037403
Desulfobacula	999.574	2447.41	1134.83	-1.11821	1.04607	48.1004	3.38814e-09	4.14106e-08
Nodularia	709.866	0	0	0	434.744	352.003	6.48375e-74	2.13964e-71
Desulfatiglans	599.402	755.087	891.43	0.229644	1.15151	27.5511	4.45414e-05	0.000179252
Draconibacterium	569.922	1537.41	596.903	-1.39693	0.400322	78.4154	1.79991e-15	4.86628e-14
Congregibacter	526.161	383.068	716.561	0.868738	0.370863	12.4626	0.02897	0.0442597
UBA6092	505.078	14.6262	537.744	4.90676	1.00324	38.7578	2.65688e-07	1.90603e-06
UBA1847	491.585	200.894	58.4357	-1.74851	1.24189	14.039	0.0153636	0.026134
LE011-02	421.874	1103.37	636.274	-0.807181	0.734033	55.834	8.79192e-11	1.52702e-09
Ignavibacterium	369.887	234.505	290.804	0.281343	0.493717	17.9754	0.00297741	0.00642186
Sulfurimonas	365.963	792.15	949.33	0.253438	1.00828	42.5018	4.66197e-08	4.52485e-07
Desulfobulbus	299.486	0	337.929	20.2842	106.263	45.7015	1.0446e-08	1.112e-07
Algoriphagus	293.102	888.141	746.026	-0.272823	0.794802	100.146	4.92267e-20	2.0306e-18
Mor1	233.878	44.0043	135.122	1.78393	0.94595	23.905	0.000226427	0.000739811
ELB16-189	221.581	60.7063	79.3	0.661271	0.950098	18.6472	0.00223568	0.00501888
Flavobacterium	209.852	572.117	377.367	-0.644953	0.80162	36.666	6.98749e-07	4.70586e-06
Caldilinea	204.749	12.9512	164.406	3.75422	1.06249	37.6059	4.52751e-07	3.17889e-06
UBA4055	169.044	749.35	137.815	-2.53825	0.814261	131.436	1.17982e-26	7.78681e-25
0-14-3-00-41-53	158.377	13.6512	152.746	3.1489	0.852535	36.7967	6.57865e-07	4.52282e-06
Woeseia	155.66	25.3521	34.5302	0.29769	1.17	17.7904	0.00322095	0.00690203
Caldithrix	150.28	58.0054	76.7063	0.546424	0.83026	18.0018	0.00294416	0.00639193
Magnetomorum	149.784	59.7651	97.7419	0.752763	0.477202	78.2844	1.91702e-15	4.86628e-14
LZORAL124-64-63	129.331	315.078	174.115	-0.996881	0.714022	47.3764	4.76118e-09	5.61139e-08
Arcobacter	128.867	30.9169	630.996	4.29592	1.01186	72.09	3.76203e-14	8.27647e-13
UBA3006	120.853	342.265	208.542	-0.765365	1.1277	17.6186	0.00346442	0.00732858
Steroidobacter	116.905	15.7041	275.867	4.1816	1.24455	13.3503	0.0203082	0.0326912
Desulfobacterium_A	110.348	414.392	65.8228	-2.75342	1.34629	41.913	6.13397e-08	5.32687e-07
KBS-96	105.754	17.0677	109.622	2.76502	0.796144	27.4889	4.5803e-05	0.000180414
UBA2386	99.7836	28.3802	206.239	2.81603	0.889058	15.4988	0.00843079	0.0156301
RCC307	96.0517	128.656	163.914	0.345151	1.65607	14.6704	0.0118675	0.0209426
GCA-2691205	95.894	35.3781	10.3747	-1.40756	1.34677	18.9332	0.00197797	0.00450158
GCA-002862325	91.3784	0	403.89	20.6854	111.344	39.5335	1.85437e-07	1.39078e-06
GWC2-73-18	90.2865	0	115.475	18.8137	109.799	23.2941	0.000296541	0.000914566
UBA6803	88.4613	109.929	247.755	1.14632	1.60232	28.8962	2.43002e-05	0.000108366
Desulfamplus	85.701	452.27	0	-22.8679	236.269	158.439	2.12928e-32	1.75666e-30
40CM-3-62-11	83.0561	36.2784	0	-19.4678	253.445	30.7714	1.03926e-05	5.19628e-05
Sulfuricaulis	79.3803	0	54.4151	17.8959	109.495	76.2647	5.06539e-15	1.19398e-13
Sediminispirochaeta	77.2353	291.971	27.9449	-4.17821	1.09451	30.5374	1.15581e-05	5.69278e-05
Mycobacterium	77.1627	95.7041	202.329	1.03727	0.929156	21.1978	0.000743227	0.00199402
Sulfurovum	73.741	49.5387	133.901	1.33496	1.18387	14.7	0.0117242	0.0208009
Cyanobium	72.8726	0	6.9165	15.554	110.345	87.287	2.49427e-17	8.2311e-16
Treponema_E	70.7351	214.918	97.807	-1.23126	1.5168	34.1171	2.25659e-06	1.32977e-05
Polaromonas	62.9447	133.207	140.457	0.0585592	1.45794	24.7747	0.000154006	0.000523937
UBA2361	61.8035	0	7.78106	15.704	110.361	68.5374	2.06481e-13	4.00817e-12
Thauera	61.2557	4.87541	52.0612	3.1184	1.11547	27.4452	4.67123e-05	0.0001813
UBA6082	60.5074	0	6.05193	15.1381	110.661	28.3817	3.06499e-05	0.000133085
UKL13-2	59.5108	0	31.4991	17.2125	109.778	45.9196	9.43085e-09	1.07317e-07
Ruminiclostridium	58.453	198.884	0	-21.7269	241.639	225.047	1.23187e-46	2.03258e-44
Aminicenans	58.2913	0	78.6331	18.3367	111.436	23.6863	0.000249415	0.000791412
Psychromonas	58.291	158.34	25.5722	-2.5574	1.55737	21.9122	0.000544095	0.00154786
Izimaplasma	58.2292	214.943	81.4692	-1.45076	1.903	19.4643	0.00157454	0.00371141
Desulfuromusa	57.9524	16.5764	154.99	3.0819	1.53572	15.9401	0.0070171	0.0132323
GWF2-44-16	57.7013	133.619	24.2077	-2.06618	0.935501	19.9407	0.00128215	0.00315753
Hydrogenophaga	56.0526	53.4466	43.0509	-0.248414	1.26286	12.4715	0.0288683	0.0442597
HGW-1	52.7305	277.871	4.32281	-5.1899	1.01547	170.258	6.42685e-35	7.06953e-33
UBA12294	51.8849	0	0	0	430.955	55.1784	1.19958e-10	1.97931e-09
OLB17	50.9662	12.8741	80.5917	2.74105	1.03692	24.9943	0.00013969	0.000480184
UBA2284	49.3527	198.892	69.1706	-1.62239	1.56342	32.1231	5.6169e-06	2.94219e-05
OM182	47.7234	5.85049	35.3323	2.15496	1.13066	24.2996	0.000190138	0.000627455
Fuerstia	47.5717	36.3789	61.7325	0.635969	0.94194	21.8567	0.000557473	0.00157236
Desulfocapsa	46.2758	256.225	6.9165	-4.8292	1.83241	54.5422	1.62141e-10	2.54793e-09
Rubritalea	45.1615	1.95016	15.8745	2.5254	1.65698	32.3865	4.98088e-06	2.65111e-05
2-12-FULL-64-23	42.4463	5.85049	0	-17.4743	265.422	39.3728	1.99789e-07	1.46512e-06
Nitrospira	41.8753	0	6.9165	15.6025	112.424	85.9454	4.76878e-17	1.43063e-15
RBG-16-64-12	40.9759	0	73.1856	18.2764	111.315	17.02	0.00446195	0.0090334
UBA966	40.5536	135.203	65.5801	-1.18207	1.18888	23.2502	0.000302345	0.000923833
Solirubrobacter	39.6414	0	38.3196	16.926	110.816	27.2099	5.19174e-05	0.00019469
Chondromyces	39.3635	15.7041	0	-18.3004	260.258	22.9766	0.000341057	0.00102317
GCA-2718595	37.396	0	0	0	431.129	92.7526	1.77341e-18	6.5025e-17
Altibacter	34.6881	0	18.5932	16.2418	111.357	19.2205	0.00174855	0.0040071
Oceanicoccus	34.678	6.82558	31.6866	1.78133	0.951088	13.9444	0.0159667	0.0268827
UBA12014	33.733	135.453	0	-21.2103	244.194	104.448	6.09396e-21	2.87286e-19
Plesiocystis	31.087	0	6.9165	15.4288	113.261	34.7172	1.71338e-06	1.02803e-05
IMCC26256	30.5195	20.5795	36.874	0.97642	0.866329	13.6042	0.0183287	0.0302423
2-02-FULL-45-21	30.1545	15.7041	104.392	2.69645	1.67999	12.7098	0.0262559	0.04087
2013-40CM-41-45	29.7586	0	7.78106	15.5333	112.221	21.5873	0.000627117	0.0017538
OLB6	29.3007	17.7519	6.98622	-2.49599	1.75898	13.3851	0.0200251	0.0325396
GCA-002727775	28.6563	0	0	0	431.228	41.9181	6.11944e-08	5.32687e-07
Sphingorhabdus	27.8317	60.4855	73.7914	0.215176	1.35983	33.3935	3.14341e-06	1.78849e-05
UBA5194	27.3438	66.7064	93.3727	0.510098	2.66461	18.1103	0.00281125	0.0061438
Desulfobulbus_A	25.8946	0	5.18737	15.0686	113.861	30.1021	1.40812e-05	6.73451e-05
Lewinella_A	25.8779	0	12.1039	16.0484	112.29	16.7815	0.00493343	0.00980741
Pseudorhodobacter	24.8469	0	45.1549	17.1469	99.8831	20.3698	0.00106496	0.00268271
UBA5550	23.9365	130.333	0	-21.1839	244.327	108.164	1.00077e-21	5.50421e-20
Albidiferax	22.1671	84.1083	0	-20.5845	247.402	21.413	0.000676699	0.00183671
1-14-0-65-60-17	21.9423	0	8.64562	15.7434	112.833	20.3096	0.0010931	0.00271219
UBA2475	21.3093	0	0	0	432.361	35.493	1.19947e-06	7.91648e-06
SCN-69-37	21.1771	0	16.4267	16.3745	113.108	14.1479	0.0146967	0.025131
UBA1067	21.0131	81.0422	3.45825	-3.91422	1.49823	16.8089	0.0048769	0.00975381
Altererythrobacter_B	20.8625	0	0	0	433.091	28.285	3.20148e-05	0.000135447
Gimesia	20.752	15.7041	13.1559	0.0565808	1.13563	13.4281	0.0196805	0.032243
LPB0138	19.2471	0	0	0	431.776	30.2024	1.34557e-05	6.52996e-05
Dehalogenimonas	18.9126	26.1572	13.958	-0.499836	0.98535	17.1105	0.00429493	0.00880327
Halobacteriovorax	18.8781	13.6512	1.72912	-2.44715	1.98151	22.7122	0.000383115	0.00113596
Rickettsia	18.6294	0	0	0	432.25	32.6085	4.50064e-06	2.43477e-05
Salinispira	18.4387	0	18.3433	16.6115	113.19	21.4669	0.000660948	0.00181761
LS-NOB	18.1552	3.90033	15.5621	1.91026	1.37423	23.4708	0.000274309	0.000853982
Thioclava	17.1413	0	28.1659	17.0555	114.67	32.7185	4.28009e-06	2.35405e-05
XYD1-37-29	16.8975	0	26.5617	16.9183	115.791	21.4051	0.000679025	0.00183671
Pseudohongiella	16.7682	0	0	0	433.01	27.3267	4.92645e-05	0.000186865
Rubripirellula	16.1429	0	6.9165	15.3403	114.386	13.2411	0.0212209	0.0338304
Fulvivirga	15.9159	1.95016	0	-16.0563	275.044	14.5746	0.0123434	0.0216666
Thiomicrospira	15.7573	0	0	0	440.536	20.5903	0.000967868	0.00247849
4572-13	15.7267	0	6.05193	15.743	125.795	50.9775	8.74106e-10	1.25415e-08
UBA2199	14.5242	32.5195	0	-19.2567	254.638	22.445	0.000430822	0.00124712
W-Chloroflexi-9	14.4711	3.90033	13.833	1.75056	1.57613	13.3068	0.0206675	0.0331081
Chthoniobacter	14.3045	0	1.72912	13.8329	117.035	44.2577	2.0533e-08	2.0533e-07
Enhygromyxa	14.2893	0	0	0	440.195	22.6979	0.000385538	0.00113596
UBA6899	14.0961	0	11.2393	16.0488	116.351	23.6272	0.000256008	0.000804598
Olleya	13.5751	12.6761	55.8897	1.90277	1.99137	20.5956	0.000965639	0.00247849
Conexibacter_A	13.3848	0	5.18737	15.0659	115.086	16.5186	0.00550925	0.0107577
UBA12079	13.2749	0	56.872	18.2726	128.67	15.2596	0.0093089	0.016972
JCVI-SCAAA005	13.2649	60.7787	0	-20.1478	249.712	54.2803	1.83544e-10	2.75315e-09
Methylibium	13.068	0	9.51018	15.6146	106.211	69.4358	1.34282e-13	2.76956e-12
Labrenzia	12.4085	0	3.45825	14.719	116.075	33.5125	2.97677e-06	1.72339e-05
UBA8515	12.2254	56.6056	0	-20.0444	250.271	22.5619	0.000409262	0.00119519
Leaf454	12.201	1.95016	0	-16.0738	274.918	14.3117	0.013746	0.0238746
UBA3362	12.0601	0	0	0	433.659	45.3437	1.23522e-08	1.27382e-07
Kiritimatiella	11.9815	0	5.31234	14.4467	117.462	35.1931	1.37686e-06	8.73777e-06
Flectobacillus	11.8591	16.5764	0	-16.1876	120.931	50.5629	1.06288e-09	1.42426e-08
Nitrosopumilus	11.4978	0	0	0	433.728	19.6342	0.0014634	0.00349944
UBA7539	11.1673	0	0	0	440.132	45.7833	1.00533e-08	1.10586e-07
UBA4664	10.8943	21.2613	21.1869	0.0145786	1.45323	13.1278	0.0222098	0.0352367
GWA2-44-10	10.8525	0	3.45825	14.6951	116.351	26.5928	6.846e-05	0.000245563
navibacteriae-4	10.4916	41.779	10.6247	-1.93072	2.17654	14.9217	0.0107023	0.0191943
Gemmobacter_A	10.0628	0	0	0	440.496	28.9659	2.3548e-05	0.00010645
Holophaga	9.81011	37.4334	0	-19.4344	253.632	28.3313	3.13535e-05	0.000134372
Labilithrix	9.661	0	0	0	440.73	19.897	0.00130661	0.00319392
Alkaliphilus_A	9.40985	46.9295	7.96851	-2.50808	2.15806	28.1248	3.44095e-05	0.000143736
Niabella	9.35976	0	0	0	433.299	24.6196	0.000164987	0.000555567
Prosthecobacter	9.27898	0	0	0	433.097	17.0237	0.00445503	0.0090334
XYC2-FULL-35-21	9.26724	30.276	0	-19.1496	255.25	19.4983	0.00155168	0.00368384
UBA2779	8.85913	27.2071	0	-19.1634	255.17	42.4005	4.88729e-08	4.53631e-07
UBA3125	8.83528	0	6.05193	16.1275	143.725	48.5851	2.69761e-09	3.42389e-08
Methyloceanibacter	8.72984	0	0	0	434.396	16.5559	0.00542374	0.0106538
GWF2-35-9	8.68657	35.329	0	-19.4063	253.792	23.7952	0.000237694	0.000761545
41-12-T18	8.47364	4.48689	0	-16.5781	271.385	41.8387	6.35015e-08	5.3732e-07
GCA-2733575	8.46742	0	0	0	433.552	12.1801	0.0324017	0.0486026
Bdellovibrio	8.25861	0	0	0	441.237	27.023	5.64581e-05	0.000207013
Sulfurospirillum_A	8.16701	37.7448	0	-19.4936	253.301	31.5976	7.13692e-06	3.62336e-05
XYB12-FULL-38-5	8.0064	34.8763	0	-19.4026	253.812	16.4848	0.00558802	0.0107839
BBD-1991-12	7.7062	0	0	0	450.869	64.4585	1.45144e-12	2.66097e-11
DB1	7.6986	0	0	0	433.742	18.5108	0.00236985	0.00524867
Marichromatium	7.3962	0	0	0	433.597	13.374	0.0201154	0.0325396
Hyphomicrobium	7.33975	0	0	0	440.875	18.1291	0.00278889	0.00613557
1-14-0-10-44-13	7.33267	31.2125	0	-19.2237	254.827	14.4446	0.0130187	0.0227311
2-12-FULL-60-19	7.28632	0	0	0	441.155	20.3458	0.00107608	0.0026902
UBA5553	7.18557	0	31.874	17.9945	146.328	24.4733	0.000176047	0.000586825
Ferruginibacter	7.11846	0	0	0	433.925	20.5879	0.000968863	0.00247849
Delta-01	7.00601	2.92525	0	-16.5015	271.912	12.1878	0.0323036	0.0486026
Kangiella	6.98981	0	0	0	440.978	23.1116	0.000321377	0.000972976
Fluviicola	6.71469	0	0	0	433.701	18.9049	0.00200213	0.00452535
Thioalkalivibrio_A	6.52978	0	0	0	442.085	29.2628	2.05909e-05	9.70715e-05
Rheinheimera	6.52957	10.7259	0	-18.0002	262.101	15.8018	0.00743328	0.0139117
UBA6911	6.52346	0	15.937	16.6021	130.782	15.1272	0.00983236	0.0177305
Dasania	6.29331	0	0	0	442.26	19.6934	0.00142654	0.0034362
Methyloversatilis	6.04199	0	0	0	434.069	15.7926	0.00746173	0.0139117
UBA4465	5.86646	0	0	0	442.43	39.9269	1.5449e-07	1.18562e-06
um-filter-37-10	5.85823	26.7257	0	-18.959	256.349	40.058	1.45366e-07	1.14216e-06
21-14-0-10-47-8-A	5.77083	6.73034	0	-17.1383	267.612	16.2704	0.00611312	0.0116609
Spirulina	5.64842	0	0	0	451.799	29.0762	2.24033e-05	0.000102682
Defluviicoccus	5.61375	1.95016	0	-15.9285	275.964	13.6402	0.0180637	0.0299549
KS41	5.58582	0	27.9449	17.2228	132.33	12.4886	0.0286727	0.0442597
OLB16	5.50826	0	6.9165	15.7891	129.213	17.7037	0.00334167	0.00711453
Rhodoplanes	5.47093	0	0	0	442.189	27.4831	4.59236e-05	0.000180414
UBA969	5.37529	18.3361	1.72912	-2.69885	1.88896	28.7525	2.59289e-05	0.000114087
bin76	5.28807	0	0	0	442.089	16.4946	0.00556505	0.0107839
Pseudoalteromonas	5.27783	0	0	0	434.72	15.2693	0.00927145	0.016972
Deferrisoma	5.26998	0	0	0	441.576	28.0551	3.55063e-05	0.000146464
UBA3015	5.18886	6.82558	0	-17.5867	264.702	20.6859	0.000928532	0.00243187
Oceanibaculum	5.1843	0	0	0	441.998	20.7679	0.000896058	0.00236559
Rhodobacter_A	5.04862	0	0	0	452.575	35.2306	1.35331e-06	8.73777e-06
UBA7971	5.00031	0	0	0	441.651	21.5095	0.000648798	0.00179919
Spirochaetae-1	4.85068	8.97379	0	-17.5702	264.808	13.9845	0.0157081	0.0265829
Thiorhodovibrio	4.57304	0	0	0	451.615	26.3669	7.5742e-05	0.000263104
UBA12075	4.53089	0	0	0	442.367	34.861	1.60389e-06	9.80158e-06
NRL2	4.5291	0	0	0	450.945	50.531	1.07898e-09	1.42426e-08
CG1-02-43-31	4.08095	0	0	0	451.118	26.9816	5.7516e-05	0.000208574
Lentisphaera	3.87419	0	0	0	451.768	42.3737	4.94871e-08	4.53631e-07
Desulfuromonas	3.8072	0	5.18737	15.8172	146.955	19.2489	0.00172736	0.00398622
Francisella	3.76815	6.43706	0	-17.2357	266.971	35.0953	1.44017e-06	8.96712e-06
B29T1	3.67987	0	0	0	435.143	12.4824	0.0287432	0.0442597
CG1-02-57-44	3.66312	0	7.78106	16.3382	148.147	20.4914	0.00101027	0.00256453
um-filter-43-11	3.66083	8.97379	0	-17.5839	264.722	13.8011	0.0169238	0.0282063
Kamptonema	3.64667	0	0	0	442.159	27.4198	4.72478e-05	0.0001813
Roseomonas	3.48836	0	0	0	442.158	17.1444	0.004234	0.00878754
Singulisphaera	3.46271	0	0	0	441.936	19.7284	0.00140519	0.00340964
HK1	3.43405	0	0	0	451.968	23.82	0.000235105	0.000760633
Lacunisphaera	3.42434	0	0	0	435.601	15.3574	0.00893941	0.0164805
Bellilinea	3.40177	0	9.51018	16.6888	149.555	27.8498	3.89443e-05	0.000158662
SM23-61	3.37053	0	13.833	16.0996	116.202	18.5147	0.0023659	0.00524867
Caedibacter	3.36165	0	0	0	451.968	41.044	9.1927e-08	7.58398e-07
Coleofasciculus	3.34549	0	0	0	452.045	29.1962	2.12208e-05	9.8632e-05
9FT-COMBO-70-19	3.30224	0	6.9165	16.1036	148.974	14.1477	0.0146978	0.025131
Ferrimicrobium	3.29407	0	0	0	451.425	40.7964	1.03146e-07	8.30196e-07
MED-G17	3.2908	0	0	0	443.281	19.3293	0.00166867	0.00387789
Shewanella	3.1598	0	4.32281	15.58	149.801	17.5102	0.00362731	0.00762428
Berkiella	3.14198	0	0	0	442.247	12.2782	0.0311683	0.0471813
Maribacter	3.14003	0	0	0	442.934	17.1128	0.00429085	0.00880327
Colwellia	3.10655	0	0	0	436.128	16.3787	0.00584211	0.0112087
Acidihalobacter	3.10557	0	0	0	442.56	12.4262	0.0293927	0.0446985
UBA11650	3.05995	0	6.05193	15.9486	147.57	13.4211	0.0197366	0.032243
Algibacter	3.03483	0	10.6247	16.5071	149.469	13.1118	0.0223535	0.035295
Pseudanabaena	2.85799	0	0	0	435.608	12.8834	0.0244959	0.0384936
UBA6659	2.78901	0	0	0	442.456	13.8733	0.0164343	0.0275296
Symphothece	2.72287	0	0	0	452.3	22.1679	0.000486473	0.00139597
GCA-2692065	2.50111	0	0	0	452.332	31.6765	6.88519e-06	3.55017e-05
GCA-002718515	2.46006	0	0	0	451.885	32.9976	3.7676e-06	2.1073e-05
UBA9630	2.28514	0	0	0	443.044	16.5829	0.00536273	0.010597
Rhizobacter	2.17987	0	0	0	452.731	20.9351	0.000833269	0.00221757
Ralstonia	2.14868	0	0	0	442.897	12.8128	0.0251977	0.0394088
Oleiphilus	2.00716	0	0	0	443.43	16.0269	0.00676773	0.0128354
Reinekea	1.76443	0	0	0	452.618	26.4084	7.43462e-05	0.000261003
Glaciecola	1.57537	0	0	0	452.734	17.3094	0.00394896	0.00824783
Lenti-01	1.55092	0	0	0	444.051	14.2473	0.0141126	0.024383
UBA9637	1.53798	0	0	0	453.985	27.0676	5.53386e-05	0.000205188
UBA918	1.53519	0	0	0	453.892	26.4206	7.39433e-05	0.000261003
UBA9649	1.09646	0	0	0	453.65	15.1515	0.00973408	0.0176497
SWB02	1.04349	0	0	0	453.769	16.8179	0.00485838	0.00975381
Flexithrix	0.931492	0	0	0	454.069	14.8997	0.0107998	0.0192644

## Sheet: shallow-intermediate 2017
Genus	baseMean	intermediate2017	shallow2017	log2FoldChange	lfcSE	stat	pvalue	padj
CG2-30-66-27	1325.92	3641.12	1088.34	-1.74237	0.980381	19.4297	0.00159813	0.0037403
Desulfobacula	999.574	88.6304	95.4197	0.103811	1.04694	48.1004	3.38814e-09	4.14106e-08
Nodularia	709.866	316.785	209.264	-0.600345	0.584894	352.003	6.48375e-74	2.13964e-71
Desulfatiglans	599.402	115.672	152.727	0.400462	1.14831	27.5511	4.45414e-05	0.000179252
Draconibacterium	569.922	425.398	225.182	-0.920422	0.385874	78.4154	1.79991e-15	4.86628e-14
Congregibacter	526.161	631.64	520.195	-0.280713	0.343319	12.4626	0.02897	0.0442597
UBA6092	505.078	225.397	1236.78	2.45609	0.872867	38.7578	2.65688e-07	1.90603e-06
UBA1847	491.585	1434.51	485.054	-1.56426	1.18661	14.039	0.0153636	0.026134
LE011-02	421.874	75.3274	57.3179	-0.391533	0.733223	55.834	8.79192e-11	1.52702e-09
Ignavibacterium	369.887	597.709	316.915	-0.914428	0.452347	17.9754	0.00297741	0.00642186
Sulfurimonas	365.963	70.6821	9.08657	-2.92882	1.02988	42.5018	4.66197e-08	4.52485e-07
Desulfobulbus	299.486	53.4582	502.978	3.23416	1.09229	45.7015	1.0446e-08	1.112e-07
Algoriphagus	293.102	12.5687	16.9474	0.416782	0.824726	100.146	4.92267e-20	2.0306e-18
Mor1	233.878	514.82	295.091	-0.80266	0.863581	23.905	0.000226427	0.000739811
ELB16-189	221.581	468.107	325.39	-0.525027	0.864881	18.6472	0.00223568	0.00501888
Flavobacterium	209.852	40.4434	60.0463	0.571535	0.796427	36.666	6.98749e-07	4.70586e-06
Caldilinea	204.749	117.218	735.77	2.65014	0.877213	37.6059	4.52751e-07	3.17889e-06
UBA4055	169.044	6.89978	8.37955	0.28852	0.851131	131.436	1.17982e-26	7.78681e-25
0-14-3-00-41-53	158.377	100.086	302.428	1.59414	0.681995	36.7967	6.57865e-07	4.52282e-06
Woeseia	155.66	189.28	289.581	0.614092	1.02136	17.7904	0.00322095	0.00690203
Caldithrix	150.28	183.983	202.147	0.134979	0.738202	18.0018	0.00294416	0.00639193
Magnetomorum	149.784	66.6593	275.15	2.04357	0.338797	78.2844	1.91702e-15	4.86628e-14
LZORAL124-64-63	129.331	59.0089	28.1704	-1.06082	0.690774	47.3764	4.76118e-09	5.61139e-08
Arcobacter	128.867	10.9061	3.05939	-1.88956	1.03358	72.09	3.76203e-14	8.27647e-13
UBA3006	120.853	30.0057	35.6096	0.247186	1.11867	17.6186	0.00346442	0.00732858
Steroidobacter	116.905	75.3665	130.95	0.797347	1.11773	13.3503	0.0203082	0.0326912
Desulfobacterium_A	110.348	3.62636	7.07567	0.9574	1.37061	41.913	6.13397e-08	5.32687e-07
KBS-96	105.754	123.888	178.691	0.528359	0.606916	27.4889	4.5803e-05	0.000180414
UBA2386	99.7836	62.5013	77.3734	0.310747	0.793384	15.4988	0.00843079	0.0156301
RCC307	96.0517	16.304	2.85658	-2.52165	1.69009	14.6704	0.0118675	0.0209426
GCA-2691205	95.894	266.044	104.128	-1.35258	1.13747	18.9332	0.00197797	0.00450158
GCA-002862325	91.3784	2.26107	46.3829	4.38002	1.41858	39.5335	1.85437e-07	1.39078e-06
GWC2-73-18	90.2865	281.288	105.385	-1.41673	1.45958	23.2941	0.000296541	0.000914566
UBA6803	88.4613	7.20246	5.02651	-0.531159	1.62909	28.8962	2.43002e-05	0.000108366
Desulfamplus	85.701	0	1.52607	17.9531	1.53926	158.439	2.12928e-32	1.75666e-30
40CM-3-62-11	83.0561	194.598	97.8024	-0.989701	1.1283	30.7714	1.03926e-05	5.19628e-05
Sulfuricaulis	79.3803	52.8736	112.549	1.08732	0.595514	76.2647	5.06539e-15	1.19398e-13
Sediminispirochaeta	77.2353	20.193	27.6299	0.454137	0.93821	30.5374	1.15581e-05	5.69278e-05
Mycobacterium	77.1627	50.8671	36.1746	-0.495617	0.895544	21.1978	0.000743227	0.00199402
Sulfurovum	73.741	19.4155	9.95963	-0.953955	1.15402	14.7	0.0117242	0.0208009
Cyanobium	72.8726	75.1606	100.026	0.408894	0.594357	87.287	2.49427e-17	8.2311e-16
Treponema_E	70.7351	5.27175	2.07084	-1.2996	1.5827	34.1171	2.25659e-06	1.32977e-05
Polaromonas	62.9447	12.6075	4.14002	-1.6622	1.48084	24.7747	0.000154006	0.000523937
UBA2361	61.8035	51.3287	175.002	1.76689	0.595818	68.5374	2.06481e-13	4.00817e-12
Thauera	61.2557	56.1315	58.8004	0.0659902	0.778427	27.4452	4.67123e-05	0.0001813
UBA6082	60.5074	111.075	129.609	0.224324	1.14562	28.3817	3.06499e-05	0.000133085
UKL13-2	59.5108	66.0012	106.722	0.691469	0.604389	45.9196	9.43085e-09	1.07317e-07
Ruminiclostridium	58.453	60.0131	0	-23.3453	1.2775	225.047	1.23187e-46	2.03258e-44
Aminicenans	58.2913	6.92525	148.226	4.4053	1.47712	23.6863	0.000249415	0.000791412
Psychromonas	58.291	27.2858	1.68671	-3.83674	1.55262	21.9122	0.000544095	0.00154786
Izimaplasma	58.2292	6.46398	40.2301	2.6344	1.89478	19.4643	0.00157454	0.00371141
Desulfuromusa	57.9524	78.2427	3.61437	-4.33414	1.48258	15.9401	0.0070171	0.0132323
GWF2-44-16	57.7013	30.1091	36.8495	0.295354	0.828762	19.9407	0.00128215	0.00315753
Hydrogenophaga	56.0526	5.32712	135.449	4.64289	1.20524	12.4715	0.0288683	0.0442597
HGW-1	52.7305	5.67585	0.401597	-3.08997	1.03324	170.258	6.42685e-35	7.06953e-33
UBA12294	51.8849	73.659	139.22	0.918057	0.950589	55.1784	1.19958e-10	1.97931e-09
OLB17	50.9662	27.6231	80.8698	1.55099	0.847776	24.9943	0.00013969	0.000480184
UBA2284	49.3527	1.42057	0.562236	-1.04143	1.79582	32.1231	5.6169e-06	2.94219e-05
OM182	47.7234	41.2658	55.5114	0.428734	0.809996	24.2996	0.000190138	0.000627455
Fuerstia	47.5717	51.8466	32.7573	-0.664139	0.828988	21.8567	0.000557473	0.00157236
Desulfocapsa	46.2758	0	0	0	2.33521	54.5422	1.62141e-10	2.54793e-09
Rubritalea	45.1615	8.26898	167.506	4.32746	1.06982	32.3865	4.98088e-06	2.65111e-05
2-12-FULL-64-23	42.4463	48.7612	69.2199	0.506264	0.858822	39.3728	1.99789e-07	1.46512e-06
Nitrospira	41.8753	10.1126	118.78	3.54818	0.651001	85.9454	4.76878e-17	1.43063e-15
RBG-16-64-12	40.9759	30.8712	106.412	1.78403	1.36077	17.02	0.00446195	0.0090334
UBA966	40.5536	19.6378	8.06861	-1.24043	1.16025	23.2502	0.000302345	0.000923833
Solirubrobacter	39.6414	63.4437	40.9593	-0.627989	0.634169	27.2099	5.19174e-05	0.00019469
Chondromyces	39.3635	67.4509	50.7032	-0.406821	1.02372	22.9766	0.000341057	0.00102317
GCA-2718595	37.396	46.4385	60.8476	0.38717	0.519605	92.7526	1.77341e-18	6.5025e-17
Altibacter	34.6881	37.3359	75.0828	1.00683	0.974954	19.2205	0.00174855	0.0040071
Oceanicoccus	34.678	28.0419	59.4295	1.08627	0.622164	13.9444	0.0159667	0.0268827
UBA12014	33.733	22.5713	3.1251	-3.03266	0.757628	104.448	6.09396e-21	2.87286e-19
Plesiocystis	31.087	20.4353	37.4601	0.878869	1.04077	34.7172	1.71338e-06	1.02803e-05
IMCC26256	30.5195	44.805	50.0733	0.157423	0.662576	13.6042	0.0183287	0.0302423
2-02-FULL-45-21	30.1545	0.809402	21.4553	4.70845	1.73913	12.7098	0.0262559	0.04087
2013-40CM-41-45	29.7586	37.9446	59.8861	0.659249	1.05514	21.5873	0.000627117	0.0017538
OLB6	29.3007	45.3128	36.6671	-0.30103	1.03209	13.3851	0.0200251	0.0325396
GCA-002727775	28.6563	65.1622	37.0377	-0.810562	0.758169	41.9181	6.11944e-08	5.32687e-07
Sphingorhabdus	27.8317	0	11.772	20.6955	1.76162	33.3935	3.14341e-06	1.78849e-05
UBA5194	27.3438	0	0.562236	17.7296	3.01245	18.1103	0.00281125	0.0061438
Desulfobulbus_A	25.8946	3.41989	47.4557	3.78327	1.14507	30.1021	1.40812e-05	6.73451e-05
Lewinella_A	25.8779	33.7267	52.9904	0.651121	1.14185	16.7815	0.00493343	0.00980741
Pseudorhodobacter	24.8469	0	33.6183	42.0679	2.08994	20.3698	0.00106496	0.00268271
UBA5550	23.9365	0	0	0	1.92975	108.164	1.00077e-21	5.50421e-20
Albidiferax	22.1671	0	11.9781	20.7043	2.21044	21.413	0.000676699	0.00183671
1-14-0-65-60-17	21.9423	46.9105	37.1632	-0.326766	0.915674	20.3096	0.0010931	0.00271219
UBA2475	21.3093	10.9452	35.5743	1.69732	1.05323	35.493	1.19947e-06	7.91648e-06
SCN-69-37	21.1771	16.7847	34.8968	1.05809	1.42516	14.1479	0.0146967	0.025131
UBA1067	21.0131	13.0708	6.26487	-1.10129	1.18311	16.8089	0.0048769	0.00975381
Altererythrobacter_B	20.8625	3.19627	48.6575	3.89926	1.48616	28.285	3.20148e-05	0.000135447
Gimesia	20.752	27.6624	35.2823	0.353509	0.836453	13.4281	0.0196805	0.032243
LPB0138	19.2471	19.9453	30.5405	0.606996	0.809121	30.2024	1.34557e-05	6.52996e-05
Dehalogenimonas	18.9126	10.8593	45.5014	2.06379	0.756932	17.1105	0.00429493	0.00880327
Halobacteriovorax	18.8781	2.46753	9.60923	1.99438	1.47985	22.7122	0.000383115	0.00113596
Rickettsia	18.6294	9.32287	42.2031	2.18656	0.929436	32.6085	4.50064e-06	2.43477e-05
Salinispira	18.4387	27.0554	30.3082	0.161584	0.676752	21.4669	0.000660948	0.00181761
LS-NOB	18.1552	14.6682	17.0219	0.207855	0.978735	23.4708	0.000274309	0.000853982
Thioclava	17.1413	3.6079	26.4298	2.88538	0.928955	32.7185	4.28009e-06	2.35405e-05
XYD1-37-29	16.8975	9.4589	2.83305	-1.75206	1.47266	21.4051	0.000679025	0.00183671
Pseudohongiella	16.7682	7.67357	25.5958	1.73948	1.28439	27.3267	4.92645e-05	0.000186865
Rubripirellula	16.1429	8.86619	46.6425	2.3864	1.39488	13.2411	0.0212209	0.0338304
Fulvivirga	15.9159	25.6019	18.4924	-0.461268	1.30015	14.5746	0.0123434	0.0216666
Thiomicrospira	15.7573	83.1611	7.14144	-3.54264	2.10963	20.5903	0.000967868	0.00247849
4572-13	15.7267	13.1192	56.5667	2.10983	0.774075	50.9775	8.74106e-10	1.25415e-08
UBA2199	14.5242	2.6451	6.33943	1.22512	1.61773	22.445	0.000430822	0.00124712
W-Chloroflexi-9	14.4711	18.4248	14.662	-0.310942	1.1983	13.3068	0.0206675	0.0331081
Chthoniobacter	14.3045	3.39451	42.0206	3.5914	0.988143	44.2577	2.0533e-08	2.0533e-07
Enhygromyxa	14.2893	9.62716	17.4852	0.872369	1.83336	22.6979	0.000385538	0.00113596
UBA6899	14.0961	41.7874	8.50515	-2.30956	1.25098	23.6272	0.000256008	0.000804598
Olleya	13.5751	3.03997	0	-19.2676	2.24445	20.5956	0.000965639	0.00247849
Conexibacter_A	13.3848	35.6973	25.9958	-0.465699	1.20507	16.5186	0.00550925	0.0107577
UBA12079	13.2749	0	2.33652	20.1465	2.52659	15.2596	0.0093089	0.016972
JCVI-SCAAA005	13.2649	13.2184	0	-21.2652	1.53689	54.2803	1.83544e-10	2.75315e-09
Methylibium	13.068	0	26.4779	34.0792	1.48564	69.4358	1.34282e-13	2.76956e-12
Labrenzia	12.4085	6.55959	42.181	2.68214	0.899313	33.5125	2.97677e-06	1.72339e-05
UBA8515	12.2254	5.63612	0	-20.0322	2.11745	22.5619	0.000409262	0.00119519
Leaf454	12.201	16.6718	23.132	0.477892	1.22727	14.3117	0.013746	0.0238746
UBA3362	12.0601	10.7301	9.11116	-0.206493	0.85404	45.3437	1.23522e-08	1.27382e-07
Kiritimatiella	11.9815	0.355141	45.6323	6.84873	1.46419	35.1931	1.37686e-06	8.73777e-06
Flectobacillus	11.8591	0	0	0	2.21683	50.5629	1.06288e-09	1.42426e-08
Nitrosopumilus	11.4978	16.3689	9.36536	-0.777904	1.52504	19.6342	0.0014634	0.00349944
UBA7539	11.1673	17.8773	21.7448	0.276091	0.922878	45.7833	1.00533e-08	1.10586e-07
UBA4664	10.8943	11.6958	0.722875	-3.65364	1.46033	13.1278	0.0222098	0.0352367
GWA2-44-10	10.8525	27.8963	21.0905	-0.413303	0.956575	26.5928	6.846e-05	0.000245563
navibacteriae-4	10.4916	1.57045	0.321278	-1.90247	2.29598	14.9217	0.0107023	0.0191943
Gemmobacter_A	10.0628	8.23436	28.3765	1.77448	1.35602	28.9659	2.3548e-05	0.00010645
Holophaga	9.81011	5.7877	1.68671	-1.52733	1.23329	28.3313	3.13535e-05	0.000134372
Labilithrix	9.661	6.92617	14.8667	1.11642	1.82631	19.897	0.00130661	0.00319392
Alkaliphilus_A	9.40985	0	0	0	2.56588	28.1248	3.44095e-05	0.000143736
Niabella	9.35976	9.19426	24.2462	1.39691	0.897462	24.6196	0.000164987	0.000555567
Prosthecobacter	9.27898	13.2403	17.9727	0.469344	0.977431	17.0237	0.00445503	0.0090334
XYC2-FULL-35-21	9.26724	2.22997	0.240958	-2.72073	1.86272	19.4983	0.00155168	0.00368384
UBA2779	8.85913	0	0.481917	16.5795	1.94438	42.4005	4.88729e-08	4.53631e-07
UBA3125	8.83528	25.1869	21.7729	-0.208541	0.962575	48.5851	2.69761e-09	3.42389e-08
Methyloceanibacter	8.72984	11.4968	36.1412	1.64762	1.68791	16.5559	0.00542374	0.0106538
GWF2-35-9	8.68657	3.68856	0	-19.4446	2.14153	23.7952	0.000237694	0.000761545
41-12-T18	8.47364	0	0.321278	16.2537	1.99947	41.8387	6.35015e-08	5.3732e-07
GCA-2733575	8.46742	14.5891	25.1006	0.781466	1.57419	12.1801	0.0324017	0.0486026
Bdellovibrio	8.25861	3.80332	11.2141	1.55424	1.49565	27.023	5.64581e-05	0.000207013
Sulfurospirillum_A	8.16701	1.04697	0	-17.5353	1.94213	31.5976	7.13692e-06	3.62336e-05
XYB12-FULL-38-5	8.0064	0.887853	2.31762	1.39422	1.66286	16.4848	0.00558802	0.0107839
BBD-1991-12	7.7062	39.809	0	-24.8136	1.52171	64.4585	1.45144e-12	2.66097e-11
DB1	7.6986	15.3354	6.59494	-1.25025	1.0997	18.5108	0.00236985	0.00524867
Marichromatium	7.3962	10.6758	19.8157	0.890255	1.25385	13.374	0.0201154	0.0325396
Hyphomicrobium	7.33975	8.08157	30.6235	1.91284	1.71412	18.1291	0.00278889	0.00613557
1-14-0-10-44-13	7.33267	1.0562	3.21278	1.68298	2.02254	14.4446	0.0130187	0.0227311
2-12-FULL-60-19	7.28632	5.17654	14.5814	1.48975	1.63161	20.3458	0.00107608	0.0026902
UBA5553	7.18557	0	2.97034	20.5728	2.08676	24.4733	0.000176047	0.000586825
Ferruginibacter	7.11846	4.12034	14.348	1.79597	1.07758	20.5879	0.000968863	0.00247849
Delta-01	7.00601	4.37918	17.9988	2.04577	1.45604	12.1878	0.0323036	0.0486026
Kangiella	6.98981	8.05449	16.8834	1.08539	1.42326	23.1116	0.000321377	0.000972976
Fluviicola	6.71469	8.23267	15.9792	0.968846	0.883525	18.9049	0.00200213	0.00452535
Thioalkalivibrio_A	6.52978	1.53524	30.6202	4.3307	1.49908	29.2628	2.05909e-05	9.70715e-05
Rheinheimera	6.52957	8.82828	0.883514	-3.07612	1.75503	15.8018	0.00743328	0.0139117
UBA6911	6.52346	0.710283	17.4324	4.55505	2.05589	15.1272	0.00983236	0.0177305
Dasania	6.29331	0.887853	10.5323	3.52656	1.99573	19.6934	0.00142654	0.0034362
Methyloversatilis	6.04199	14.9692	4.14169	-1.81415	1.15052	15.7926	0.00746173	0.0139117
UBA4465	5.86646	0	9.01325	22.2444	1.62537	39.9269	1.5449e-07	1.18562e-06
um-filter-37-10	5.85823	0	0	0	2.13308	40.058	1.45366e-07	1.14216e-06
21-14-0-10-47-8-A	5.77083	10.0256	2.71922	-1.7838	1.30826	16.2704	0.00611312	0.0116609
Spirulina	5.64842	0	4.3227	21.3352	2.1002	29.0762	2.24033e-05	0.000102682
Defluviicoccus	5.61375	1.82115	7.91379	2.129	2.00884	13.6402	0.0180637	0.0299549
KS41	5.58582	3.43545	0.963833	-1.65849	2.13068	12.4886	0.0286727	0.0442597
OLB16	5.50826	13.6179	6.47677	-1.02332	1.3222	17.7037	0.00334167	0.00711453
Rhodoplanes	5.47093	1.06542	16.9228	3.91651	1.49267	27.4831	4.59236e-05	0.000180414
UBA969	5.37529	0.887853	0	-17.5461	1.88826	28.7525	2.59289e-05	0.000114087
bin76	5.28807	2.4282	23.5279	3.2712	1.9557	16.4946	0.00556505	0.0107839
Pseudoalteromonas	5.27783	7.16845	3.82623	-0.847259	1.2816	15.2693	0.00927145	0.016972
Deferrisoma	5.26998	17.9758	8.92129	-1.00869	1.15136	28.0551	3.55063e-05	0.000146464
UBA3015	5.18886	5.36043	2.19049	-1.38723	1.18638	20.6859	0.000928532	0.00243187
Oceanibaculum	5.1843	1.82115	14.0444	2.94044	1.64007	20.7679	0.000896058	0.00236559
Rhodobacter_A	5.04862	0	1.52607	19.9897	1.95027	35.2306	1.35331e-06	8.73777e-06
UBA7971	5.00031	4.4173	10.4811	1.27832	1.41755	21.5095	0.000648798	0.00179919
Spirochaetae-1	4.85068	0	13.1387	21.0227	2.02431	13.9845	0.0157081	0.0265829
Thiorhodovibrio	4.57304	0	8.92011	22.3408	2.04835	26.3669	7.5742e-05	0.000263104
UBA12075	4.53089	8.28513	0.481917	-3.5614	1.25742	34.861	1.60389e-06	9.80158e-06
NRL2	4.5291	15.0695	12.105	-0.309743	0.864679	50.531	1.07898e-09	1.42426e-08
CG1-02-43-31	4.08095	10.0018	14.4838	0.521642	1.4169	26.9816	5.7516e-05	0.000208574
Lentisphaera	3.87419	0	14.6401	23.0522	1.60515	42.3737	4.94871e-08	4.53631e-07
Desulfuromonas	3.8072	4.67433	12.9815	1.48297	1.58785	19.2489	0.00172736	0.00398622
Francisella	3.76815	6.94302	0	-20.5318	1.47789	35.0953	1.44017e-06	8.96712e-06
B29T1	3.67987	3.01459	13.685	2.16132	1.34687	12.4824	0.0287432	0.0442597
CG1-02-57-44	3.66312	12.9929	1.20479	-3.23157	1.71205	20.4914	0.00101027	0.00256453
um-filter-43-11	3.66083	0	0.722875	17.026	2.60954	13.8011	0.0169238	0.0282063
Kamptonema	3.64667	0	10.6403	22.4875	1.59864	27.4198	4.72478e-05	0.0001813
Roseomonas	3.48836	9.95982	1.28511	-2.73253	1.56148	17.1444	0.004234	0.00878754
Singulisphaera	3.46271	7.6209	2.39503	-1.57445	1.27639	19.7284	0.00140519	0.00340964
HK1	3.43405	0	12.5316	22.8381	2.04303	23.82	0.000235105	0.000760633
Lacunisphaera	3.42434	6.14856	2.31762	-1.30374	1.31465	15.3574	0.00893941	0.0164805
Bellilinea	3.40177	0	10.5102	22.4714	1.81337	27.8498	3.89443e-05	0.000158662
SM23-61	3.37053	0	5.34066	29.9819	2.25619	18.5147	0.0023659	0.00524867
Caedibacter	3.36165	0	12.4204	22.8162	1.58642	41.044	9.1927e-08	7.58398e-07
Coleofasciculus	3.34549	0	9.69104	22.4688	1.79438	29.1962	2.12208e-05	9.8632e-05
9FT-COMBO-70-19	3.30224	0	11.8366	22.638	2.45948	14.1477	0.0146978	0.025131
Ferrimicrobium	3.29407	9.98871	9.77571	-0.0531217	0.918384	40.7964	1.03146e-07	8.30196e-07
MED-G17	3.2908	1.04697	17.6572	4.16314	1.74614	19.3293	0.00166867	0.00387789
Shewanella	3.1598	0	1.36543	19.6651	2.33473	17.5102	0.00362731	0.00762428
Berkiella	3.14198	5.65969	6.10428	0.149165	1.81253	12.2782	0.0311683	0.0471813
Maribacter	3.14003	1.06542	2.32053	1.15583	1.66514	17.1128	0.00429085	0.00880327
Colwellia	3.10655	9.77242	0.401597	-4.14379	1.60653	16.3787	0.00584211	0.0112087
Acidihalobacter	3.10557	10.9763	2.40958	-2.09634	1.94204	12.4262	0.0293927	0.0446985
UBA11650	3.05995	7.72232	4.58546	-0.746705	1.9146	13.4211	0.0197366	0.032243
Algibacter	3.03483	0	2.32926	20.3695	2.49932	13.1118	0.0223535	0.035295
Pseudanabaena	2.85799	5.75019	7.98675	0.479943	1.18392	12.8834	0.0244959	0.0384936
UBA6659	2.78901	6.83056	5.76263	-0.202879	1.58821	13.8733	0.0164343	0.0275296
Symphothece	2.72287	0	6.88419	21.9997	2.02789	22.1679	0.000486473	0.00139597
GCA-2692065	2.50111	11.9951	0	-23.1073	1.66799	31.6765	6.88519e-06	3.55017e-05
GCA-002718515	2.46006	8.07927	6.68108	-0.304075	0.991308	32.9976	3.7676e-06	2.1073e-05
UBA9630	2.28514	9.74373	3.18659	-1.57043	1.3885	16.5829	0.00536273	0.010597
Rhizobacter	2.17987	0	4.07883	21.2664	2.02001	20.9351	0.000833269	0.00221757
Ralstonia	2.14868	6.77528	5.20621	-0.3301	1.55676	12.8128	0.0251977	0.0394088
Oleiphilus	2.00716	9.62083	1.51152	-2.63745	1.49307	16.0269	0.00676773	0.0128354
Reinekea	1.76443	6.92456	0	-22.3114	1.65947	26.4084	7.43462e-05	0.000261003
Glaciecola	1.57537	0	6.85051	21.9569	1.98651	17.3094	0.00394896	0.00824783
Lenti-01	1.55092	7.78292	0.481917	-3.63516	1.73277	14.2473	0.0141126	0.024383
UBA9637	1.53798	8.17839	0	-22.5715	1.74947	27.0676	5.53386e-05	0.000205188
UBA918	1.53519	8.88988	0.321278	-4.25645	1.56846	26.4206	7.39433e-05	0.000261003
UBA9649	1.09646	0	3.68887	21.1523	2.07835	15.1515	0.00973408	0.0176497
SWB02	1.04349	0	3.96049	21.2061	1.9192	16.8179	0.00485838	0.00975381
Flexithrix	0.931492	0	1.52025	19.9361	2.0135	14.8997	0.0107998	0.0192644

## Sheet: shallow-deep 2017
Genus	baseMean	deep2017	intermediate2017	log2FoldChange	lfcSE	stat	pvalue	padj
CG2-30-66-27	1325.92	512.892	3641.12	2.83091	0.981244	19.4297	0.00159813	0.0037403
Desulfobacula	999.574	2195.81	88.6304	-4.63132	1.04473	48.1004	3.38814e-09	4.14106e-08
Nodularia	709.866	3733.15	316.785	-3.55927	0.583149	352.003	6.48375e-74	2.13964e-71
Desulfatiglans	599.402	1652.99	115.672	-3.83716	1.14721	27.5511	4.45414e-05	0.000179252
Draconibacterium	569.922	413.573	425.398	0.0416952	0.386434	78.4154	1.79991e-15	4.86628e-14
Congregibacter	526.161	340.706	631.64	0.888732	0.346449	12.4626	0.02897	0.0442597
UBA6092	505.078	175.38	225.397	0.372316	0.87621	38.7578	2.65688e-07	1.90603e-06
UBA1847	491.585	396.734	1434.51	1.85781	1.18735	14.039	0.0153636	0.026134
LE011-02	421.874	567.205	75.3274	-2.91297	0.72876	55.834	8.79192e-11	1.52702e-09
Ignavibacterium	369.887	224.492	597.709	1.42994	0.455922	17.9754	0.00297741	0.00642186
Sulfurimonas	365.963	279.146	70.6821	-1.97997	1.00662	42.5018	4.66197e-08	4.52485e-07
Desulfobulbus	299.486	54.8399	53.4582	-0.0643779	1.1006	45.7015	1.0446e-08	1.112e-07
Algoriphagus	293.102	62.2851	12.5687	-2.31592	0.817704	100.146	4.92267e-20	2.0306e-18
Mor1	233.878	52.9462	514.82	3.30613	0.874297	23.905	0.000226427	0.000739811
ELB16-189	221.581	90.4751	468.107	2.38567	0.87092	18.6472	0.00223568	0.00501888
Flavobacterium	209.852	69.0887	40.4434	-0.801221	0.800787	36.666	6.98749e-07	4.70586e-06
Caldilinea	204.749	73.3354	117.218	0.684717	0.885152	37.6059	4.52751e-07	3.17889e-06
UBA4055	169.044	111.818	6.89978	-4.03476	0.823698	131.436	1.17982e-26	7.78681e-25
0-14-3-00-41-53	158.377	59.8432	100.086	0.745469	0.693463	36.7967	6.57865e-07	4.52282e-06
Woeseia	155.66	75.7008	189.28	1.32901	1.02752	17.7904	0.00322095	0.00690203
Caldithrix	150.28	58.8731	183.983	1.69281	0.748921	18.0018	0.00294416	0.00639193
Magnetomorum	149.784	98.0812	66.6593	-0.593511	0.350172	78.2844	1.91702e-15	4.86628e-14
LZORAL124-64-63	129.331	185.037	59.0089	-1.65215	0.682667	47.3764	4.76118e-09	5.61139e-08
Arcobacter	128.867	46.1497	10.9061	-2.0659	0.968839	72.09	3.76203e-14	8.27647e-13
UBA3006	120.853	67.3203	30.0057	-1.16758	1.11971	17.6186	0.00346442	0.00732858
Steroidobacter	116.905	42.8654	75.3665	0.791635	1.12699	13.3503	0.0203082	0.0326912
Desulfobacterium_A	110.348	169.599	3.62636	-5.53387	1.34823	41.913	6.13397e-08	5.32687e-07
KBS-96	105.754	44.5536	123.888	1.52186	0.623537	27.4889	4.5803e-05	0.000180414
UBA2386	99.7836	166.43	62.5013	-1.41481	0.793524	15.4988	0.00843079	0.0156301
RCC307	96.0517	27.7843	16.304	-0.793794	1.65163	14.6704	0.0118675	0.0209426
GCA-2691205	95.894	17.4078	266.044	3.924	1.16092	18.9332	0.00197797	0.00450158
GCA-002862325	91.3784	19.7405	2.26107	-3.13378	1.43373	39.5335	1.85437e-07	1.39078e-06
GWC2-73-18	90.2865	30.6506	281.288	3.22135	1.47014	23.2941	0.000296541	0.000914566
UBA6803	88.4613	160.855	7.20246	-4.48602	1.60132	28.8962	2.43002e-05	0.000108366
Desulfamplus	85.701	60.4101	0	-22.8997	1.47204	158.439	2.12928e-32	1.75666e-30
40CM-3-62-11	83.0561	8.71569	194.598	4.32937	1.17012	30.7714	1.03926e-05	5.19628e-05
Sulfuricaulis	79.3803	16.0423	52.8736	1.54112	0.632378	76.2647	5.06539e-15	1.19398e-13
Sediminispirochaeta	77.2353	68.7437	20.193	-1.77596	0.937134	30.5374	1.15581e-05	5.69278e-05
Mycobacterium	77.1627	70.5397	50.8671	-0.467288	0.896523	21.1978	0.000743227	0.00199402
Sulfurovum	73.741	80.4897	19.4155	-2.04368	1.13902	14.7	0.0117242	0.0208009
Cyanobium	72.8726	238.979	75.1606	-1.66912	0.594061	87.287	2.49427e-17	8.2311e-16
Treponema_E	70.7351	104.343	5.27175	-4.31478	1.51564	34.1171	2.25659e-06	1.32977e-05
Polaromonas	62.9447	0.910594	12.6075	3.38368	1.62321	24.7747	0.000154006	0.000523937
UBA2361	61.8035	32.9537	51.3287	0.729261	0.619124	68.5374	2.06481e-13	4.00817e-12
Thauera	61.2557	22.0011	56.1315	1.42705	0.802856	27.4452	4.67123e-05	0.0001813
UBA6082	60.5074	17.8095	111.075	2.56694	1.16779	28.3817	3.06499e-05	0.000133085
UKL13-2	59.5108	35.2864	66.0012	1.05264	0.625458	45.9196	9.43085e-09	1.07317e-07
Ruminiclostridium	58.453	91.8208	60.0131	-0.596505	0.505686	225.047	1.23187e-46	2.03258e-44
Aminicenans	58.2913	7.26276	6.92525	-0.13743	1.51956	23.6863	0.000249415	0.000791412
Psychromonas	58.291	133.64	27.2858	-2.29755	1.47538	21.9122	0.000544095	0.00154786
Izimaplasma	58.2292	6.26864	6.46398	-0.0346651	1.93213	19.4643	0.00157454	0.00371141
Desulfuromusa	57.9524	86.0089	78.2427	-0.142568	1.44514	15.9401	0.0070171	0.0132323
GWF2-44-16	57.7013	108.289	30.1091	-1.85691	0.82681	19.9407	0.00128215	0.00315753
Hydrogenophaga	56.0526	64.5689	5.32712	-3.56516	1.21071	12.4715	0.0288683	0.0442597
HGW-1	52.7305	28.1117	5.67585	-2.36209	0.73741	170.258	6.42685e-35	7.06953e-33
UBA12294	51.8849	4.48184	73.659	3.8443	1.03349	55.1784	1.19958e-10	1.97931e-09
OLB17	50.9662	6.43803	27.6231	1.89506	0.91151	24.9943	0.00013969	0.000480184
UBA2284	49.3527	22.9221	1.42057	-3.98351	1.63102	32.1231	5.6169e-06	2.94219e-05
OM182	47.7234	12.9767	41.2658	1.51356	0.844398	24.2996	0.000190138	0.000627455
Fuerstia	47.5717	99.9541	51.8466	-0.944863	0.826562	21.8567	0.000557473	0.00157236
Desulfocapsa	46.2758	14.5131	0	-20.9288	2.03372	54.5422	1.62141e-10	2.54793e-09
Rubritalea	45.1615	13.2221	8.26898	-0.771192	1.10078	32.3865	4.98088e-06	2.65111e-05
2-12-FULL-64-23	42.4463	12.247	48.7612	2.16999	0.903545	39.3728	1.99789e-07	1.46512e-06
Nitrospira	41.8753	8.1537	10.1126	0.0758367	0.7112	85.9454	4.76878e-17	1.43063e-15
RBG-16-64-12	40.9759	14.3093	30.8712	1.03398	1.38418	17.02	0.00446195	0.0090334
UBA966	40.5536	9.05938	19.6378	0.997272	1.17828	23.2502	0.000302345	0.000923833
Solirubrobacter	39.6414	46.6765	63.4437	0.414036	0.641644	27.2099	5.19174e-05	0.00019469
Chondromyces	39.3635	14.9984	67.4509	2.23498	1.05257	22.9766	0.000341057	0.00102317
GCA-2718595	37.396	8.52921	46.4385	2.14943	0.5804	92.7526	1.77341e-18	6.5025e-17
Altibacter	34.6881	32.1372	37.3359	0.229223	0.988324	19.2205	0.00174855	0.0040071
Oceanicoccus	34.678	26.5294	28.0419	0.0612918	0.643823	13.9444	0.0159667	0.0268827
UBA12014	33.733	41.249	22.5713	-0.834242	0.667715	104.448	6.09396e-21	2.87286e-19
Plesiocystis	31.087	3.97624	20.4353	2.2102	1.12513	34.7172	1.71338e-06	1.02803e-05
IMCC26256	30.5195	8.6593	44.805	2.13069	0.715993	13.6042	0.0183287	0.0302423
2-02-FULL-45-21	30.1545	21.1616	0.809402	-4.6835	1.74712	12.7098	0.0262559	0.04087
2013-40CM-41-45	29.7586	11.5408	37.9446	1.6022	1.08826	21.5873	0.000627117	0.0017538
OLB6	29.3007	8.93912	45.3128	2.2088	1.07236	13.3851	0.0200251	0.0325396
GCA-002727775	28.6563	21.7392	65.1622	1.64538	0.780076	41.9181	6.11944e-08	5.32687e-07
Sphingorhabdus	27.8317	1.43093	0	-18.0273	1.87025	33.3935	3.14341e-06	1.78849e-05
UBA5194	27.3438	3.42151	0	-20.2293	2.93776	18.1103	0.00281125	0.0061438
Desulfobulbus_A	25.8946	17.089	3.41989	-2.18184	1.16865	30.1021	1.40812e-05	6.73451e-05
Lewinella_A	25.8779	9.82024	33.7267	1.66275	1.17784	16.7815	0.00493343	0.00980741
Pseudorhodobacter	24.8469	22.8313	0	-41.5346	2.09751	20.3698	0.00106496	0.00268271
UBA5550	23.9365	13.286	0	-20.9123	1.55095	108.164	1.00077e-21	5.50421e-20
Albidiferax	22.1671	4.55297	0	-19.4136	2.24721	21.413	0.000676699	0.00183671
1-14-0-65-60-17	21.9423	10.762	46.9105	2.01938	0.952754	20.3096	0.0010931	0.00271219
UBA2475	21.3093	6.40855	10.9452	0.590419	1.10586	35.493	1.19947e-06	7.91648e-06
SCN-69-37	21.1771	3.90255	16.7847	1.91253	1.49299	14.1479	0.0146967	0.025131
UBA1067	21.0131	13.573	13.0708	-0.1579	1.17962	16.8089	0.0048769	0.00975381
Altererythrobacter_B	20.8625	2.99195	3.19627	-0.0999359	1.56911	28.285	3.20148e-05	0.000135447
Gimesia	20.752	30.4067	27.6624	-0.141198	0.84818	13.4281	0.0196805	0.032243
LPB0138	19.2471	27.6946	19.9453	-0.461561	0.821818	30.2024	1.34557e-05	6.52996e-05
Dehalogenimonas	18.9126	4.59228	10.8593	0.945316	0.839412	17.1105	0.00429493	0.00880327
Halobacteriovorax	18.8781	1.18059	2.46753	0.770851	1.62809	22.7122	0.000383115	0.00113596
Rickettsia	18.6294	16.895	9.32287	-0.76882	0.956162	32.6085	4.50064e-06	2.43477e-05
Salinispira	18.4387	8.12913	27.0554	1.48443	0.727773	21.4669	0.000660948	0.00181761
LS-NOB	18.1552	0.910594	14.6682	3.45451	1.18578	23.4708	0.000274309	0.000853982
Thioclava	17.1413	3.41169	3.6079	-0.212743	1.01871	32.7185	4.28009e-06	2.35405e-05
XYD1-37-29	16.8975	60.6912	9.4589	-2.68496	1.4214	21.4051	0.000679025	0.00183671
Pseudohongiella	16.7682	3.12204	7.67357	1.04307	1.36768	27.3267	4.92645e-05	0.000186865
Rubripirellula	16.1429	27.9909	8.86619	-1.61687	1.40507	13.2411	0.0212209	0.0338304
Fulvivirga	15.9159	8.34607	25.6019	1.78034	1.33998	14.5746	0.0123434	0.0216666
Thiomicrospira	15.7573	4.24133	83.1611	4.22942	2.14754	20.5903	0.000967868	0.00247849
4572-13	15.7267	18.6221	13.1192	-0.388294	0.803867	50.9775	8.74106e-10	1.25415e-08
UBA2199	14.5242	45.6414	2.6451	-4.11398	1.60096	22.445	0.000430822	0.00124712
W-Chloroflexi-9	14.4711	0.795249	18.4248	4.38321	1.43128	13.3068	0.0206675	0.0331081
Chthoniobacter	14.3045	0.650424	3.39451	1.79859	1.23868	44.2577	2.0533e-08	2.0533e-07
Enhygromyxa	14.2893	0	9.62716	22.1002	2.17281	22.6979	0.000385538	0.00113596
UBA6899	14.0961	0.26017	41.7874	6.65524	1.60122	23.6272	0.000256008	0.000804598
Olleya	13.5751	9.8448	3.03997	-1.74219	1.93731	20.5956	0.000965639	0.00247849
Conexibacter_A	13.3848	2.73178	35.6973	3.41549	1.3009	16.5186	0.00550925	0.0107577
UBA12079	13.2749	9.79897	0	-22.2818	2.50583	15.2596	0.0093089	0.016972
JCVI-SCAAA005	13.2649	4.21185	13.2184	1.45197	1.07313	54.2803	1.83544e-10	2.75315e-09
Methylibium	13.068	0	0	0	1.89115	69.4358	1.34282e-13	2.76956e-12
Labrenzia	12.4085	1.43093	6.55959	1.67782	1.06916	33.5125	2.97677e-06	1.72339e-05
UBA8515	12.2254	9.27042	5.63612	-0.7862	1.78979	22.5619	0.000409262	0.00119519
Leaf454	12.201	27.2542	16.6718	-0.755356	1.23405	14.3117	0.013746	0.0238746
UBA3362	12.0601	1.43093	10.7301	2.36672	1.00612	45.3437	1.23522e-08	1.27382e-07
Kiritimatiella	11.9815	8.76973	0.355141	-4.61721	1.49386	35.1931	1.37686e-06	8.73777e-06
Flectobacillus	11.8591	0	0	0	2.21683	50.5629	1.06288e-09	1.42426e-08
Nitrosopumilus	11.4978	1.04068	16.3689	3.60099	1.67708	19.6342	0.0014634	0.00349944
UBA7539	11.1673	0	17.8773	22.994	1.48895	45.7833	1.00533e-08	1.10586e-07
UBA4664	10.8943	8.92438	11.6958	0.290832	1.33097	13.1278	0.0222098	0.0352367
GWA2-44-10	10.8525	0.650424	27.8963	4.80692	1.21068	26.5928	6.846e-05	0.000245563
navibacteriae-4	10.4916	8.65439	1.57045	-2.55371	2.10984	14.9217	0.0107023	0.0191943
Gemmobacter_A	10.0628	0	8.23436	21.8916	1.79143	28.9659	2.3548e-05	0.00010645
Holophaga	9.81011	13.9528	5.7877	-1.25578	1.17105	28.3313	3.13535e-05	0.000134372
Labilithrix	9.661	0	6.92617	21.6313	2.16576	19.897	0.00130661	0.00319392
Alkaliphilus_A	9.40985	1.56102	0	-18.0317	2.38685	28.1248	3.44095e-05	0.000143736
Niabella	9.35976	4.73219	9.19426	0.732405	0.968493	24.6196	0.000164987	0.000555567
Prosthecobacter	9.27898	12.9089	13.2403	0.090447	1.00345	17.0237	0.00445503	0.0090334
XYC2-FULL-35-21	9.26724	20.556	2.22997	-3.20033	1.5899	19.4983	0.00155168	0.00368384
UBA2779	8.85913	25.4658	0	-21.9022	1.7808	42.4005	4.88729e-08	4.53631e-07
UBA3125	8.83528	0	25.1869	23.4999	1.51392	48.5851	2.69761e-09	3.42389e-08
Methyloceanibacter	8.72984	1.06033	11.4968	3.27958	1.8502	16.5559	0.00542374	0.0106538
GWF2-35-9	8.68657	13.1018	3.68856	-1.89154	1.81021	23.7952	0.000237694	0.000761545
41-12-T18	8.47364	0.650424	0	-17.2609	1.95217	41.8387	6.35015e-08	5.3732e-07
GCA-2733575	8.46742	5.59365	14.5891	1.25406	1.61907	12.1801	0.0324017	0.0486026
Bdellovibrio	8.25861	0	3.80332	20.7972	1.89258	27.023	5.64581e-05	0.000207013
Sulfurospirillum_A	8.16701	9.29007	1.04697	-3.34629	1.57698	31.5976	7.13692e-06	3.62336e-05
XYB12-FULL-38-5	8.0064	6.28338	0.887853	-2.86439	1.6495	16.4848	0.00558802	0.0107839
BBD-1991-12	7.7062	6.4282	39.809	2.44382	1.02596	64.4585	1.45144e-12	2.66097e-11
DB1	7.6986	3.38221	15.3354	1.88053	1.15895	18.5108	0.00236985	0.00524867
Marichromatium	7.3962	7.06389	10.6758	0.458193	1.29343	13.374	0.0201154	0.0325396
Hyphomicrobium	7.33975	5.33348	8.08157	0.4872	1.7595	18.1291	0.00278889	0.00613557
1-14-0-10-44-13	7.33267	8.51448	1.0562	-3.07665	2.01661	14.4446	0.0130187	0.0227311
2-12-FULL-60-19	7.28632	0	5.17654	21.2239	2.0041	20.3458	0.00107608	0.0026902
UBA5553	7.18557	8.26905	0	-22.1762	2.07544	24.4733	0.000176047	0.000586825
Ferruginibacter	7.11846	3.81177	4.12034	-0.089874	1.14969	20.5879	0.000968863	0.00247849
Delta-01	7.00601	0.910594	4.37918	1.8329	1.62814	12.1878	0.0323036	0.0486026
Kangiella	6.98981	0	8.05449	21.8561	1.8398	23.1116	0.000321377	0.000972976
Fluviicola	6.71469	4.84753	8.23267	0.501057	0.94671	18.9049	0.00200213	0.00452535
Thioalkalivibrio_A	6.52978	0	1.53524	19.4625	1.90234	29.2628	2.05909e-05	9.70715e-05
Rheinheimera	6.52957	18.7397	8.82828	-1.12238	1.64442	15.8018	0.00743328	0.0139117
UBA6911	6.52346	0	0.710283	18.3523	2.36352	15.1272	0.00983236	0.0177305
Dasania	6.29331	0	0.887853	18.7415	2.30754	19.6934	0.00142654	0.0034362
Methyloversatilis	6.04199	4.07194	14.9692	1.67732	1.18473	15.7926	0.00746173	0.0139117
UBA4465	5.86646	0.650424	0	-19.0054	1.78726	39.9269	1.5449e-07	1.18562e-06
um-filter-37-10	5.85823	8.42373	0	-20.2634	1.81183	40.058	1.45366e-07	1.14216e-06
21-14-0-10-47-8-A	5.77083	15.1498	10.0256	-0.57357	1.27341	16.2704	0.00611312	0.0116609
Spirulina	5.64842	0	0	0	2.38559	29.0762	2.24033e-05	0.000102682
Defluviicoccus	5.61375	0	1.82115	18.0957	2.31571	13.6402	0.0180637	0.0299549
KS41	5.58582	1.17076	3.43545	1.28622	2.16298	12.4886	0.0286727	0.0442597
OLB16	5.50826	0	13.6179	22.5439	1.75053	17.7037	0.00334167	0.00711453
Rhodoplanes	5.47093	0	1.06542	19.0243	1.89393	27.4831	4.59236e-05	0.000180414
UBA969	5.37529	11.2987	0.887853	-3.61825	1.50532	28.7525	2.59289e-05	0.000114087
bin76	5.28807	0	2.4282	20.1452	2.27852	16.4946	0.00556505	0.0107839
Pseudoalteromonas	5.27783	1.43093	7.16845	1.91708	1.39401	15.2693	0.00927145	0.016972
Deferrisoma	5.26998	0	17.9758	23.0198	1.63085	28.0551	3.55063e-05	0.000146464
UBA3015	5.18886	16.7567	5.36043	-1.62076	1.11821	20.6859	0.000928532	0.00243187
Oceanibaculum	5.1843	0	1.82115	19.7343	2.01071	20.7679	0.000896058	0.00236559
Rhodobacter_A	5.04862	0	0	0	2.21975	35.2306	1.35331e-06	8.73777e-06
UBA7971	5.00031	0	4.4173	20.9947	1.83082	21.5095	0.000648798	0.00179919
Spirochaetae-1	4.85068	3.51229	0	-19.2931	2.07478	13.9845	0.0157081	0.0265829
Thiorhodovibrio	4.57304	0	0	0	2.35148	26.3669	7.5742e-05	0.000263104
UBA12075	4.53089	18.4183	8.28513	-1.13207	1.03286	34.861	1.60389e-06	9.80158e-06
NRL2	4.5291	0	15.0695	22.872	1.44779	50.531	1.07898e-09	1.42426e-08
CG1-02-43-31	4.08095	0	10.0018	22.2927	1.83346	26.9816	5.7516e-05	0.000208574
Lentisphaera	3.87419	0	0	0	1.98274	42.3737	4.94871e-08	4.53631e-07
Desulfuromonas	3.8072	0	4.67433	21.0859	1.96766	19.2489	0.00172736	0.00398622
Francisella	3.76815	9.2288	6.94302	-0.362748	0.947482	35.0953	1.44017e-06	8.96712e-06
B29T1	3.67987	2.2311	3.01459	0.221144	1.45013	12.4824	0.0287432	0.0442597
CG1-02-57-44	3.66312	0	12.9929	22.5704	1.99684	20.4914	0.00101027	0.00256453
um-filter-43-11	3.66083	12.2683	0	-20.8846	2.51739	13.8011	0.0169238	0.0282063
Kamptonema	3.64667	3.29634	0	-20.978	1.65412	27.4198	4.72478e-05	0.0001813
Roseomonas	3.48836	9.68524	9.95982	-0.042823	1.49461	17.1444	0.004234	0.00878754
Singulisphaera	3.46271	10.7603	7.6209	-0.59857	1.23958	19.7284	0.00140519	0.00340964
HK1	3.43405	0	0	0	2.35013	23.82	0.000235105	0.000760633
Lacunisphaera	3.42434	0.52034	6.14856	3.00165	1.50032	15.3574	0.00893941	0.0164805
Bellilinea	3.40177	0.390255	0	-18.2943	2.02414	27.8498	3.89443e-05	0.000158662
SM23-61	3.37053	0	0	0	2.52757	18.5147	0.0023659	0.00524867
Caedibacter	3.36165	0	0	0	1.96615	41.044	9.1927e-08	7.58398e-07
Coleofasciculus	3.34549	0	0	0	2.13496	29.1962	2.12208e-05	9.8632e-05
9FT-COMBO-70-19	3.30224	1.06033	0	-19.2964	2.5748	14.1477	0.0146978	0.025131
Ferrimicrobium	3.29407	0	9.98871	22.2924	1.47717	40.7964	1.03146e-07	8.30196e-07
MED-G17	3.2908	1.04068	1.04697	-0.428496	1.89009	19.3293	0.00166867	0.00387789
Shewanella	3.1598	0	0	0	2.55475	17.5102	0.00362731	0.00762428
Berkiella	3.14198	0	5.65969	21.3656	2.14387	12.2782	0.0311683	0.0471813
Maribacter	3.14003	15.4542	1.06542	-3.74583	1.62918	17.1128	0.00429085	0.00880327
Colwellia	3.10655	0.780509	9.77242	3.18198	1.55805	16.3787	0.00584211	0.0112087
Acidihalobacter	3.10557	0	10.9763	22.3204	2.23018	12.4262	0.0293927	0.0446985
UBA11650	3.05995	0	7.72232	21.8187	2.22462	13.4211	0.0197366	0.032243
Algibacter	3.03483	0	0	0	2.72747	13.1118	0.0223535	0.035295
Pseudanabaena	2.85799	0.650424	5.75019	2.58451	1.39724	12.8834	0.0244959	0.0384936
UBA6659	2.78901	0	6.83056	21.6352	1.9568	13.8733	0.0164343	0.0275296
Symphothece	2.72287	0	0	0	2.33055	22.1679	0.000486473	0.00139597
GCA-2692065	2.50111	3.0116	11.9951	1.75872	1.28011	31.6765	6.88519e-06	3.55017e-05
GCA-002718515	2.46006	0	8.07927	21.99	1.51615	32.9976	3.7676e-06	2.1073e-05
UBA9630	2.28514	0.780509	9.74373	3.16883	1.53981	16.5829	0.00536273	0.010597
Rhizobacter	2.17987	0	0	0	2.31405	20.9351	0.000833269	0.00221757
Ralstonia	2.14868	0.910594	6.77528	2.50143	1.70471	12.8128	0.0251977	0.0394088
Oleiphilus	2.00716	0.910594	9.62083	2.9692	1.57718	16.0269	0.00676773	0.0128354
Reinekea	1.76443	3.66203	6.92456	0.68867	1.25426	26.4084	7.43462e-05	0.000261003
Glaciecola	1.57537	2.6017	0	-20.7846	2.04491	17.3094	0.00394896	0.00824783
Lenti-01	1.55092	1.04068	7.78292	2.52905	1.68918	14.2473	0.0141126	0.024383
UBA9637	1.53798	0	8.17839	22.0351	1.74947	27.0676	5.53386e-05	0.000205188
UBA918	1.53519	0	8.88988	22.1499	1.74073	26.4206	7.39433e-05	0.000261003
UBA9649	1.09646	0	0	0	2.36294	15.1515	0.00973408	0.0176497
SWB02	1.04349	0	0	0	2.22537	16.8179	0.00485838	0.00975381
Flexithrix	0.931492	0	0	0	2.27226	14.8997	0.0107998	0.0192644

## Sheet: intermediate-deep 2017
Genus	baseMean	deep2017	intermediate2017	log2FoldChange	lfcSE	stat	pvalue	padj
CG2-30-66-27	1325.92	512.892	3641.12	2.83091	0.981244	19.4297	0.00159813	0.0037403
Desulfobacula	999.574	2195.81	88.6304	-4.63132	1.04473	48.1004	3.38814e-09	4.14106e-08
Nodularia	709.866	3733.15	316.785	-3.55927	0.583149	352.003	6.48375e-74	2.13964e-71
Desulfatiglans	599.402	1652.99	115.672	-3.83716	1.14721	27.5511	4.45414e-05	0.000179252
Draconibacterium	569.922	413.573	425.398	0.0416952	0.386434	78.4154	1.79991e-15	4.86628e-14
Congregibacter	526.161	340.706	631.64	0.888732	0.346449	12.4626	0.02897	0.0442597
UBA6092	505.078	175.38	225.397	0.372316	0.87621	38.7578	2.65688e-07	1.90603e-06
UBA1847	491.585	396.734	1434.51	1.85781	1.18735	14.039	0.0153636	0.026134
LE011-02	421.874	567.205	75.3274	-2.91297	0.72876	55.834	8.79192e-11	1.52702e-09
Ignavibacterium	369.887	224.492	597.709	1.42994	0.455922	17.9754	0.00297741	0.00642186
Sulfurimonas	365.963	279.146	70.6821	-1.97997	1.00662	42.5018	4.66197e-08	4.52485e-07
Desulfobulbus	299.486	54.8399	53.4582	-0.0643779	1.1006	45.7015	1.0446e-08	1.112e-07
Algoriphagus	293.102	62.2851	12.5687	-2.31592	0.817704	100.146	4.92267e-20	2.0306e-18
Mor1	233.878	52.9462	514.82	3.30613	0.874297	23.905	0.000226427	0.000739811
ELB16-189	221.581	90.4751	468.107	2.38567	0.87092	18.6472	0.00223568	0.00501888
Flavobacterium	209.852	69.0887	40.4434	-0.801221	0.800787	36.666	6.98749e-07	4.70586e-06
Caldilinea	204.749	73.3354	117.218	0.684717	0.885152	37.6059	4.52751e-07	3.17889e-06
UBA4055	169.044	111.818	6.89978	-4.03476	0.823698	131.436	1.17982e-26	7.78681e-25
0-14-3-00-41-53	158.377	59.8432	100.086	0.745469	0.693463	36.7967	6.57865e-07	4.52282e-06
Woeseia	155.66	75.7008	189.28	1.32901	1.02752	17.7904	0.00322095	0.00690203
Caldithrix	150.28	58.8731	183.983	1.69281	0.748921	18.0018	0.00294416	0.00639193
Magnetomorum	149.784	98.0812	66.6593	-0.593511	0.350172	78.2844	1.91702e-15	4.86628e-14
LZORAL124-64-63	129.331	185.037	59.0089	-1.65215	0.682667	47.3764	4.76118e-09	5.61139e-08
Arcobacter	128.867	46.1497	10.9061	-2.0659	0.968839	72.09	3.76203e-14	8.27647e-13
UBA3006	120.853	67.3203	30.0057	-1.16758	1.11971	17.6186	0.00346442	0.00732858
Steroidobacter	116.905	42.8654	75.3665	0.791635	1.12699	13.3503	0.0203082	0.0326912
Desulfobacterium_A	110.348	169.599	3.62636	-5.53387	1.34823	41.913	6.13397e-08	5.32687e-07
KBS-96	105.754	44.5536	123.888	1.52186	0.623537	27.4889	4.5803e-05	0.000180414
UBA2386	99.7836	166.43	62.5013	-1.41481	0.793524	15.4988	0.00843079	0.0156301
RCC307	96.0517	27.7843	16.304	-0.793794	1.65163	14.6704	0.0118675	0.0209426
GCA-2691205	95.894	17.4078	266.044	3.924	1.16092	18.9332	0.00197797	0.00450158
GCA-002862325	91.3784	19.7405	2.26107	-3.13378	1.43373	39.5335	1.85437e-07	1.39078e-06
GWC2-73-18	90.2865	30.6506	281.288	3.22135	1.47014	23.2941	0.000296541	0.000914566
UBA6803	88.4613	160.855	7.20246	-4.48602	1.60132	28.8962	2.43002e-05	0.000108366
Desulfamplus	85.701	60.4101	0	-22.8997	1.47204	158.439	2.12928e-32	1.75666e-30
40CM-3-62-11	83.0561	8.71569	194.598	4.32937	1.17012	30.7714	1.03926e-05	5.19628e-05
Sulfuricaulis	79.3803	16.0423	52.8736	1.54112	0.632378	76.2647	5.06539e-15	1.19398e-13
Sediminispirochaeta	77.2353	68.7437	20.193	-1.77596	0.937134	30.5374	1.15581e-05	5.69278e-05
Mycobacterium	77.1627	70.5397	50.8671	-0.467288	0.896523	21.1978	0.000743227	0.00199402
Sulfurovum	73.741	80.4897	19.4155	-2.04368	1.13902	14.7	0.0117242	0.0208009
Cyanobium	72.8726	238.979	75.1606	-1.66912	0.594061	87.287	2.49427e-17	8.2311e-16
Treponema_E	70.7351	104.343	5.27175	-4.31478	1.51564	34.1171	2.25659e-06	1.32977e-05
Polaromonas	62.9447	0.910594	12.6075	3.38368	1.62321	24.7747	0.000154006	0.000523937
UBA2361	61.8035	32.9537	51.3287	0.729261	0.619124	68.5374	2.06481e-13	4.00817e-12
Thauera	61.2557	22.0011	56.1315	1.42705	0.802856	27.4452	4.67123e-05	0.0001813
UBA6082	60.5074	17.8095	111.075	2.56694	1.16779	28.3817	3.06499e-05	0.000133085
UKL13-2	59.5108	35.2864	66.0012	1.05264	0.625458	45.9196	9.43085e-09	1.07317e-07
Ruminiclostridium	58.453	91.8208	60.0131	-0.596505	0.505686	225.047	1.23187e-46	2.03258e-44
Aminicenans	58.2913	7.26276	6.92525	-0.13743	1.51956	23.6863	0.000249415	0.000791412
Psychromonas	58.291	133.64	27.2858	-2.29755	1.47538	21.9122	0.000544095	0.00154786
Izimaplasma	58.2292	6.26864	6.46398	-0.0346651	1.93213	19.4643	0.00157454	0.00371141
Desulfuromusa	57.9524	86.0089	78.2427	-0.142568	1.44514	15.9401	0.0070171	0.0132323
GWF2-44-16	57.7013	108.289	30.1091	-1.85691	0.82681	19.9407	0.00128215	0.00315753
Hydrogenophaga	56.0526	64.5689	5.32712	-3.56516	1.21071	12.4715	0.0288683	0.0442597
HGW-1	52.7305	28.1117	5.67585	-2.36209	0.73741	170.258	6.42685e-35	7.06953e-33
UBA12294	51.8849	4.48184	73.659	3.8443	1.03349	55.1784	1.19958e-10	1.97931e-09
OLB17	50.9662	6.43803	27.6231	1.89506	0.91151	24.9943	0.00013969	0.000480184
UBA2284	49.3527	22.9221	1.42057	-3.98351	1.63102	32.1231	5.6169e-06	2.94219e-05
OM182	47.7234	12.9767	41.2658	1.51356	0.844398	24.2996	0.000190138	0.000627455
Fuerstia	47.5717	99.9541	51.8466	-0.944863	0.826562	21.8567	0.000557473	0.00157236
Desulfocapsa	46.2758	14.5131	0	-20.9288	2.03372	54.5422	1.62141e-10	2.54793e-09
Rubritalea	45.1615	13.2221	8.26898	-0.771192	1.10078	32.3865	4.98088e-06	2.65111e-05
2-12-FULL-64-23	42.4463	12.247	48.7612	2.16999	0.903545	39.3728	1.99789e-07	1.46512e-06
Nitrospira	41.8753	8.1537	10.1126	0.0758367	0.7112	85.9454	4.76878e-17	1.43063e-15
RBG-16-64-12	40.9759	14.3093	30.8712	1.03398	1.38418	17.02	0.00446195	0.0090334
UBA966	40.5536	9.05938	19.6378	0.997272	1.17828	23.2502	0.000302345	0.000923833
Solirubrobacter	39.6414	46.6765	63.4437	0.414036	0.641644	27.2099	5.19174e-05	0.00019469
Chondromyces	39.3635	14.9984	67.4509	2.23498	1.05257	22.9766	0.000341057	0.00102317
GCA-2718595	37.396	8.52921	46.4385	2.14943	0.5804	92.7526	1.77341e-18	6.5025e-17
Altibacter	34.6881	32.1372	37.3359	0.229223	0.988324	19.2205	0.00174855	0.0040071
Oceanicoccus	34.678	26.5294	28.0419	0.0612918	0.643823	13.9444	0.0159667	0.0268827
UBA12014	33.733	41.249	22.5713	-0.834242	0.667715	104.448	6.09396e-21	2.87286e-19
Plesiocystis	31.087	3.97624	20.4353	2.2102	1.12513	34.7172	1.71338e-06	1.02803e-05
IMCC26256	30.5195	8.6593	44.805	2.13069	0.715993	13.6042	0.0183287	0.0302423
2-02-FULL-45-21	30.1545	21.1616	0.809402	-4.6835	1.74712	12.7098	0.0262559	0.04087
2013-40CM-41-45	29.7586	11.5408	37.9446	1.6022	1.08826	21.5873	0.000627117	0.0017538
OLB6	29.3007	8.93912	45.3128	2.2088	1.07236	13.3851	0.0200251	0.0325396
GCA-002727775	28.6563	21.7392	65.1622	1.64538	0.780076	41.9181	6.11944e-08	5.32687e-07
Sphingorhabdus	27.8317	1.43093	0	-18.0273	1.87025	33.3935	3.14341e-06	1.78849e-05
UBA5194	27.3438	3.42151	0	-20.2293	2.93776	18.1103	0.00281125	0.0061438
Desulfobulbus_A	25.8946	17.089	3.41989	-2.18184	1.16865	30.1021	1.40812e-05	6.73451e-05
Lewinella_A	25.8779	9.82024	33.7267	1.66275	1.17784	16.7815	0.00493343	0.00980741
Pseudorhodobacter	24.8469	22.8313	0	-41.5346	2.09751	20.3698	0.00106496	0.00268271
UBA5550	23.9365	13.286	0	-20.9123	1.55095	108.164	1.00077e-21	5.50421e-20
Albidiferax	22.1671	4.55297	0	-19.4136	2.24721	21.413	0.000676699	0.00183671
1-14-0-65-60-17	21.9423	10.762	46.9105	2.01938	0.952754	20.3096	0.0010931	0.00271219
UBA2475	21.3093	6.40855	10.9452	0.590419	1.10586	35.493	1.19947e-06	7.91648e-06
SCN-69-37	21.1771	3.90255	16.7847	1.91253	1.49299	14.1479	0.0146967	0.025131
UBA1067	21.0131	13.573	13.0708	-0.1579	1.17962	16.8089	0.0048769	0.00975381
Altererythrobacter_B	20.8625	2.99195	3.19627	-0.0999359	1.56911	28.285	3.20148e-05	0.000135447
Gimesia	20.752	30.4067	27.6624	-0.141198	0.84818	13.4281	0.0196805	0.032243
LPB0138	19.2471	27.6946	19.9453	-0.461561	0.821818	30.2024	1.34557e-05	6.52996e-05
Dehalogenimonas	18.9126	4.59228	10.8593	0.945316	0.839412	17.1105	0.00429493	0.00880327
Halobacteriovorax	18.8781	1.18059	2.46753	0.770851	1.62809	22.7122	0.000383115	0.00113596
Rickettsia	18.6294	16.895	9.32287	-0.76882	0.956162	32.6085	4.50064e-06	2.43477e-05
Salinispira	18.4387	8.12913	27.0554	1.48443	0.727773	21.4669	0.000660948	0.00181761
LS-NOB	18.1552	0.910594	14.6682	3.45451	1.18578	23.4708	0.000274309	0.000853982
Thioclava	17.1413	3.41169	3.6079	-0.212743	1.01871	32.7185	4.28009e-06	2.35405e-05
XYD1-37-29	16.8975	60.6912	9.4589	-2.68496	1.4214	21.4051	0.000679025	0.00183671
Pseudohongiella	16.7682	3.12204	7.67357	1.04307	1.36768	27.3267	4.92645e-05	0.000186865
Rubripirellula	16.1429	27.9909	8.86619	-1.61687	1.40507	13.2411	0.0212209	0.0338304
Fulvivirga	15.9159	8.34607	25.6019	1.78034	1.33998	14.5746	0.0123434	0.0216666
Thiomicrospira	15.7573	4.24133	83.1611	4.22942	2.14754	20.5903	0.000967868	0.00247849
4572-13	15.7267	18.6221	13.1192	-0.388294	0.803867	50.9775	8.74106e-10	1.25415e-08
UBA2199	14.5242	45.6414	2.6451	-4.11398	1.60096	22.445	0.000430822	0.00124712
W-Chloroflexi-9	14.4711	0.795249	18.4248	4.38321	1.43128	13.3068	0.0206675	0.0331081
Chthoniobacter	14.3045	0.650424	3.39451	1.79859	1.23868	44.2577	2.0533e-08	2.0533e-07
Enhygromyxa	14.2893	0	9.62716	22.1002	2.17281	22.6979	0.000385538	0.00113596
UBA6899	14.0961	0.26017	41.7874	6.65524	1.60122	23.6272	0.000256008	0.000804598
Olleya	13.5751	9.8448	3.03997	-1.74219	1.93731	20.5956	0.000965639	0.00247849
Conexibacter_A	13.3848	2.73178	35.6973	3.41549	1.3009	16.5186	0.00550925	0.0107577
UBA12079	13.2749	9.79897	0	-22.2818	2.50583	15.2596	0.0093089	0.016972
JCVI-SCAAA005	13.2649	4.21185	13.2184	1.45197	1.07313	54.2803	1.83544e-10	2.75315e-09
Methylibium	13.068	0	0	0	1.89115	69.4358	1.34282e-13	2.76956e-12
Labrenzia	12.4085	1.43093	6.55959	1.67782	1.06916	33.5125	2.97677e-06	1.72339e-05
UBA8515	12.2254	9.27042	5.63612	-0.7862	1.78979	22.5619	0.000409262	0.00119519
Leaf454	12.201	27.2542	16.6718	-0.755356	1.23405	14.3117	0.013746	0.0238746
UBA3362	12.0601	1.43093	10.7301	2.36672	1.00612	45.3437	1.23522e-08	1.27382e-07
Kiritimatiella	11.9815	8.76973	0.355141	-4.61721	1.49386	35.1931	1.37686e-06	8.73777e-06
Flectobacillus	11.8591	0	0	0	2.21683	50.5629	1.06288e-09	1.42426e-08
Nitrosopumilus	11.4978	1.04068	16.3689	3.60099	1.67708	19.6342	0.0014634	0.00349944
UBA7539	11.1673	0	17.8773	22.994	1.48895	45.7833	1.00533e-08	1.10586e-07
UBA4664	10.8943	8.92438	11.6958	0.290832	1.33097	13.1278	0.0222098	0.0352367
GWA2-44-10	10.8525	0.650424	27.8963	4.80692	1.21068	26.5928	6.846e-05	0.000245563
navibacteriae-4	10.4916	8.65439	1.57045	-2.55371	2.10984	14.9217	0.0107023	0.0191943
Gemmobacter_A	10.0628	0	8.23436	21.8916	1.79143	28.9659	2.3548e-05	0.00010645
Holophaga	9.81011	13.9528	5.7877	-1.25578	1.17105	28.3313	3.13535e-05	0.000134372
Labilithrix	9.661	0	6.92617	21.6313	2.16576	19.897	0.00130661	0.00319392
Alkaliphilus_A	9.40985	1.56102	0	-18.0317	2.38685	28.1248	3.44095e-05	0.000143736
Niabella	9.35976	4.73219	9.19426	0.732405	0.968493	24.6196	0.000164987	0.000555567
Prosthecobacter	9.27898	12.9089	13.2403	0.090447	1.00345	17.0237	0.00445503	0.0090334
XYC2-FULL-35-21	9.26724	20.556	2.22997	-3.20033	1.5899	19.4983	0.00155168	0.00368384
UBA2779	8.85913	25.4658	0	-21.9022	1.7808	42.4005	4.88729e-08	4.53631e-07
UBA3125	8.83528	0	25.1869	23.4999	1.51392	48.5851	2.69761e-09	3.42389e-08
Methyloceanibacter	8.72984	1.06033	11.4968	3.27958	1.8502	16.5559	0.00542374	0.0106538
GWF2-35-9	8.68657	13.1018	3.68856	-1.89154	1.81021	23.7952	0.000237694	0.000761545
41-12-T18	8.47364	0.650424	0	-17.2609	1.95217	41.8387	6.35015e-08	5.3732e-07
GCA-2733575	8.46742	5.59365	14.5891	1.25406	1.61907	12.1801	0.0324017	0.0486026
Bdellovibrio	8.25861	0	3.80332	20.7972	1.89258	27.023	5.64581e-05	0.000207013
Sulfurospirillum_A	8.16701	9.29007	1.04697	-3.34629	1.57698	31.5976	7.13692e-06	3.62336e-05
XYB12-FULL-38-5	8.0064	6.28338	0.887853	-2.86439	1.6495	16.4848	0.00558802	0.0107839
BBD-1991-12	7.7062	6.4282	39.809	2.44382	1.02596	64.4585	1.45144e-12	2.66097e-11
DB1	7.6986	3.38221	15.3354	1.88053	1.15895	18.5108	0.00236985	0.00524867
Marichromatium	7.3962	7.06389	10.6758	0.458193	1.29343	13.374	0.0201154	0.0325396
Hyphomicrobium	7.33975	5.33348	8.08157	0.4872	1.7595	18.1291	0.00278889	0.00613557
1-14-0-10-44-13	7.33267	8.51448	1.0562	-3.07665	2.01661	14.4446	0.0130187	0.0227311
2-12-FULL-60-19	7.28632	0	5.17654	21.2239	2.0041	20.3458	0.00107608	0.0026902
UBA5553	7.18557	8.26905	0	-22.1762	2.07544	24.4733	0.000176047	0.000586825
Ferruginibacter	7.11846	3.81177	4.12034	-0.089874	1.14969	20.5879	0.000968863	0.00247849
Delta-01	7.00601	0.910594	4.37918	1.8329	1.62814	12.1878	0.0323036	0.0486026
Kangiella	6.98981	0	8.05449	21.8561	1.8398	23.1116	0.000321377	0.000972976
Fluviicola	6.71469	4.84753	8.23267	0.501057	0.94671	18.9049	0.00200213	0.00452535
Thioalkalivibrio_A	6.52978	0	1.53524	19.4625	1.90234	29.2628	2.05909e-05	9.70715e-05
Rheinheimera	6.52957	18.7397	8.82828	-1.12238	1.64442	15.8018	0.00743328	0.0139117
UBA6911	6.52346	0	0.710283	18.3523	2.36352	15.1272	0.00983236	0.0177305
Dasania	6.29331	0	0.887853	18.7415	2.30754	19.6934	0.00142654	0.0034362
Methyloversatilis	6.04199	4.07194	14.9692	1.67732	1.18473	15.7926	0.00746173	0.0139117
UBA4465	5.86646	0.650424	0	-19.0054	1.78726	39.9269	1.5449e-07	1.18562e-06
um-filter-37-10	5.85823	8.42373	0	-20.2634	1.81183	40.058	1.45366e-07	1.14216e-06
21-14-0-10-47-8-A	5.77083	15.1498	10.0256	-0.57357	1.27341	16.2704	0.00611312	0.0116609
Spirulina	5.64842	0	0	0	2.38559	29.0762	2.24033e-05	0.000102682
Defluviicoccus	5.61375	0	1.82115	18.0957	2.31571	13.6402	0.0180637	0.0299549
KS41	5.58582	1.17076	3.43545	1.28622	2.16298	12.4886	0.0286727	0.0442597
OLB16	5.50826	0	13.6179	22.5439	1.75053	17.7037	0.00334167	0.00711453
Rhodoplanes	5.47093	0	1.06542	19.0243	1.89393	27.4831	4.59236e-05	0.000180414
UBA969	5.37529	11.2987	0.887853	-3.61825	1.50532	28.7525	2.59289e-05	0.000114087
bin76	5.28807	0	2.4282	20.1452	2.27852	16.4946	0.00556505	0.0107839
Pseudoalteromonas	5.27783	1.43093	7.16845	1.91708	1.39401	15.2693	0.00927145	0.016972
Deferrisoma	5.26998	0	17.9758	23.0198	1.63085	28.0551	3.55063e-05	0.000146464
UBA3015	5.18886	16.7567	5.36043	-1.62076	1.11821	20.6859	0.000928532	0.00243187
Oceanibaculum	5.1843	0	1.82115	19.7343	2.01071	20.7679	0.000896058	0.00236559
Rhodobacter_A	5.04862	0	0	0	2.21975	35.2306	1.35331e-06	8.73777e-06
UBA7971	5.00031	0	4.4173	20.9947	1.83082	21.5095	0.000648798	0.00179919
Spirochaetae-1	4.85068	3.51229	0	-19.2931	2.07478	13.9845	0.0157081	0.0265829
Thiorhodovibrio	4.57304	0	0	0	2.35148	26.3669	7.5742e-05	0.000263104
UBA12075	4.53089	18.4183	8.28513	-1.13207	1.03286	34.861	1.60389e-06	9.80158e-06
NRL2	4.5291	0	15.0695	22.872	1.44779	50.531	1.07898e-09	1.42426e-08
CG1-02-43-31	4.08095	0	10.0018	22.2927	1.83346	26.9816	5.7516e-05	0.000208574
Lentisphaera	3.87419	0	0	0	1.98274	42.3737	4.94871e-08	4.53631e-07
Desulfuromonas	3.8072	0	4.67433	21.0859	1.96766	19.2489	0.00172736	0.00398622
Francisella	3.76815	9.2288	6.94302	-0.362748	0.947482	35.0953	1.44017e-06	8.96712e-06
B29T1	3.67987	2.2311	3.01459	0.221144	1.45013	12.4824	0.0287432	0.0442597
CG1-02-57-44	3.66312	0	12.9929	22.5704	1.99684	20.4914	0.00101027	0.00256453
um-filter-43-11	3.66083	12.2683	0	-20.8846	2.51739	13.8011	0.0169238	0.0282063
Kamptonema	3.64667	3.29634	0	-20.978	1.65412	27.4198	4.72478e-05	0.0001813
Roseomonas	3.48836	9.68524	9.95982	-0.042823	1.49461	17.1444	0.004234	0.00878754
Singulisphaera	3.46271	10.7603	7.6209	-0.59857	1.23958	19.7284	0.00140519	0.00340964
HK1	3.43405	0	0	0	2.35013	23.82	0.000235105	0.000760633
Lacunisphaera	3.42434	0.52034	6.14856	3.00165	1.50032	15.3574	0.00893941	0.0164805
Bellilinea	3.40177	0.390255	0	-18.2943	2.02414	27.8498	3.89443e-05	0.000158662
SM23-61	3.37053	0	0	0	2.52757	18.5147	0.0023659	0.00524867
Caedibacter	3.36165	0	0	0	1.96615	41.044	9.1927e-08	7.58398e-07
Coleofasciculus	3.34549	0	0	0	2.13496	29.1962	2.12208e-05	9.8632e-05
9FT-COMBO-70-19	3.30224	1.06033	0	-19.2964	2.5748	14.1477	0.0146978	0.025131
Ferrimicrobium	3.29407	0	9.98871	22.2924	1.47717	40.7964	1.03146e-07	8.30196e-07
MED-G17	3.2908	1.04068	1.04697	-0.428496	1.89009	19.3293	0.00166867	0.00387789
Shewanella	3.1598	0	0	0	2.55475	17.5102	0.00362731	0.00762428
Berkiella	3.14198	0	5.65969	21.3656	2.14387	12.2782	0.0311683	0.0471813
Maribacter	3.14003	15.4542	1.06542	-3.74583	1.62918	17.1128	0.00429085	0.00880327
Colwellia	3.10655	0.780509	9.77242	3.18198	1.55805	16.3787	0.00584211	0.0112087
Acidihalobacter	3.10557	0	10.9763	22.3204	2.23018	12.4262	0.0293927	0.0446985
UBA11650	3.05995	0	7.72232	21.8187	2.22462	13.4211	0.0197366	0.032243
Algibacter	3.03483	0	0	0	2.72747	13.1118	0.0223535	0.035295
Pseudanabaena	2.85799	0.650424	5.75019	2.58451	1.39724	12.8834	0.0244959	0.0384936
UBA6659	2.78901	0	6.83056	21.6352	1.9568	13.8733	0.0164343	0.0275296
Symphothece	2.72287	0	0	0	2.33055	22.1679	0.000486473	0.00139597
GCA-2692065	2.50111	3.0116	11.9951	1.75872	1.28011	31.6765	6.88519e-06	3.55017e-05
GCA-002718515	2.46006	0	8.07927	21.99	1.51615	32.9976	3.7676e-06	2.1073e-05
UBA9630	2.28514	0.780509	9.74373	3.16883	1.53981	16.5829	0.00536273	0.010597
Rhizobacter	2.17987	0	0	0	2.31405	20.9351	0.000833269	0.00221757
Ralstonia	2.14868	0.910594	6.77528	2.50143	1.70471	12.8128	0.0251977	0.0394088
Oleiphilus	2.00716	0.910594	9.62083	2.9692	1.57718	16.0269	0.00676773	0.0128354
Reinekea	1.76443	3.66203	6.92456	0.68867	1.25426	26.4084	7.43462e-05	0.000261003
Glaciecola	1.57537	2.6017	0	-20.7846	2.04491	17.3094	0.00394896	0.00824783
Lenti-01	1.55092	1.04068	7.78292	2.52905	1.68918	14.2473	0.0141126	0.024383
UBA9637	1.53798	0	8.17839	22.0351	1.74947	27.0676	5.53386e-05	0.000205188
UBA918	1.53519	0	8.88988	22.1499	1.74073	26.4206	7.39433e-05	0.000261003
UBA9649	1.09646	0	0	0	2.36294	15.1515	0.00973408	0.0176497
SWB02	1.04349	0	0	0	2.22537	16.8179	0.00485838	0.00975381
Flexithrix	0.931492	0	0	0	2.27226	14.8997	0.0107998	0.0192644
