# Supplementary material for: Interplay between eutrophication and climate warming on bacterial communities in coastal sediments differs depending on water depth and oxygen history
Source: Sci Rep. 2021 Dec 3;11:23384. doi: 10.1038/s41598-021-02725-x (PMC8642432; doi:10.1038/s41598-021-02725-x)
Supplement: Supplementary file 5 — Supplementary Information 5. [file 41598_2021_2725_MOESM5_ESM.xlsx]

## Sheet: Sheet1
sample	input	filtered	denoisedF	denoisedR	merged	non-chimera
X1066	436712	339964	293964	319064	160328	146441
X1067	102466	77716	60091	68899	30162	28978
X1068	241934	183951	140195	164084	54036	47645
X1069	258321	200089	168207	185543	77536	54597
X1070	235226	180785	152750	168536	78157	62780
X1071	312535	241461	198160	225177	72045	41719
X1072	72959	52991	31952	44655	12058	7659
X1073	173099	131662	102638	119584	49106	31173
X1074	315771	246980	209468	228545	102691	71218
E1	74305	55291	43494	48728	23479	23015
E2	51696	34455	21607	26578	7720	7148
E3	80021	57672	46370	51274	26560	25982
E4	52187	42982	32255	37514	16714	14130
E5	15324	11597	7726	9381	4025	3392
E6	18623	13057	8703	10237	4893	4075
E7	13897	9330	4895	6273	2012	1564
E8	16955	14238	8909	10683	3948	3633
E9	31115	24300	20532	21409	15618	14331
